# Supplementary material for: FGF-independent MEK1/2 signalling in the developing foetal testis is essential for male germline differentiation in mice
Source: BMC Biol. 2023 Dec 5;21:281. doi: 10.1186/s12915-023-01777-x (PMC10696798; doi:10.1186/s12915-023-01777-x)
Supplement: Supplementary file 6 — Additional file 6: Table S1. Supplementary Table containing gene lists generated from RNA sequencing analyses performed in this study. [file 12915_2023_1777_MOESM6_ESM.xlsx]

## Sheet: Sheets Summary
Sheets summary
This sheet contains a list of all sheets within this file
Supp table	Sheet Name	Contents/Description
1.1	1.1_XY E12.5 specific genes	List of XY E12.5 specific genes identified as upregulated DEGs in XY E12.5 v XX E12.5 (FDR < 0.05; LFC > 0.585; 183 upregulated DEGs)
1.2	1.2_XX E12.5 specific genes	List of XX E12.5 specific genes identified as upregulated DEGs in XX E12.5 v XY E12.5 (FDR < 0.05; LFC > 0.585; 234 upregulated DEGs)
1.3	1.3_XY E12.5+24h v XY E12.5	List of genes involved in early XY germ cell development from E12.5 to E12.5+24h identified as DEGs from XY E12.5+24h DMSO v XY E12.5 (FDR < 0.05; LFC > 0.585; 428 DEGs)
1.4	1.4_XY E12.5+72h v XY E12.5	List of genes involved in late XY germ cell development from E12.5 to E12.5+72h identified as DEGs from XY E12.5+72h DMSO v XY E12.5 (FDR < 0.05; LFC > 0.585; 5597 DEGs)
1.5	1.5_XX E12.5+24h v XX E12.5	List of genes involved in early XX germ cell development from E12.5 to E12.5+24h identified as DEGs from XX E12.5+24h DMSO v XX E12.5 (FDR < 0.05; LFC > 0.585; 497 DEGs)
1.6	1.6_XX E12.5+72h v XX E12.5	List of genes involved in late XX germ cell development from E12.5 to E12.5+72h identified as DEGs from XX E12.5+72h DMSO v XX E12.5 (FDR < 0.05; LFC > 0.585; 5806 DEGs)
1.7	1.7_XY E12.5+24h specific genes	List of XY E12.5+24h specific genes identified as upregulated DEGs in XY E12.5+24h DMSO v XX E12.5+24h DMSO (FDR < 0.05; LFC > 0.585; 589 upregulated DEGs)
1.8	1.8_XY E12.5+72h specific genes	List of XY E12.5+72h specific genes identified as upregulated DEGs in XY E12.5+72h DMSO v XX E12.5+72h DMSO (FDR < 0.05; LFC > 0.585; 3548 upregulated DEGs)
1.9	1.9_XX E12.5+24h specific genes	List of XX E12.5+24h specific genes identified as upregulated DEGs in XX E12.5+24h DMSO v XY E12.5+24h DMSO (FDR < 0.05; LFC > 0.585; 978 upregulated DEGs)
1.1	1.10_XX E12.5+72h specific genes	List of XX E12.5+72h specific genes identified as upregulated DEGs in XX E12.5+72h DMSO v XY E12.5+72h DMSO (FDR < 0.05; LFC > 0.585; 2898 upregulated DEGs)

## Sheet: 1.1
1.1_XY E12.5 specific genes
List of XY E12.5 specific genes identified as upregulated DEGs in XY E12.5 v XX E12.5 (FDR < 0.05; LFC > 0.585; 183 upregulated DEGs)
ENSEMBL	ENTREZID	SYMBOL	TXCHROM	logFC	AveExpr	t	P.Value	adj.P.Val
ENSMUSG00000026520	69051	Pycr2	chr1	3.01091	5.37459	18.0601	1.49326e-30	2.6008e-26
ENSMUSG00000066652	320202	Lefty2	chr1	5.48238	2.25981	16.4432	6.17725e-28	5.37946e-24
ENSMUSG00000038793	13590	Lefty1	chr1	4.80998	2.52707	13.1521	3.62738e-22	1.57945e-18
ENSMUSG00000004151	14009	Etv1	chr12	3.56513	3.5572	13.0764	5.00365e-22	1.70627e-18
ENSMUSG00000069049	26908	Eif2s3y	chrY	6.71234	4.36352	12.8112	1.55062e-21	3.85817e-18
ENSMUSG00000100968	100039202	Gm2098	NA	4.99152	2.62941	12.6065	3.73311e-21	8.12744e-18
ENSMUSG00000026305	16978	Lrrfip1	chr1	2.21124	5.80215	12.393	9.38449e-21	1.81611e-17
ENSMUSG00000069045	26900	Ddx3y	chrY	5.55329	3.86506	11.0381	3.63821e-18	5.28056e-15
ENSMUSG00000024521	58801	Pmaip1	chr18	4.89879	2.45998	10.5238	3.65296e-17	4.54454e-14
ENSMUSG00000053211	22767	Zfy1	chrY	6.11584	0.621549	10.4683	4.69232e-17	5.31262e-14
ENSMUSG00000028023	18741	Pitx2	chr3	5.89727	1.02763	10.0768	2.75491e-16	2.82249e-13
ENSMUSG00000056673	20592	Kdm5d	chrY	5.69285	3.06152	9.80306	9.54961e-16	8.31628e-13
ENSMUSG00000042035	78908	Igsf3	chr3	2.00068	7.33353	9.72102	1.38698e-15	1.15034e-12
ENSMUSG00000017009	20971	Sdc4	chr2	2.3581	7.8583	9.65438	1.8786e-15	1.48725e-12
ENSMUSG00000021848	18424	Otx2	chr14	3.03619	0.689398	8.87673	6.54334e-14	4.95502e-11
ENSMUSG00000069053	22202	Uba1y	chrY	5.85333	1.06926	8.73083	1.27515e-13	8.22567e-11
ENSMUSG00000032494	21667	Tdgf1	chr9	3.71856	-0.619076	8.68778	1.55229e-13	9.65578e-11
ENSMUSG00000068457	22290	Uty	chrY	5.31749	2.77906	8.48771	3.87372e-13	2.24895e-10
ENSMUSG00000047250	19224	Ptgs1	chr2	3.48816	2.38904	8.34332	7.4901e-13	4.20823e-10
ENSMUSG00000025357	13139	Dgka	chr10	2.46032	4.20582	8.11563	2.11602e-12	1.11681e-09
ENSMUSG00000000103	22768	Zfy2	chrY	5.0071	0.260727	7.68693	1.48523e-11	7.05006e-09
ENSMUSG00000024386	19123	Proc	chr18	3.7543	-0.740422	7.68506	1.49769e-11	7.05006e-09
ENSMUSG00000038305	67198	Spats2l	chr1	3.85607	5.30276	7.66249	1.65891e-11	7.60348e-09
ENSMUSG00000034168	238330	Irf2bpl	chr12	2.95493	6.13443	7.62043	2.00692e-11	8.9627e-09
ENSMUSG00000022425	18606	Enpp2	chr15	3.55897	3.00534	7.0201	2.98396e-10	1.12982e-07
ENSMUSG00000000125	22415	Wnt3	chr11	2.25124	1.21716	6.98497	3.48997e-10	1.29329e-07
ENSMUSG00000029576	231858	Radil	chr5	2.4697	2.63132	6.61859	1.76856e-09	6.03979e-07
ENSMUSG00000043251	277978	Exoc3l	chr8	2.87308	2.67978	6.53716	2.52907e-09	8.31109e-07
ENSMUSG00000028784	622480	Spocd1	NA	4.78088	0.647207	6.51603	2.77526e-09	8.78849e-07
ENSMUSG00000047643	NA	NA	NA	3.81826	0.648534	6.49173	3.08612e-09	9.59837e-07
ENSMUSG00000087009	445267	Nphs1os	chr7	3.32123	-1.07639	6.38763	4.86221e-09	1.43534e-06
ENSMUSG00000032281	94180	Acsbg1	chr9	3.48378	4.84047	6.34893	5.75442e-09	1.67041e-06
ENSMUSG00000061288	330177	Taok3	chr5	1.75335	5.33135	6.3343	6.13208e-09	1.75086e-06
ENSMUSG00000026519	208795	Tmem63a	chr1	2.49146	3.34006	6.18021	1.19501e-08	3.35701e-06
ENSMUSG00000039936	18707	Pik3cd	chr4	1.31544	4.2669	6.17003	1.24865e-08	3.40668e-06
ENSMUSG00000061013	210719	Mkx	chr18	2.25006	1.44057	6.16579	1.27171e-08	3.40668e-06
ENSMUSG00000026626	226849	Ppp2r5a	chr1	1.62227	5.37454	6.16453	1.27861e-08	3.40668e-06
ENSMUSG00000028487	242509	Bnc2	chr4	1.7906	6.58139	6.15807	1.31472e-08	3.41767e-06
ENSMUSG00000035849	268481	Krt222	chr11	2.06289	1.3409	6.13954	1.42394e-08	3.64717e-06
ENSMUSG00000028334	94181	Nans	chr4	1.26009	6.47346	6.12015	1.5478e-08	3.90696e-06
ENSMUSG00000092622	66991	Khdc3	chr9	3.04994	0.527507	6.08447	1.80421e-08	4.42591e-06
ENSMUSG00000106929	NA	NA	NA	3.15266	3.26708	6.00385	2.54804e-08	5.91722e-06
ENSMUSG00000041187	101540	Prkd2	chr7	2.7723	2.66468	5.98465	2.76575e-08	6.3383e-06
ENSMUSG00000018698	16869	Lhx1	chr11	1.3537	3.15383	5.95608	3.12416e-08	7.06668e-06
ENSMUSG00000026430	54354	Rassf5	chr1	3.39511	2.42182	5.84163	5.07951e-08	1.0789e-05
ENSMUSG00000032679	12509	Cd59a	chr2	1.52595	5.6438	5.77244	6.80291e-08	1.41055e-05
ENSMUSG00000057561	13664	Eif1a	chr18	1.18642	6.91633	5.75769	7.23905e-08	1.43276e-05
ENSMUSG00000001053	212706	N4bp3	chr11	2.3575	3.24819	5.71947	8.50072e-08	1.64508e-05
ENSMUSG00000037171	18119	Nodal	chr10	3.01576	-0.0248596	5.67234	1.03583e-07	1.93989e-05
ENSMUSG00000022197	68070	Pdzd2	chr15	3.18654	4.47661	5.58048	1.51969e-07	2.75713e-05
ENSMUSG00000027808	28146	Serp1	chr3	1.4256	6.34039	5.54281	1.77707e-07	3.15829e-05
ENSMUSG00000073684	67513	Faap20	chr4	1.71152	4.73243	5.5204	1.9501e-07	3.43081e-05
ENSMUSG00000074604	211666	Mgst2	chr3	3.25949	1.53483	5.50397	2.08735e-07	3.63553e-05
ENSMUSG00000118638	100042465	Gm3858	NA	4.09152	1.0298	5.44629	2.64954e-07	4.45819e-05
ENSMUSG00000053654	68239	Krt42	chr11	3.50237	-1.05112	5.44274	2.68766e-07	4.45819e-05
ENSMUSG00000023942	63959	Slc29a1	chr17	1.38337	5.40374	5.35613	3.83475e-07	6.18424e-05
ENSMUSG00000038400	65112	Pmepa1	chr2	2.57773	5.48102	5.33877	4.11682e-07	6.57822e-05
ENSMUSG00000022900	106347	Ildr1	chr16	2.32246	0.00340886	5.33162	4.23869e-07	6.7114e-05
ENSMUSG00000028121	29815	Bcar3	chr3	2.59841	4.34783	5.3157	4.52323e-07	7.00819e-05
ENSMUSG00000076617	16019	Ighm	NA	4.26027	2.60493	5.30692	4.69124e-07	7.14193e-05
ENSMUSG00000009941	83454	Nxf2	chrX	3.44432	3.93273	5.29657	4.89025e-07	7.27978e-05
ENSMUSG00000051065	239796	Mb21d2	chr16	1.53746	4.17199	5.23391	6.30687e-07	9.23081e-05
ENSMUSG00000050199	107515	Lgr4	chr2	1.59772	6.60278	5.18365	7.72742e-07	0.000110318
ENSMUSG00000032554	22041	Trf	chr9	2.94321	2.09096	5.16443	8.34984e-07	0.000116343
ENSMUSG00000029420	231760	Rimbp2	chr5	1.80969	1.80194	5.04139	1.36673e-06	0.000183111
ENSMUSG00000006445	13836	Epha2	chr4	1.92149	2.64142	4.9961	1.63627e-06	0.000209551
ENSMUSG00000087211	78365	Lhx1os	chr11	1.9493	0.965427	4.92227	2.19078e-06	0.000270615
ENSMUSG00000034173	71970	Zbed5	chr5	1.31163	4.54473	4.91808	2.22717e-06	0.000273174
ENSMUSG00000038764	545622	Ptpn3	chr4	1.79109	3.05219	4.90647	2.33129e-06	0.000281973
ENSMUSG00000038146	18131	Notch3	chr17	3.10599	2.7938	4.90056	2.38628e-06	0.000286633
ENSMUSG00000028825	19746	Rhd	chr4	3.17661	2.1518	4.8799	2.58799e-06	0.00030456
ENSMUSG00000036915	243911	Kirrel2	chr7	2.61286	-0.373057	4.86928	2.69778e-06	0.00031535
ENSMUSG00000025076	12369	Casp7	chr19	1.34611	4.29649	4.86324	2.76233e-06	0.000320743
ENSMUSG00000058028	170734	Zscan5b	chr7	2.52097	0.380789	4.82096	3.25864e-06	0.000370952
ENSMUSG00000072473	67085	1700024G13Rik	chr14	2.53389	-0.481116	4.77824	3.84799e-06	0.000429618
ENSMUSG00000030930	77590	Chst15	chr7	2.62908	3.47218	4.75446	4.21959e-06	0.00045732
ENSMUSG00000095948	100862398	Gm21708	chrY	3.68618	-0.0307864	4.75413	4.22739e-06	0.00045732
ENSMUSG00000041747	105372	Utp15	chr13	1.20719	5.02384	4.70111	5.18507e-06	0.000547323
ENSMUSG00000027356	241639	Fermt1	chr2	2.64122	0.676068	4.69818	5.24408e-06	0.000550217
ENSMUSG00000002486	77832	Tchp	chr5	1.48918	5.41554	4.65715	6.13922e-06	0.000636469
ENSMUSG00000018661	16834	Cog1	chr11	1.41529	4.67379	4.59352	7.82841e-06	0.000786373
ENSMUSG00000003436	13389	Dll3	chr7	2.12726	2.18485	4.5926	7.85605e-06	0.000786373
ENSMUSG00000072675	NA	NA	NA	3.17523	-0.17821	4.57279	8.47217e-06	0.000838408
ENSMUSG00000053559	207818	Smagp	chr15	1.91032	2.15668	4.55727	8.98419e-06	0.000884054
ENSMUSG00000021803	170677	Cdhr1	chr14	2.37142	-0.56518	4.54204	9.51778e-06	0.000931299
ENSMUSG00000040726	15209	Hesx1	chr14	2.58841	1.50509	4.47091	1.24445e-05	0.00115907
ENSMUSG00000020232	15353	Hmg20b	chr10	1.43983	6.2237	4.45926	1.29998e-05	0.00119798
ENSMUSG00000031297	11989	Slc7a3	chrX	2.83708	-0.0716717	4.45037	1.34411e-05	0.00122567
ENSMUSG00000021868	105675	Ppif	chr14	1.34272	4.77845	4.41563	1.53035e-05	0.00137392
ENSMUSG00000056917	20469	Sipa1	chr19	1.72368	5.27795	4.37801	1.76022e-05	0.00154837
ENSMUSG00000023991	74123	Foxp4	chr17	2.28703	3.56628	4.36382	1.85534e-05	0.00162384
ENSMUSG00000059625	227631	Sohlh1	chr2	2.7901	2.56567	4.29741	2.37071e-05	0.00204409
ENSMUSG00000024030	11307	Abcg1	chr17	1.2257	6.03699	4.28758	2.45766e-05	0.00208805
ENSMUSG00000015869	67763	Prpsap1	chr11	0.953944	7.43109	4.27989	2.52797e-05	0.00213736
ENSMUSG00000000730	54427	Dnmt3l	chr10	3.60998	0.328206	4.25819	2.74086e-05	0.00229664
ENSMUSG00000050473	76157	Slc35d3	chr10	2.39941	-0.678752	4.25762	2.74273e-05	0.00229664
ENSMUSG00000040111	235283	Gramd1b	chr9	2.47173	3.64048	4.21163	3.24339e-05	0.00265212
ENSMUSG00000087166	381591	L1td1	chr4	1.08567	3.0796	4.19789	3.40917e-05	0.00276174
ENSMUSG00000031880	56437	Rrad	chr8	3.25047	2.56449	4.07894	5.23508e-05	0.00412577
ENSMUSG00000031778	20312	Cx3cl1	chr8	2.24385	2.49087	4.07606	5.28463e-05	0.00414606
ENSMUSG00000029050	20481	Ski	chr4	1.09493	6.48825	4.06858	5.42751e-05	0.00423906
ENSMUSG00000060985	214575	Tdrd5	chr1	1.23093	4.20644	4.04351	5.93381e-05	0.00455283
ENSMUSG00000101059	NA	NA	NA	3.21393	0.349259	3.99454	7.06346e-05	0.00528001
ENSMUSG00000006219	74202	Fblim1	chr4	1.60453	5.18712	3.983	7.34953e-05	0.00539869
ENSMUSG00000051855	17294	Mest	chr6	1.27773	7.06925	3.9821	7.37297e-05	0.00539869
ENSMUSG00000117546	NA	NA	NA	3.09024	0.491804	3.94713	8.3425e-05	0.00600419
ENSMUSG00000027834	20713	Serpini1	chr3	1.92164	4.36054	3.89482	0.000100054	0.00699856
ENSMUSG00000061731	14042	Ext1	chr15	1.37929	5.17999	3.88049	0.000105155	0.00732597
ENSMUSG00000013367	210094	Iglon5	chr7	3.04658	-0.424423	3.87301	0.000108005	0.00746468
ENSMUSG00000112833	102640560	Gm36595	chr10	2.62747	-0.618397	3.86796	0.000109841	0.00750233
ENSMUSG00000062980	214642	Cped1	chr6	2.34719	4.84867	3.86282	0.000111797	0.00760615
ENSMUSG00000055102	74400	Zfp819	chr7	1.76236	0.7674	3.84869	0.000117386	0.0078939
ENSMUSG00000017724	18612	Etv4	chr11	1.15124	2.22093	3.81851	0.000130238	0.00862493
ENSMUSG00000000938	15395	Hoxa10	chr6	3.12407	0.437245	3.78349	0.000147027	0.00962698
ENSMUSG00000001034	23939	Mapk7	chr11	1.04875	5.74007	3.78074	0.000148228	0.00963932
ENSMUSG00000009734	218030	Pou6f2	chr13	2.23539	-0.700025	3.7675	0.000155079	0.0100409
ENSMUSG00000028893	230784	Sesn2	chr4	1.40779	4.60667	3.75916	0.000159542	0.0102916
ENSMUSG00000000958	20540	Slc7a7	chr14	1.51353	1.77774	3.74756	0.000165958	0.0106353
ENSMUSG00000030374	97387	Strn4	chr7	1.1164	5.58996	3.74235	0.000168922	0.010777
ENSMUSG00000020823	74136	Sec14l1	chr11	1.05373	6.0593	3.72588	0.000178617	0.0113539
ENSMUSG00000018166	13867	Erbb3	chr10	1.51171	2.9534	3.70067	0.000194495	0.0122737
ENSMUSG00000020562	75040	Efcab10	chr12	1.48747	0.927899	3.61294	0.00026087	0.0157853
ENSMUSG00000080316	75202	Spaca6	chr17	1.99397	5.08761	3.61277	0.000261018	0.0157853
ENSMUSG00000022849	66667	Hspbap1	chr16	1.2958	3.63599	3.60613	0.000266836	0.0160258
ENSMUSG00000034239	380730	Gm884	chr11	2.69902	0.400725	3.60114	0.000271433	0.0162459
ENSMUSG00000069044	107868	Usp9y	chrY	3.01995	-0.255275	3.59666	0.000275787	0.01645
ENSMUSG00000005397	18073	Nid1	chr13	2.40719	4.98681	3.58111	0.000289935	0.0170601
ENSMUSG00000031636	53318	Pdlim3	chr8	1.35006	4.35073	3.56481	0.000305905	0.017687
ENSMUSG00000039704	320506	Lmbrd2	chr15	1.87534	3.30303	3.56309	0.000307646	0.017687
ENSMUSG00000034259	109075	Exosc4	chr15	1.04875	6.16606	3.56208	0.000308668	0.017687
ENSMUSG00000066621	70381	Tecpr1	chr5	1.49379	4.93566	3.54518	0.000326316	0.0185129
ENSMUSG00000109860	232867	Gm17737	NA	3.10418	-0.12272	3.53032	0.000343423	0.0192948
ENSMUSG00000034127	216350	Tspan8	chr10	2.7775	1.11802	3.52751	0.000346088	0.0193199
ENSMUSG00000032380	13143	Dapk2	chr9	1.99054	3.35091	3.51625	0.000358748	0.0198357
ENSMUSG00000057534	217066	Elobl	chr11	2.87506	-0.168976	3.51567	0.000359883	0.0198357
ENSMUSG00000049580	244152	Tsku	chr7	1.97148	2.69731	3.49646	0.000382669	0.0209589
ENSMUSG00000059013	27387	Sh2d3c	chr2	1.6763	3.4592	3.48573	0.000396262	0.0216354
ENSMUSG00000046598	71911	Bdh1	chr16	2.21255	2.75707	3.46863	0.000418902	0.022729
ENSMUSG00000033174	23945	Mgll	chr6	2.06396	2.56499	3.46161	0.000428504	0.0231778
ENSMUSG00000032135	84004	Mcam	chr9	1.79486	3.84708	3.45198	0.000442052	0.0237559
ENSMUSG00000024900	12894	Cpt1a	chr19	1.17046	5.71589	3.45112	0.000443284	0.0237559
ENSMUSG00000099370	69193	Platr10	chr3	1.52229	0.453388	3.42964	0.000475053	0.024917
ENSMUSG00000026946	64685	Nmi	chr2	1.78643	2.86455	3.41843	0.000492489	0.025605
ENSMUSG00000020105	320398	Lrig3	chr10	1.95733	3.82973	3.41324	0.000500761	0.0259576
ENSMUSG00000020439	29856	Smtn	chr11	1.43471	4.96065	3.41112	0.000504176	0.02598
ENSMUSG00000054770	51960	Kctd18	chr1	1.06685	4.61307	3.40832	0.000508714	0.0261365
ENSMUSG00000042121	231637	Ssh1	chr5	1.12287	6.26162	3.40519	0.000513842	0.0263223
ENSMUSG00000035486	216166	Plk5	chr10	2.22064	0.335525	3.40222	0.000518804	0.0264579
ENSMUSG00000039238	319530	Zfp750	chr11	1.45315	0.777043	3.39733	0.00052693	0.0267567
ENSMUSG00000014837	74356	4931428F04Rik	chr8	1.67223	3.21098	3.38057	0.000555891	0.0279019
ENSMUSG00000003680	100039957	Gm2518	chr19	1.00722	5.39524	3.37768	0.000561041	0.0280795
ENSMUSG00000022475	56233	Hdac7	chr15	1.6191	4.65415	3.3739	0.000567833	0.028338
ENSMUSG00000022557	12181	Bop1	chr15	0.955817	5.76316	3.34851	0.000615528	0.0301142
ENSMUSG00000000489	18591	Pdgfb	chr15	1.90378	2.18357	3.33748	0.000637418	0.0310109
ENSMUSG00000037578	329064	Pkd2l1	chr19	2.61709	-0.486993	3.32146	0.000671104	0.0323784
ENSMUSG00000071064	622675	Zfp827	chr8	1.40201	5.63019	3.31663	0.000680753	0.0327532
ENSMUSG00000048612	226101	Myof	chr19	2.20481	4.47991	3.31509	0.000684159	0.0328265
ENSMUSG00000025930	17681	Msc	chr1	1.98385	1.90778	3.3036	0.000709253	0.033844
ENSMUSG00000034427	217328	Myo15b	NA	2.67471	0.441556	3.2912	0.000738337	0.0350398
ENSMUSG00000049670	226123	Morn4	chr19	1.5426	3.63706	3.26869	0.000791179	0.0373441
ENSMUSG00000047171	234219	Helt	chr8	2.78967	-0.952692	3.26666	0.000797802	0.0375549
ENSMUSG00000035245	101351	Eogt	chr6	2.20988	1.352	3.26188	0.000808276	0.0377797
ENSMUSG00000028833	26562	Ncdn	chr4	1.58067	3.80452	3.24166	0.000860622	0.0396547
ENSMUSG00000051346	66701	Spryd4	chr10	1.32097	3.77689	3.22615	0.000902995	0.0412794
ENSMUSG00000086161	102635334	Gm15389	NA	2.53812	-0.150198	3.22388	0.000910218	0.0415007
ENSMUSG00000043388	243339	Tmem130	chr5	2.85445	0.857856	3.22323	0.000913741	0.0415439
ENSMUSG00000024781	16889	Lipa	chr19	1.87648	4.44779	3.22156	0.000915937	0.0415439
ENSMUSG00000006494	228026	Pdk1	chr2	1.00428	5.12981	3.20994	0.000949389	0.0426235
ENSMUSG00000022270	66270	Retreg1	chr15	1.90748	3.26586	3.20508	0.000963727	0.0430391
ENSMUSG00000047407	21815	Tgif1	chr17	1.15089	5.49933	3.195	0.000994092	0.0438331
ENSMUSG00000031959	319481	Wdr59	chr8	1.34707	4.12197	3.1928	0.00100082	0.0440186
ENSMUSG00000071658	14704	Gng3	chr19	1.68267	2.32089	3.19184	0.00100379	0.0440376
ENSMUSG00000028378	67103	Ptgr1	chr4	1.80709	6.29236	3.17714	0.00105012	0.0456977
ENSMUSG00000049305	72454	Ccdc71	chr9	1.08008	5.12099	3.17652	0.00105212	0.0456977
ENSMUSG00000032021	54698	Crtam	chr9	2.52177	-0.125479	3.17249	0.00106632	0.0461992
ENSMUSG00000105611	NA	NA	NA	3.07171	0.0122035	3.16825	0.00108518	0.0468997
ENSMUSG00000045917	230279	Tmem268	chr4	1.85815	2.60371	3.1629	0.00109691	0.047229
ENSMUSG00000034282	14027	Evpl	chr11	1.38623	2.5526	3.15625	0.0011194	0.0477848
ENSMUSG00000000628	15277	Hk2	chr6	1.13597	5.54446	3.15545	0.00112212	0.0477848
ENSMUSG00000054723	106639	Vmac	chr17	1.58982	4.05883	3.14599	0.00115495	0.0489434
ENSMUSG00000104639	NA	NA	NA	2.17945	1.88073	3.14141	0.00117144	0.0492827
ENSMUSG00000019970	20393	Sgk1	chr10	1.23053	4.31266	3.13966	0.00117743	0.0494135
ENSMUSG00000024247	106522	Pkdcc	chr17	1.44771	3.97372	3.13837	0.00118205	0.0494135

## Sheet: 1.2
1.2_XX E12.5 specific genes
List of XX E12.5 specific genes identified as upregulated DEGs in XX E12.5 v XY E12.5 (FDR < 0.05; LFC > 0.585; 234 upregulated DEGs)
ENSEMBL	ENTREZID	SYMBOL	TXCHROM	logFC	AveExpr	t	P.Value	adj.P.Val
ENSMUSG00000010760	22113	Phlda2	chr7	6.07833	1.35596	13.4233	1.15355e-22	6.69714e-19
ENSMUSG00000015053	14461	Gata2	chr6	4.23055	2.90988	13.0385	5.87795e-22	1.70627e-18
ENSMUSG00000042745	15901	Id1	chr2	4.46153	5.29349	11.837	1.05892e-19	1.84431e-16
ENSMUSG00000031169	53627	Porcn	chrX	3.37495	2.81224	11.582	3.25308e-19	5.15081e-16
ENSMUSG00000006056	76815	Calcoco2	chr11	4.78647	1.33393	10.5411	3.37884e-17	4.52686e-14
ENSMUSG00000026873	74016	Phf19	chr2	2.05431	3.35139	10.4595	4.8804e-17	5.31262e-14
ENSMUSG00000063972	14536	Nr6a1	chr2	2.10454	3.95754	9.9764	4.34411e-16	4.20341e-13
ENSMUSG00000097200	NA	NA	NA	1.82331	3.10617	9.91355	5.77895e-16	5.29748e-13
ENSMUSG00000002324	56739	Rec8	chr14	3.15612	3.60373	8.86636	6.86092e-14	4.97902e-11
ENSMUSG00000054889	109620	Dsp	chr13	2.34267	4.08133	8.81545	8.65916e-14	6.03266e-11
ENSMUSG00000027702	71827	Lrrc34	chr3	1.84398	3.31409	8.73638	1.243e-13	8.22567e-11
ENSMUSG00000018474	216848	Chd3	chr11	1.74383	7.30159	8.55453	2.85419e-13	1.71419e-10
ENSMUSG00000000154	18400	Slc22a18	chr7	3.81186	0.372926	8.19708	1.45973e-12	7.94501e-10
ENSMUSG00000029646	12591	Cdx2	chr5	3.855	-1.48803	8.00743	3.46369e-12	1.77433e-09
ENSMUSG00000007872	15903	Id3	chr4	1.70341	6.5845	7.96353	4.22957e-12	2.10475e-09
ENSMUSG00000029848	20899	Stra8	chr6	3.59323	4.65061	7.33861	7.16004e-11	3.11766e-08
ENSMUSG00000097436	NA	NA	NA	1.61071	3.67674	7.24302	1.10028e-10	4.67403e-08
ENSMUSG00000040998	114249	Npnt	chr3	1.91347	4.23561	7.14739	1.68929e-10	7.00531e-08
ENSMUSG00000020388	30794	Pdlim4	chr11	1.95307	5.65327	7.1335	1.7977e-10	7.28154e-08
ENSMUSG00000048450	17701	Msx1	chr5	3.52915	2.25034	7.1103	1.99428e-10	7.89419e-08
ENSMUSG00000041718	67574	Alg13	chrX	1.17974	6.08589	7.06199	2.47501e-10	9.57937e-08
ENSMUSG00000038580	20287	Sct	chr7	3.72651	2.78057	6.74072	1.03206e-09	3.74488e-07
ENSMUSG00000081044	385493	AU015836	chrX	3.19088	2.56943	6.72564	1.10316e-09	3.92117e-07
ENSMUSG00000037235	17122	Mxd4	chr5	1.99603	6.60816	6.69055	1.28799e-09	4.48659e-07
ENSMUSG00000020953	12810	Coch	chr12	3.14757	2.84675	6.56066	2.28124e-09	7.64084e-07
ENSMUSG00000020644	15902	Id2	chr12	2.6189	5.36859	6.52346	2.68556e-09	8.66192e-07
ENSMUSG00000004508	14389	Gab2	chr7	1.87113	5.08812	6.43698	3.92053e-09	1.19796e-06
ENSMUSG00000021469	17702	Msx2	chr13	3.13315	0.00363053	6.41545	4.30677e-09	1.29329e-06
ENSMUSG00000071708	20603	Sms	chrX	1.22383	5.40985	6.16231	1.29093e-08	3.40668e-06
ENSMUSG00000030041	110958	M1ap	chr6	2.39395	3.09846	6.10389	1.65986e-08	4.12997e-06
ENSMUSG00000027855	20957	Sycp1	chr3	1.40196	5.31957	6.05726	2.02747e-08	4.90451e-06
ENSMUSG00000015619	14462	Gata3	chr2	3.73361	1.74138	6.01851	2.3934e-08	5.63921e-06
ENSMUSG00000081752	NA	NA	NA	1.3919	5.70542	6.01825	2.39594e-08	5.63921e-06
ENSMUSG00000110489	NA	NA	NA	2.57296	2.18394	5.93754	3.38082e-08	7.5492e-06
ENSMUSG00000060260	101631	Pwwp2b	chr7	3.63743	3.03104	5.9208	3.63048e-08	8.00405e-06
ENSMUSG00000058571	23888	Gpc6	chr14	3.53412	2.94504	5.9146	3.72748e-08	8.11519e-06
ENSMUSG00000057054	103844	Inca1	chr11	3.69305	2.38677	5.84531	5.00119e-08	1.07538e-05
ENSMUSG00000047139	12484	Cd24a	chr10	1.32622	6.41976	5.80733	5.87196e-08	1.23219e-05
ENSMUSG00000033826	13417	Dnah8	chr17	3.49587	2.38136	5.76208	7.10663e-08	1.43276e-05
ENSMUSG00000000142	12006	Axin2	chr11	1.58232	5.47596	5.76155	7.12238e-08	1.43276e-05
ENSMUSG00000040586	237222	Ofd1	chrX	1.27971	5.61173	5.75909	7.1963e-08	1.43276e-05
ENSMUSG00000039620	319582	Trmt9b	chr8	3.57742	1.62937	5.72439	8.32727e-08	1.62962e-05
ENSMUSG00000031734	16373	Irx3	chr8	3.05168	3.50273	5.69072	9.59039e-08	1.83556e-05
ENSMUSG00000057246	407788	BC051142	chr17	4.35276	0.590307	5.67304	1.03322e-07	1.93989e-05
ENSMUSG00000024008	240058	Cpne5	chr17	1.41702	5.29381	5.64623	1.15534e-07	2.1407e-05
ENSMUSG00000054727	75514	1700013H16Rik	chrX	3.1596	1.8725	5.59763	1.41499e-07	2.5942e-05
ENSMUSG00000027239	17242	Mdk	chr2	1.58072	7.24093	5.57051	1.58403e-07	2.84424e-05
ENSMUSG00000022436	20401	Sh3bp1	chr15	1.6623	4.26564	5.48033	2.30157e-07	3.96896e-05
ENSMUSG00000028583	14726	Pdpn	chr4	1.63079	4.87764	5.45618	2.54275e-07	4.34186e-05
ENSMUSG00000029999	21802	Tgfa	chr6	2.71147	1.98995	5.44417	2.67167e-07	4.45819e-05
ENSMUSG00000002504	65962	Slc9a3r2	chr17	1.53203	5.56017	5.42606	2.87846e-07	4.72963e-05
ENSMUSG00000051455	268491	Meioc	chr11	2.72843	2.06717	5.41182	3.05194e-07	4.96781e-05
ENSMUSG00000024028	21785	Tff2	chr17	3.08744	-0.675549	5.32137	4.4198e-07	6.93511e-05
ENSMUSG00000026923	18128	Notch1	chr2	1.72347	4.21987	5.31442	4.54686e-07	7.00819e-05
ENSMUSG00000021464	26564	Ror2	chr13	1.88193	4.0328	5.30548	4.71563e-07	7.14193e-05
ENSMUSG00000028163	18033	Nfkb1	chr3	1.79032	4.33069	5.30214	4.78015e-07	7.17723e-05
ENSMUSG00000025726	434203	Slc28a1	chr7	3.59928	0.000145247	5.27509	5.33714e-07	7.8777e-05
ENSMUSG00000015085	12496	Entpd2	chr2	1.78545	2.17926	5.23051	6.3943e-07	9.2808e-05
ENSMUSG00000051977	213389	Prdm9	chr17	2.92588	3.28694	5.22326	6.58462e-07	9.47804e-05
ENSMUSG00000070327	672511	Rnf213	chr11	1.69618	5.71272	5.17653	7.95255e-07	0.000112609
ENSMUSG00000049577	22761	Zfpm1	chr8	1.795	3.80874	5.17001	8.16407e-07	0.000114672
ENSMUSG00000019823	171580	Mical1	chr10	2.31184	4.64852	5.1215	9.9221e-07	0.000137153
ENSMUSG00000029757	13426	Dync1i1	chr6	3.00589	1.12315	5.10915	1.04259e-06	0.000142982
ENSMUSG00000085042	69812	Abhd11os	chr5	3.4151	1.03438	5.06107	1.26374e-06	0.00017078
ENSMUSG00000017692	246104	Rhbdl3	chr11	3.02627	2.6111	5.06082	1.26489e-06	0.00017078
ENSMUSG00000058297	94214	Spock2	chr10	2.54876	3.7824	5.03893	1.38017e-06	0.0001835
ENSMUSG00000015568	16956	Lpl	chr8	2.48462	4.34655	5.02776	1.44293e-06	0.000190391
ENSMUSG00000024155	75178	Meiob	chr17	3.34773	1.86353	5.01257	1.53287e-06	0.000200737
ENSMUSG00000052396	233549	Mogat2	chr7	1.84774	0.951862	5.00219	1.5972e-06	0.0002074
ENSMUSG00000046814	320415	Gchfr	chr2	2.38673	4.22149	5.00056	1.60757e-06	0.0002074
ENSMUSG00000057762	620648	Gm6169	NA	1.09134	5.96068	4.99173	1.66489e-06	0.00021166
ENSMUSG00000061877	210321	BC048679	chr7	1.48619	0.986766	4.95239	1.94537e-06	0.000245525
ENSMUSG00000068048	104384	Rhox9	chrX	1.97916	-0.30397	4.93481	2.08513e-06	0.000261271
ENSMUSG00000046449	245555	Nexmif	chrX	1.74138	5.50709	4.92594	2.15931e-06	0.000268634
ENSMUSG00000001985	14807	Grik3	chr4	3.88825	1.06246	4.91401	2.26466e-06	0.00027583
ENSMUSG00000110798	NA	NA	NA	2.75273	2.59216	4.89788	2.4114e-06	0.000287666
ENSMUSG00000049307	14345	Fut4	chr9	2.79322	1.74453	4.88428	2.54365e-06	0.000301379
ENSMUSG00000027524	13616	Edn3	chr2	2.60329	3.45002	4.82608	3.19419e-06	0.000367034
ENSMUSG00000004317	12728	Clcn5	chrX	1.43877	6.36577	4.82536	3.20314e-06	0.000367034
ENSMUSG00000031146	18824	Plp2	chrX	1.1838	5.85822	4.81914	3.2818e-06	0.000371163
ENSMUSG00000061723	21957	Tnnt3	chr7	3.95477	0.373272	4.80334	3.49353e-06	0.000392561
ENSMUSG00000051159	12705	Cited1	chrX	2.37429	5.37128	4.77522	3.89328e-06	0.000430677
ENSMUSG00000021278	93835	Amn	chr12	2.69804	0.258547	4.77432	3.90693e-06	0.000430677
ENSMUSG00000042359	99031	Osbpl6	chr2	1.96067	3.64112	4.75839	4.15588e-06	0.000455238
ENSMUSG00000108626	NA	NA	NA	2.98262	-0.614384	4.74307	4.41011e-06	0.000474141
ENSMUSG00000026932	67991	Nacc2	chr2	1.43694	5.20607	4.73888	4.48184e-06	0.000478897
ENSMUSG00000020435	74309	Osbp2	chr11	3.41576	-0.450185	4.72671	4.69904e-06	0.000499044
ENSMUSG00000044148	69155	1810030O07Rik	chrX	1.17066	5.47393	4.66526	5.95125e-06	0.000620676
ENSMUSG00000079445	227327	B3gnt7	chr1	1.40519	4.34641	4.65477	6.19566e-06	0.000638519
ENSMUSG00000019817	22634	Plagl1	chr10	2.08836	4.36218	4.65087	6.2888e-06	0.000644306
ENSMUSG00000040943	214133	Tet2	chr3	1.57502	5.17747	4.62252	7.00902e-06	0.000713895
ENSMUSG00000027317	72112	Ppp1r14d	chr2	2.88561	-0.6162	4.5935	7.82954e-06	0.000786373
ENSMUSG00000070348	12443	Ccnd1	chr7	2.25118	5.32077	4.57626	8.35977e-06	0.000832012
ENSMUSG00000031217	13641	Efnb1	chrX	1.46517	6.01768	4.54034	9.57916e-06	0.000932068
ENSMUSG00000084950	434064	Gm5577	chr6	2.81958	1.45727	4.53307	9.84666e-06	0.000949407
ENSMUSG00000026956	227620	Uap1l1	chr2	1.6823	4.38323	4.53253	9.86638e-06	0.000949407
ENSMUSG00000031737	54352	Irx5	chr8	3.19756	1.13381	4.52449	1.01733e-05	0.000973559
ENSMUSG00000060675	225845	Plaat3	chr19	2.64732	2.82528	4.50966	1.07563e-05	0.00102373
ENSMUSG00000011349	71241	Dmrtc2	chr7	2.37363	1.71152	4.48876	1.1637e-05	0.00110153
ENSMUSG00000025529	245595	Zfp711	chrX	2.60371	3.88713	4.48065	1.19975e-05	0.00112952
ENSMUSG00000038859	66898	Baiap2l1	chr5	3.03109	2.8987	4.47383	1.23103e-05	0.00115273
ENSMUSG00000025584	18584	Pde8a	chr7	1.57582	4.40068	4.46505	1.27207e-05	0.00117849
ENSMUSG00000023909	76498	Paqr4	chr17	1.99622	4.37967	4.45529	1.3195e-05	0.00120957
ENSMUSG00000035476	66724	Tab3	chrX	1.26296	4.29477	4.42794	1.46164e-05	0.00132591
ENSMUSG00000073411	14964	H2-D1	chr17	3.21881	2.84954	4.42277	1.49061e-05	0.00134518
ENSMUSG00000035699	106407	Slc51a	chr16	3.8731	-0.374988	4.40555	1.59178e-05	0.00142175
ENSMUSG00000060206	242466	Zfp462	chr4	1.17611	6.06907	4.39706	1.63989e-05	0.00145724
ENSMUSG00000021379	15904	Id4	chr13	1.55002	5.82153	4.3835	1.72469e-05	0.00152482
ENSMUSG00000015968	12289	Cacna1d	chr14	2.71414	3.52417	4.32133	2.17091e-05	0.00189054
ENSMUSG00000004961	53420	Syt5	chr7	1.70745	2.41272	4.29939	2.35332e-05	0.00203919
ENSMUSG00000030917	233806	Tmem159	chr7	2.07235	3.52954	4.29499	2.39167e-05	0.00205201
ENSMUSG00000086539	NA	NA	NA	3.03408	2.52789	4.2887	2.4482e-05	0.00208805
ENSMUSG00000031171	54632	Ftsj1	chrX	1.17606	5.2623	4.24534	2.86857e-05	0.0023812
ENSMUSG00000038344	353170	Txlng	chrX	1.04981	5.10531	4.2451	2.87106e-05	0.0023812
ENSMUSG00000039960	69581	Rhou	chr8	1.97532	5.47557	4.22702	3.06671e-05	0.00253142
ENSMUSG00000009596	74469	Taf7l	chrX	2.27379	3.52421	4.21475	3.20676e-05	0.00263454
ENSMUSG00000031392	16179	Irak1	chrX	1.28462	5.06447	4.20214	3.35698e-05	0.00273217
ENSMUSG00000032625	330267	Thsd7a	chr6	2.12007	2.70402	4.15477	3.98455e-05	0.00321292
ENSMUSG00000031751	23802	Amfr	chr8	1.29972	5.36153	4.14424	4.13868e-05	0.00332181
ENSMUSG00000025040	72018	Fundc1	chrX	1.4521	4.75494	4.13882	4.22031e-05	0.0033718
ENSMUSG00000096951	NA	NA	NA	1.47281	4.19761	4.12132	4.49421e-05	0.00357423
ENSMUSG00000059974	235106	Ntm	chr9	2.96825	1.50614	4.08054	5.20254e-05	0.00411875
ENSMUSG00000032796	16772	Lama1	chr17	2.46866	4.7714	4.05685	5.65925e-05	0.00438901
ENSMUSG00000037071	20249	Scd1	chr19	2.31673	3.96489	4.05631	5.6699e-05	0.00438901
ENSMUSG00000001864	108897	Aif1l	chr2	1.36318	3.64011	4.04943	5.81024e-05	0.00447774
ENSMUSG00000022217	85308	Emc9	chr14	2.2946	2.68751	4.03917	6.02607e-05	0.00460333
ENSMUSG00000032232	68178	Cgnl1	chr9	1.43571	6.31057	4.03168	6.18818e-05	0.00470653
ENSMUSG00000032291	12903	Crabp1	chr9	1.57113	3.53788	4.01346	6.60071e-05	0.00499846
ENSMUSG00000025762	214048	Larp1b	chr3	1.2408	4.73765	4.00539	6.79163e-05	0.00512077
ENSMUSG00000042269	436062	Cibar2	chr8	2.53072	-0.603614	3.99889	6.94969e-05	0.00521736
ENSMUSG00000086022	209550	Rad51ap2	chr12	3.00854	2.24267	3.99253	7.11055e-05	0.0052925
ENSMUSG00000044197	80290	Gpr146	chr5	2.89685	1.85415	3.98622	7.26916e-05	0.00538753
ENSMUSG00000019851	64058	Perp	chr10	2.49327	1.32078	3.98193	7.37786e-05	0.00539869
ENSMUSG00000037661	71862	Gpr160	chr3	2.92622	0.886149	3.98086	7.4082e-05	0.00539869
ENSMUSG00000000402	54156	Egfl6	chrX	2.83104	2.4424	3.96976	7.70232e-05	0.00558964
ENSMUSG00000009376	17295	Met	chr6	2.4901	1.61063	3.9644	7.84668e-05	0.00567077
ENSMUSG00000074170	72287	Plekhf1	chr7	1.51197	3.66075	3.93204	8.78828e-05	0.00629899
ENSMUSG00000028766	11647	Alpl	chr4	1.11702	5.01057	3.92807	8.91103e-05	0.0063608
ENSMUSG00000048814	381338	Lonrf2	chr1	1.75763	3.37917	3.9254	8.99439e-05	0.00639409
ENSMUSG00000033540	15932	Idua	chr5	2.83395	2.50773	3.90178	9.76957e-05	0.00691693
ENSMUSG00000097270	NA	NA	NA	1.21145	3.34346	3.89928	9.85134e-05	0.00692098
ENSMUSG00000037989	75607	Wnk2	chr13	1.97025	2.39296	3.89918	9.85475e-05	0.00692098
ENSMUSG00000036030	235472	Prtg	chr9	1.10412	4.90843	3.87505	0.000107158	0.00743578
ENSMUSG00000024486	15200	Hbegf	chr18	1.4702	4.01529	3.87164	0.000108432	0.00746468
ENSMUSG00000052911	16779	Lamb2	chr9	2.40022	4.86032	3.86922	0.000109348	0.0074981
ENSMUSG00000112876	NA	NA	NA	2.96534	1.13727	3.86149	0.000112382	0.00761615
ENSMUSG00000038763	116904	Alpk3	chr7	3.19589	0.787283	3.85593	0.000114638	0.00773892
ENSMUSG00000064090	69922	Vrk2	chr11	1.37506	4.0017	3.84171	0.000120246	0.00805507
ENSMUSG00000029086	19126	Prom1	chr5	1.6812	1.87414	3.82995	0.000125218	0.008356
ENSMUSG00000020085	71361	Aifm2	chr10	1.78843	4.02435	3.82236	0.000128529	0.00854422
ENSMUSG00000052616	320022	Terb1	chr8	2.51119	1.27963	3.80354	0.000137122	0.00904641
ENSMUSG00000074224	114675	4932431P20Rik	NA	2.81199	0.267298	3.7844	0.00014645	0.00962538
ENSMUSG00000058966	68952	Tlcd3b	chr7	2.63012	0.716614	3.78061	0.000148323	0.00963932
ENSMUSG00000024743	54525	Syt7	chr19	2.43312	3.85102	3.74736	0.00016609	0.0106353
ENSMUSG00000024420	225207	Zfp521	chr18	1.64765	4.12409	3.72286	0.000180453	0.0114289
ENSMUSG00000052525	70891	Spdya	chr17	2.59663	1.62961	3.69531	0.000198095	0.0124207
ENSMUSG00000028640	21420	Tfap2c	chr2	1.13346	2.07069	3.69499	0.000198253	0.0124207
ENSMUSG00000031027	117229	Stk33	chr7	2.80011	1.79172	3.68613	0.00020438	0.0127588
ENSMUSG00000031176	67117	Dynlt3	chrX	1.42091	5.53318	3.68232	0.00020689	0.0128693
ENSMUSG00000026989	76747	Dapl1	chr2	1.68096	-0.198039	3.67674	0.000210805	0.0130662
ENSMUSG00000061411	329540	Nol4l	chr2	1.56861	3.98644	3.66343	0.000220432	0.0136144
ENSMUSG00000042388	242667	Dlgap3	chr4	1.87514	2.9022	3.66183	0.000221614	0.0136391
ENSMUSG00000079480	69713	Pin4	chrX	1.96667	3.12675	3.65394	0.000227545	0.0139547
ENSMUSG00000112287	NA	NA	NA	1.7579	1.71231	3.61933	0.000255389	0.0155658
ENSMUSG00000037960	68480	Card19	chr13	1.9406	3.6677	3.61908	0.000255602	0.0155658
ENSMUSG00000042529	16515	Kcnj12	chr11	2.51511	1.67309	3.60829	0.000264995	0.0159703
ENSMUSG00000062773	56746	Tex101	chr7	1.69064	3.38239	3.58864	0.000282759	0.0168083
ENSMUSG00000071604	381217	Fam189a2	chr19	2.20219	2.09328	3.58497	0.000286222	0.0169562
ENSMUSG00000090104	NA	NA	NA	2.69617	0.129923	3.58188	0.000289316	0.0170601
ENSMUSG00000036278	107227	Macrod1	chr19	2.82594	1.21146	3.57101	0.000299991	0.0175924
ENSMUSG00000026023	271697	Cdk15	chr1	3.01956	-0.624766	3.5676	0.000303625	0.0176851
ENSMUSG00000006345	14598	Ggt1	chr10	1.74771	1.40772	3.56684	0.000303864	0.0176851
ENSMUSG00000047507	545192	Baiap3	chr17	2.06324	1.41014	3.5661	0.000304618	0.0176851
ENSMUSG00000067438	15371	Hmx1	chr5	2.4335	-0.729088	3.5621	0.000308712	0.017687
ENSMUSG00000078938	75459	Syce3	chr15	1.6461	1.88225	3.56075	0.000310031	0.0177043
ENSMUSG00000020077	19073	Srgn	chr10	2.95024	1.63181	3.55678	0.000314554	0.0179039
ENSMUSG00000031389	171207	Arhgap4	chrX	1.88127	2.01524	3.53855	0.000333493	0.0188586
ENSMUSG00000030001	26910	Figla	chr6	2.47916	1.12774	3.53671	0.000335596	0.0189161
ENSMUSG00000037664	12577	Cdkn1c	chr7	1.25151	8.14345	3.52832	0.000344858	0.0193132
ENSMUSG00000045763	70350	Basp1	chr15	1.21504	5.32131	3.52386	0.00034993	0.019472
ENSMUSG00000027954	13636	Efna1	chr3	1.56854	3.64215	3.51971	0.000354712	0.0196752
ENSMUSG00000030315	232334	Vgll4	chr6	1.27139	6.61728	3.51127	0.000364635	0.0200342
ENSMUSG00000050335	16854	Lgals3	chr14	2.85092	0.633221	3.47253	0.000414157	0.0225418
ENSMUSG00000006200	19202	Rhox6	chrX	1.41867	-0.273905	3.45237	0.000441494	0.0237559
ENSMUSG00000042988	77583	Notum	chr11	1.78996	0.719058	3.44018	0.0004592	0.0245032
ENSMUSG00000020059	20962	Sycp3	chr10	1.16914	5.38724	3.43961	0.000460042	0.0245032
ENSMUSG00000036273	66725	Lrrk2	chr15	2.31717	1.53444	3.43709	0.000463868	0.0246303
ENSMUSG00000026202	22145	Tuba4a	chr1	1.50946	3.57238	3.43612	0.000465257	0.0246303
ENSMUSG00000021403	20706	Serpinb9b	chr13	2.82513	-0.0768518	3.43425	0.000468703	0.0247376
ENSMUSG00000070858	381633	Gm1673	chr5	1.06969	6.65462	3.43244	0.000470788	0.0247726
ENSMUSG00000047143	242620	Dmrta2	chr4	2.51399	0.873908	3.4289	0.000476395	0.024917
ENSMUSG00000041607	17196	Mbp	chr18	1.20778	3.829	3.42471	0.000482654	0.0251688
ENSMUSG00000034765	240672	Dusp5	chr19	1.36314	4.9372	3.412	0.000502753	0.02598
ENSMUSG00000068735	277414	Trp53i11	chr2	2.4007	3.48591	3.40184	0.000519527	0.0264579
ENSMUSG00000021054	81535	Sgpp1	chr12	1.15582	4.33384	3.39392	0.000532709	0.0269715
ENSMUSG00000028865	69655	Cd164l2	chr4	2.83262	0.711383	3.39142	0.000537842	0.0271525
ENSMUSG00000000440	19016	Pparg	chr6	2.63601	-0.361887	3.38352	0.000551156	0.0277442
ENSMUSG00000006360	12925	Crip1	chr12	1.18248	5.4165	3.37214	0.000571019	0.0284156
ENSMUSG00000015094	18146	Npdc1	chr2	1.57774	4.94132	3.3635	0.000586934	0.0291243
ENSMUSG00000032245	76524	Cln6	chr9	1.31479	3.72299	3.36134	0.000590974	0.0292415
ENSMUSG00000042444	235461	Mindy2	chr9	1.87958	4.2046	3.35599	0.000601111	0.0296588
ENSMUSG00000074217	70134	Misp3	chr8	3.14861	-0.102451	3.35362	0.000608193	0.0299235
ENSMUSG00000051379	71436	Flrt3	chr2	1.65985	3.64943	3.3509	0.00061088	0.029971
ENSMUSG00000042793	329252	Lgr6	chr1	2.58629	1.52478	3.34436	0.000624169	0.0304514
ENSMUSG00000005493	55993	Msh4	chr3	2.20267	0.716052	3.32949	0.000653776	0.0317182
ENSMUSG00000069808	116972	Tlcd3a	chr11	1.75654	2.51559	3.32273	0.000667787	0.0323079
ENSMUSG00000031371	73738	Haus7	chrX	1.00095	6.25274	3.3098	0.000695555	0.0332815
ENSMUSG00000061778	76763	Mospd2	chrX	1.58103	3.15719	3.29492	0.000728839	0.0346836
ENSMUSG00000023906	54419	Cldn6	chr17	2.35743	0.49727	3.28809	0.000744858	0.0352533
ENSMUSG00000017631	109934	Abr	chr11	1.39538	5.197	3.26509	0.000800113	0.0375622
ENSMUSG00000039989	12418	Cbx4	chr11	1.89247	3.52804	3.26105	0.00081027	0.0377797
ENSMUSG00000018340	11749	Anxa6	chr11	1.1392	6.51555	3.26065	0.000811253	0.0377797
ENSMUSG00000038893	215512	Fam117a	chr11	1.15346	4.36252	3.25429	0.000827476	0.0384324
ENSMUSG00000039201	209815	Tbc1d25	chrX	1.07796	4.35392	3.25307	0.000830623	0.038476
ENSMUSG00000090110	105886298	Cmc4	chrX	1.47334	3.55341	3.25172	0.000834122	0.0385355
ENSMUSG00000036553	231147	Sh3tc1	chr5	2.19044	1.47537	3.23579	0.000876574	0.0402831
ENSMUSG00000038936	109232	Sccpdh	chr1	0.987576	5.90653	3.22792	0.000898056	0.0411617
ENSMUSG00000030946	76429	Lhpp	chr7	1.22252	5.34546	3.21718	0.000928403	0.042
ENSMUSG00000016308	22209	Ube2a	chrX	0.979509	6.27128	3.21137	0.0009452	0.0426235
ENSMUSG00000037966	18081	Ninj1	chr13	1.06426	5.57849	3.20989	0.000949527	0.0426235
ENSMUSG00000017747	80860	Ghdc	chr11	2.09984	2.07045	3.20634	0.000960065	0.0429857
ENSMUSG00000000881	53310	Dlg3	chrX	1.09697	4.33026	3.20231	0.000971968	0.0432782
ENSMUSG00000038886	140481	Man2a2	chr7	1.59122	4.74425	3.20162	0.000974051	0.0432782
ENSMUSG00000074218	12865	Cox7a1	chr7	1.0219	5.12113	3.20062	0.000977037	0.0433004
ENSMUSG00000006369	14114	Fbln1	chr15	1.15404	5.85681	3.19667	0.000989007	0.0437196
ENSMUSG00000110020	NA	NA	NA	2.53344	0.671505	3.19122	0.00100675	0.0440565
ENSMUSG00000022619	60597	Mapk8ip2	chr15	1.61311	1.56618	3.18634	0.00102091	0.0445643
ENSMUSG00000017723	67701	Wfdc2	chr2	1.52975	2.94084	3.1625	0.00109822	0.047229
ENSMUSG00000031168	13595	Ebp	chrX	1.20747	4.39686	3.1609	0.00110359	0.0473431
ENSMUSG00000041703	65100	Zic5	chr14	1.97046	-0.166498	3.15637	0.00111902	0.0477848
ENSMUSG00000024663	74760	Rab3il1	chr19	1.51552	3.69121	3.15463	0.00112492	0.0477874
ENSMUSG00000037762	66859	Slc16a9	chr10	2.37222	1.24881	3.14387	0.00116313	0.0491706
ENSMUSG00000041263	72296	Rusc1	chr3	2.07667	3.15585	3.14247	0.00116755	0.0492377
ENSMUSG00000052331	329154	Ankrd44	chr1	2.25006	2.69314	3.1382	0.00118306	0.0494135

## Sheet: 1.3
1.3_XY E12.5+24h v XY E12.5
List of genes involved in early XY germ cell development from E12.5 to E12.5+24h identified as DEGs from XY E12.5+24h DMSO v XY E12.5 (FDR < 0.05; LFC > 0.585; 428 DEGs)
Downregulated genes
Upregulated genes
ENSEMBL	ENTREZID	SYMBOL	TXCHROM	logFC	AveExpr	t	P.Value	adj.P.Val
ENSMUSG00000087166	381591	L1td1	chr4	-2.18274	3.0796	-11.2375	1.49684e-18	2.60705e-14
ENSMUSG00000066652	320202	Lefty2	chr1	-2.00478	2.25981	-10.4729	4.59442e-17	4.00105e-13
ENSMUSG00000028378	67103	Ptgr1	chr4	2.55123	6.29236	9.00751	3.59866e-14	2.08926e-10
ENSMUSG00000047250	19224	Ptgs1	chr2	-4.55543	2.38904	-8.93753	4.95547e-14	2.15773e-10
ENSMUSG00000021196	56421	Pfkp	chr13	-2.18825	3.83801	-8.56263	2.75046e-13	6.90859e-10
ENSMUSG00000010660	18799	Plcd1	chr9	-2.53877	4.64305	-8.59501	2.37209e-13	6.90859e-10
ENSMUSG00000026817	11636	Ak1	chr2	-2.88729	2.84585	-8.56056	2.77661e-13	6.90859e-10
ENSMUSG00000035578	69707	Iqcg	chr16	2.3303	3.394	8.16073	1.72288e-12	3.75093e-09
ENSMUSG00000038298	59020	Pdzk1	chr3	3.17658	2.84535	8.07342	2.5648e-12	4.96345e-09
ENSMUSG00000020407	22271	Upp1	chr11	3.30864	3.54053	8.0478	2.88223e-12	5.01997e-09
ENSMUSG00000047013	330369	Fbxo41	chr6	3.16332	1.99329	8.01645	3.32441e-12	5.26374e-09
ENSMUSG00000040732	13876	Erg	chr16	4.62411	2.16355	7.99462	3.67165e-12	5.32909e-09
ENSMUSG00000040726	15209	Hesx1	chr14	2.33637	1.50509	7.87753	6.25347e-12	8.37821e-09
ENSMUSG00000031310	56364	Zmym3	chrX	1.70205	6.64746	7.78445	9.54331e-12	1.18726e-08
ENSMUSG00000022900	106347	Ildr1	chr16	-3.8365	0.00340886	-7.73731	1.18188e-11	1.37232e-08
ENSMUSG00000011256	11492	Adam19	chr11	-1.6386	5.27504	-7.69143	1.4551e-11	1.58397e-08
ENSMUSG00000028487	242509	Bnc2	chr4	1.60123	6.58139	7.56617	2.56525e-11	2.62817e-08
ENSMUSG00000029848	20899	Stra8	chr6	3.69112	4.65061	7.52559	3.0816e-11	2.98179e-08
ENSMUSG00000021136	64075	Smoc1	chr12	1.82522	6.40436	7.50215	3.42571e-11	3.14029e-08
ENSMUSG00000051965	378430	Nanos2	chr7	4.15972	0.170226	7.44338	4.46628e-11	3.70424e-08
ENSMUSG00000037012	15275	Hk1	chr10	-2.30176	4.99943	-7.44471	4.43953e-11	3.70424e-08
ENSMUSG00000078700	319371	D030028A08Rik	chr11	2.33831	3.18054	7.41866	4.9929e-11	3.95279e-08
ENSMUSG00000000958	20540	Slc7a7	chr14	-3.71986	1.77774	-7.35355	6.69452e-11	5.06949e-08
ENSMUSG00000061013	210719	Mkx	chr18	-3.28626	1.44057	-7.33919	7.14149e-11	5.18264e-08
ENSMUSG00000023966	75564	Rsph9	chr17	2.18655	3.8751	7.32512	7.60815e-11	5.30044e-08
ENSMUSG00000031557	83436	Plekha2	chr8	-2.67057	4.02661	-7.31325	8.02527e-11	5.37601e-08
ENSMUSG00000060703	66205	Cd302	chr2	2.39674	3.84823	7.13466	1.78835e-10	1.15362e-07
ENSMUSG00000009487	18419	Otog	chr7	-3.82482	-1.06561	-7.09946	2.09342e-10	1.30218e-07
ENSMUSG00000040289	15213	Hey1	chr3	-1.82937	4.28716	-7.04444	2.6768e-10	1.60765e-07
ENSMUSG00000034165	12445	Ccnd3	chr17	-1.47195	7.24294	-7.00818	3.147e-10	1.82704e-07
ENSMUSG00000018476	216850	Kdm6b	chr11	2.37623	6.1272	7.00068	3.25391e-10	1.82817e-07
ENSMUSG00000041571	20364	Selenow	chr7	-2.29034	4.65797	-6.97938	3.57798e-10	1.94743e-07
ENSMUSG00000079479	668339	Gm9112	chrX	2.59275	2.59271	6.92885	4.48074e-10	2.36488e-07
ENSMUSG00000097436	NA	NA	NA	-2.00319	3.67674	-6.88187	5.52154e-10	2.71493e-07
ENSMUSG00000032607	434437	Amt	chr9	-2.19332	3.08855	-6.87832	5.60914e-10	2.71493e-07
ENSMUSG00000041836	19267	Ptpre	chr7	-3.01266	4.25819	-6.87822	5.61161e-10	2.71493e-07
ENSMUSG00000097200	NA	NA	NA	-1.87751	3.10617	-6.8605	6.07096e-10	2.85778e-07
ENSMUSG00000032231	12306	Anxa2	chr9	2.50344	7.34754	6.83081	6.9258e-10	3.01567e-07
ENSMUSG00000108981	NA	NA	NA	2.29926	3.18049	6.83952	6.66346e-10	3.01567e-07
ENSMUSG00000024754	83921	Cemip2	chr19	-1.45647	6.54655	-6.83625	6.76066e-10	3.01567e-07
ENSMUSG00000038600	140494	Atp6v0a4	chr6	4.8274	-0.0802216	6.74196	1.02663e-09	4.36119e-07
ENSMUSG00000027855	20957	Sycp1	chr3	1.50588	5.31957	6.66803	1.42247e-09	5.89884e-07
ENSMUSG00000111773	NA	NA	NA	3.97627	-0.516377	6.65733	1.49121e-09	6.04008e-07
ENSMUSG00000021749	18300	Fam3d	chr14	4.0477	-0.394398	6.45937	3.55541e-09	1.39697e-06
ENSMUSG00000001270	12709	Ckb	chr12	-1.63316	5.30172	-6.45591	3.60933e-09	1.39697e-06
ENSMUSG00000071341	13656	Egr4	chr6	3.29652	2.3932	6.42719	4.09165e-09	1.54922e-06
ENSMUSG00000076437	72657	Selenoh	chr2	-1.24714	7.13519	-6.39875	4.63208e-09	1.69442e-06
ENSMUSG00000029094	70292	Afap1	chr5	-1.77826	5.4908	-6.3969	4.6697e-09	1.69442e-06
ENSMUSG00000033998	16525	Kcnk1	chr8	-2.86146	3.41153	-6.35905	5.5065e-09	1.95728e-06
ENSMUSG00000031384	69299	Asb9	chrX	4.33814	0.131757	6.30203	7.05587e-09	2.45784e-06
ENSMUSG00000034039	114662	Prss29	chr17	3.29414	-0.259346	6.28574	7.57119e-09	2.58564e-06
ENSMUSG00000029581	14086	Fscn1	chr5	-1.75018	5.92697	-6.26873	8.15044e-09	2.72993e-06
ENSMUSG00000025272	56191	Tro	chrX	2.15655	6.40273	6.26345	8.33896e-09	2.74037e-06
ENSMUSG00000024538	19038	Ppic	chr18	1.92826	5.94509	6.25523	8.64127e-09	2.78713e-06
ENSMUSG00000038366	16796	Lasp1	chr11	-1.57702	6.09513	-6.23185	9.56112e-09	3.02775e-06
ENSMUSG00000023805	20975	Synj2	chr17	2.39437	3.47246	6.20253	1.08529e-08	3.37545e-06
ENSMUSG00000035296	24053	Sgcg	chr14	4.08598	-0.166662	6.17856	1.20368e-08	3.61458e-06
ENSMUSG00000013275	98396	Slc41a1	chr1	1.51459	4.98018	6.17895	1.20156e-08	3.61458e-06
ENSMUSG00000017897	14049	Eya2	chr2	3.69454	0.654537	6.14881	1.36827e-08	4.03919e-06
ENSMUSG00000020186	13008	Csrp2	chr10	-1.76366	4.4964	-6.05425	2.0538e-08	5.96184e-06
ENSMUSG00000028059	16800	Arhgef2	chr3	-1.38949	6.29226	-6.04003	2.18274e-08	6.23225e-06
ENSMUSG00000090919	241989	Pabpc4l	chr3	2.27722	5.09253	6.01549	2.42439e-08	6.81059e-06
ENSMUSG00000044033	545428	Ccdc141	chr2	3.97863	3.53638	5.9466	3.25328e-08	8.99403e-06
ENSMUSG00000020250	50493	Txnrd1	chr10	-1.48153	5.38551	-5.86412	4.61799e-08	1.25674e-05
ENSMUSG00000029086	19126	Prom1	chr5	-4.09595	1.87414	-5.83084	5.31758e-08	1.42487e-05
ENSMUSG00000056671	77619	Prelid2	chr18	2.1485	5.25929	5.81796	5.61412e-08	1.48153e-05
ENSMUSG00000055782	26874	Abcd2	chr15	3.83203	3.2219	5.81112	5.77918e-08	1.50233e-05
ENSMUSG00000025085	226251	Ablim1	chr19	1.88659	5.10926	5.80331	5.97242e-08	1.52973e-05
ENSMUSG00000031565	14182	Fgfr1	chr8	-1.50113	5.66897	-5.79915	6.07822e-08	1.53427e-05
ENSMUSG00000032898	231670	Fbxo21	chr5	-1.5264	6.12169	-5.79148	6.2781e-08	1.56208e-05
ENSMUSG00000072487	268816	Mroh5	chr15	2.83357	1.10382	5.76534	7.00936e-08	1.71946e-05
ENSMUSG00000041362	71653	Shtn1	chr19	1.70698	5.13895	5.74805	7.53861e-08	1.82361e-05
ENSMUSG00000069769	76626	Msi2	chr11	1.57013	6.34181	5.72409	8.33737e-08	1.98921e-05
ENSMUSG00000006356	68337	Crip2	chr12	-1.48473	5.70092	-5.72081	8.45318e-08	1.98958e-05
ENSMUSG00000001729	11651	Akt1	chr12	-1.64082	5.81791	-5.69668	9.35386e-08	2.17222e-05
ENSMUSG00000066235	215494	Pomgnt2	chr9	2.21674	4.10094	5.69057	9.59662e-08	2.19927e-05
ENSMUSG00000006445	13836	Epha2	chr4	-2.29341	2.64142	-5.68382	9.87176e-08	2.23294e-05
ENSMUSG00000106929	NA	NA	NA	1.73629	3.26708	5.62949	1.239e-07	2.76663e-05
ENSMUSG00000020592	20969	Sdc1	chr12	-1.92908	4.64292	-5.5934	1.44013e-07	3.17503e-05
ENSMUSG00000028334	94181	Nans	chr4	-1.23049	6.47346	-5.58317	1.50276e-07	3.2717e-05
ENSMUSG00000000631	360013	Myo18a	chr11	1.97499	5.92301	5.57646	1.54531e-07	3.3228e-05
ENSMUSG00000021814	11750	Anxa7	chr14	1.46668	5.72632	5.57084	1.58184e-07	3.35987e-05
ENSMUSG00000006651	11803	Aplp1	chr7	-1.54853	4.72645	-5.54685	1.74759e-07	3.66721e-05
ENSMUSG00000074489	12095	Bglap3	chr3	3.98783	-0.76086	5.5395	1.80209e-07	3.73655e-05
ENSMUSG00000002233	11853	Rhoc	chr3	-1.78072	5.4897	-5.51115	2.02625e-07	4.15191e-05
ENSMUSG00000025856	18590	Pdgfa	chr5	-1.40604	6.3728	-5.50458	2.08204e-07	4.21662e-05
ENSMUSG00000029802	26357	Abcg2	chr6	-1.3179	5.53321	-5.48632	2.24537e-07	4.49513e-05
ENSMUSG00000019235	238323	Rps6kl1	chr12	-3.11158	0.601332	-5.46944	2.40746e-07	4.76486e-05
ENSMUSG00000020649	20135	Rrm2	chr12	-1.25651	6.15453	-5.4534	2.572e-07	5.03332e-05
ENSMUSG00000028024	13809	Enpep	chr3	2.86884	3.69518	5.44539	2.65829e-07	5.14438e-05
ENSMUSG00000022505	13731	Emp2	chr16	2.77543	4.43763	5.43059	2.82534e-07	5.40758e-05
ENSMUSG00000045038	18754	Prkce	chr17	-3.05468	3.46175	-5.42327	2.91167e-07	5.51223e-05
ENSMUSG00000022947	109857	Cbr3	chr16	2.90915	1.61882	5.40482	3.14103e-07	5.8825e-05
ENSMUSG00000003934	13643	Efnb3	chr11	2.0886	4.02947	5.39317	3.29485e-07	6.10493e-05
ENSMUSG00000037071	20249	Scd1	chr19	2.84553	3.96489	5.38364	3.42613e-07	6.28136e-05
ENSMUSG00000032494	21667	Tdgf1	chr9	-1.96723	-0.619076	-5.3788	3.49477e-07	6.34046e-05
ENSMUSG00000053367	627821	Epp13	chr7	1.52585	1.64105	5.36632	3.67806e-07	6.53682e-05
ENSMUSG00000054889	109620	Dsp	chr13	-3.22871	4.08133	-5.36657	3.67446e-07	6.53682e-05
ENSMUSG00000032394	19289	Igdcc3	chr9	-1.6673	4.31098	-5.36043	3.76787e-07	6.62878e-05
ENSMUSG00000034282	14027	Evpl	chr11	-2.34119	2.5526	-5.35405	3.86746e-07	6.73596e-05
ENSMUSG00000036875	327762	Dna2	chr10	-1.32569	4.24239	-5.34185	4.06533e-07	7.01047e-05
ENSMUSG00000109745	69388	1700018G05Rik	chrX	3.60231	0.240265	5.29765	4.86914e-07	8.3143e-05
ENSMUSG00000025880	17131	Smad7	chr18	-1.63128	4.61866	-5.26088	5.65337e-07	9.55969e-05
ENSMUSG00000029561	23962	Oasl2	chr5	3.30457	2.34011	5.24052	6.14056e-07	0.000102837
ENSMUSG00000031827	72042	Cotl1	chr8	-1.51465	5.44592	-5.18503	7.68441e-07	0.000127466
ENSMUSG00000020142	55963	Slc1a4	chr11	1.70853	3.85499	5.16717	8.25801e-07	0.000135688
ENSMUSG00000023169	105727	Slc38a1	chr15	-1.61266	5.84033	-5.1646	8.34403e-07	0.000135821
ENSMUSG00000029103	16976	Lrpap1	chr5	-1.41493	6.6394	-5.14869	8.89559e-07	0.000143458
ENSMUSG00000047371	233890	Zfp768	chr7	1.82275	5.44273	5.14557	9.00807e-07	0.000143939
ENSMUSG00000028871	192199	Rspo1	chr4	2.11586	4.94575	5.1321	9.50877e-07	0.000150406
ENSMUSG00000039337	70956	Tex19.2	chr11	1.97906	1.99864	5.1301	9.5855e-07	0.000150406
ENSMUSG00000046814	320415	Gchfr	chr2	2.43922	4.22149	5.11091	1.03525e-06	0.000160991
ENSMUSG00000077648	115485823	Gm24988	NA	2.95889	-1.14158	5.09092	1.12156e-06	0.000171353
ENSMUSG00000041025	212632	Iffo2	chr4	-1.93064	4.48085	-5.09154	1.11877e-06	0.000171353
ENSMUSG00000041712	66622	Ubr7	chr12	-1.15025	5.75291	-5.08787	1.13529e-06	0.000171943
ENSMUSG00000026674	18214	Ddr2	chr1	3.70001	2.41031	5.0817	1.164e-06	0.00017477
ENSMUSG00000018593	20692	Sparc	chr11	-1.73397	8.11275	-5.06117	1.26306e-06	0.000188024
ENSMUSG00000002668	70785	Dennd1c	chr17	-1.78825	1.52982	-5.0565	1.28681e-06	0.000189936
ENSMUSG00000021559	69635	Dapk1	chr13	-1.54929	5.58325	-5.03861	1.38193e-06	0.000202262
ENSMUSG00000003812	100503676	Gm38426	chr8	2.21287	4.45889	5.02861	1.43806e-06	0.000205783
ENSMUSG00000004266	15170	Ptpn6	chr6	-1.27925	3.69944	-5.02802	1.44143e-06	0.000205783
ENSMUSG00000021457	20963	Syk	chr13	-1.44768	4.02989	-5.02974	1.43157e-06	0.000205783
ENSMUSG00000051920	239405	Rspo2	chr15	3.85889	-0.245899	5.01531	1.51691e-06	0.000214797
ENSMUSG00000020904	71860	Cfap52	chr11	2.65102	0.54545	5.00583	1.57433e-06	0.00022113
ENSMUSG00000020601	217410	Trib2	chr12	-2.24382	5.47632	-4.99798	1.62412e-06	0.000226298
ENSMUSG00000063856	14775	Gpx1	chr9	-1.58244	7.91743	-4.9673	1.83401e-06	0.000253515
ENSMUSG00000028356	11699	Ambp	chr4	3.39189	-0.356971	4.95752	1.90661e-06	0.000261475
ENSMUSG00000006200	19202	Rhox6	chrX	-2.71923	-0.273905	-4.94722	1.98552e-06	0.00027017
ENSMUSG00000028591	77632	Pramel13	chr4	1.58099	2.53553	4.9434	2.01563e-06	0.000272141
ENSMUSG00000017724	18612	Etv4	chr11	-1.3925	2.22093	-4.93869	2.05347e-06	0.000275117
ENSMUSG00000029522	18778	Pla2g1b	chr5	2.16227	3.29427	4.92339	2.1811e-06	0.000289678
ENSMUSG00000022139	105559	Mbnl2	chr14	1.93903	6.08235	4.92173	2.19542e-06	0.000289678
ENSMUSG00000001864	108897	Aif1l	chr2	-2.5232	3.64011	-4.90999	2.29927e-06	0.0003011
ENSMUSG00000020277	18641	Pfkl	chr10	-1.83881	5.12107	-4.90326	2.36092e-06	0.000306866
ENSMUSG00000000253	66355	Gmpr	chr13	1.80903	4.91238	4.89945	2.3965e-06	0.000309184
ENSMUSG00000017697	11486	Ada	chr2	2.33763	2.79975	4.88881	2.49886e-06	0.000320019
ENSMUSG00000027356	241639	Fermt1	chr2	-2.94051	0.676068	-4.88408	2.54571e-06	0.000323639
ENSMUSG00000026090	72097	Cracdl	chr1	1.89644	2.98139	4.87216	2.6675e-06	0.000333694
ENSMUSG00000031161	15185	Hdac6	chrX	1.47582	5.90304	4.87075	2.68228e-06	0.000333694
ENSMUSG00000057963	217837	Itpk1	chr12	-1.27654	4.73832	-4.87289	2.6599e-06	0.000333694
ENSMUSG00000001911	18032	Nfix	chr8	2.72914	4.48669	4.84155	3.00698e-06	0.000371437
ENSMUSG00000035228	232821	Ccdc106	chr7	2.19559	3.03985	4.83762	3.05341e-06	0.000374516
ENSMUSG00000079635	434759	Rhox4c	chrX	-3.34627	-0.43594	-4.81809	3.29593e-06	0.000401435
ENSMUSG00000041831	83672	Sytl3	chr17	2.54792	0.207072	4.80364	3.48608e-06	0.000418738
ENSMUSG00000045532	23829	C1ql1	chr11	2.07326	2.12122	4.80496	3.46828e-06	0.000418738
ENSMUSG00000027347	19419	Rasgrp1	chr2	2.29923	2.49382	4.79824	3.56011e-06	0.000424702
ENSMUSG00000031216	236920	Stard8	chrX	-2.76908	2.35175	-4.7962	3.58849e-06	0.000425175
ENSMUSG00000027985	16842	Lef1	chr3	-1.13513	5.78298	-4.79193	3.64853e-06	0.000429367
ENSMUSG00000079432	100040635	Gm15023	NA	2.47999	0.508767	4.77781	3.85428e-06	0.000450537
ENSMUSG00000063903	16612	Klk1	chr7	3.23592	1.51492	4.77391	3.91369e-06	0.000454432
ENSMUSG00000004359	20728	Spic	chr10	3.31323	0.7653	4.7635	4.07517e-06	0.000470048
ENSMUSG00000048388	241520	Fam171b	chr2	-1.99452	3.43396	-4.76152	4.10574e-06	0.000470458
ENSMUSG00000030730	11937	Atp2a1	chr7	3.22988	1.19326	4.74216	4.42596e-06	0.000503836
ENSMUSG00000037731	230787	Themis2	chr4	3.67668	0.634384	4.73745	4.50927e-06	0.000509987
ENSMUSG00000097023	101694	Mir9-3hg	chr7	-2.47998	0.682584	-4.72284	4.76843e-06	0.000535818
ENSMUSG00000003279	224997	Dlgap1	chr17	2.22123	4.18637	4.71497	4.91542e-06	0.000539154
ENSMUSG00000031996	11804	Aplp2	chr9	-1.1369	7.91658	-4.71728	4.87173e-06	0.000539154
ENSMUSG00000050211	329502	Pla2g4e	chr2	-2.37148	0.830061	-4.71572	4.90128e-06	0.000539154
ENSMUSG00000041390	16543	Mdfic	chr6	-3.33526	2.48606	-4.71469	4.92195e-06	0.000539154
ENSMUSG00000036246	78816	Gmip	chr8	-3.30212	2.55218	-4.70833	5.04391e-06	0.000549061
ENSMUSG00000038028	319801	Tigar	chr6	-1.12794	4.05988	-4.63737	6.62239e-06	0.000716411
ENSMUSG00000042644	16440	Itpr3	chr17	-1.86938	4.11657	-4.62836	6.85443e-06	0.000736935
ENSMUSG00000060716	211945	Plekhh1	chr12	-1.28561	4.22974	-4.62583	6.92114e-06	0.000739543
ENSMUSG00000027298	22174	Tyro3	chr2	1.61642	5.251	4.61912	7.10056e-06	0.000754088
ENSMUSG00000029830	320590	Svopl	chr6	3.69372	-0.0451822	4.61512	7.21557e-06	0.000761658
ENSMUSG00000030443	213011	Zfp583	chr7	2.06946	3.69991	4.60109	7.60606e-06	0.000796708
ENSMUSG00000024697	14675	Gna14	chr19	-2.40497	3.12632	-4.59995	7.6391e-06	0.000796708
ENSMUSG00000002847	85031	Pla1a	chr16	-2.6538	0.867706	-4.58029	8.23284e-06	0.00085352
ENSMUSG00000006219	74202	Fblim1	chr4	-1.92909	5.18712	-4.5756	8.38074e-06	0.000863712
ENSMUSG00000000938	15395	Hoxa10	chr6	-3.92871	0.437245	-4.56973	8.58197e-06	0.000879248
ENSMUSG00000076617	16019	Ighm	NA	2.1833	2.60493	4.56232	8.81386e-06	0.000897725
ENSMUSG00000028525	18578	Pde4b	chr4	1.85956	3.66711	4.55154	9.1815e-06	0.000929734
ENSMUSG00000034911	234395	Ushbp1	chr8	2.06982	2.99032	4.54979	9.24274e-06	0.000930525
ENSMUSG00000046637	242800	Ttc34	chr4	2.48956	0.36797	4.52293	1.02311e-05	0.00102411
ENSMUSG00000054484	96957	Tmem62	chr2	2.66667	1.56453	4.51917	1.03774e-05	0.00102695
ENSMUSG00000023915	94185	Tnfrsf21	chr17	-1.93298	2.8146	-4.51984	1.03509e-05	0.00102695
ENSMUSG00000006800	72043	Sulf2	chr2	-1.61115	6.03514	-4.49763	1.12551e-05	0.00110751
ENSMUSG00000017386	22032	Traf4	chr11	-1.48163	4.54595	-4.49078	1.15489e-05	0.00113004
ENSMUSG00000002324	56739	Rec8	chr14	1.9744	3.60373	4.48504	1.1801e-05	0.00114826
ENSMUSG00000052396	233549	Mogat2	chr7	-3.05679	0.951862	-4.47947	1.20526e-05	0.00116622
ENSMUSG00000002068	12447	Ccne1	chr7	-1.42934	3.91112	-4.46989	1.24918e-05	0.00120204
ENSMUSG00000024907	14419	Gal	chr19	-3.62835	0.270695	-4.4393	1.40225e-05	0.00134193
ENSMUSG00000021098	75801	4930447C04Rik	chr12	1.09962	5.82375	4.42799	1.46134e-05	0.00139082
ENSMUSG00000048249	77128	Crebrf	chr17	1.18343	6.83822	4.4103	1.56106e-05	0.00147766
ENSMUSG00000042284	109700	Itga1	chr13	-2.43989	2.89589	-4.40005	1.62176e-05	0.00152682
ENSMUSG00000032733	235406	Snx33	chr9	2.77644	3.66828	4.38354	1.72452e-05	0.00161484
ENSMUSG00000030930	77590	Chst15	chr7	-2.57225	3.47218	-4.37129	1.8047e-05	0.00168088
ENSMUSG00000020027	216233	Socs2	chr10	-1.13285	6.80646	-4.36098	1.87498e-05	0.00173705
ENSMUSG00000027035	241447	Cers6	chr2	1.58627	4.93087	4.35922	1.88724e-05	0.00173916
ENSMUSG00000027896	229699	Slc16a4	chr3	2.0276	2.40854	4.34456	1.99238e-05	0.00182638
ENSMUSG00000032380	13143	Dapk2	chr9	1.60078	3.35091	4.33834	2.03875e-05	0.00185911
ENSMUSG00000047407	21815	Tgif1	chr17	1.17653	5.49933	4.32943	2.10691e-05	0.00191125
ENSMUSG00000027702	71827	Lrrc34	chr3	-1.60404	3.31409	-4.3138	2.23186e-05	0.0020141
ENSMUSG00000029279	114642	Brdt	chr5	1.24072	4.39933	4.30052	2.34361e-05	0.00210405
ENSMUSG00000031995	19143	St14	chr9	-2.7638	0.904053	-4.27413	2.5821e-05	0.00230628
ENSMUSG00000066687	235320	Zbtb16	chr9	3.21572	1.82443	4.26918	2.63037e-05	0.0023374
ENSMUSG00000027249	14061	F2	chr2	3.19175	0.0314847	4.26671	2.65422e-05	0.00234662
ENSMUSG00000051065	239796	Mb21d2	chr16	-1.40477	4.17199	-4.25622	2.75675e-05	0.00241786
ENSMUSG00000031910	15118	Has3	chr8	-3.04486	-0.179861	-4.25573	2.76256e-05	0.00241786
ENSMUSG00000022542	71089	Septin12	chr16	3.69176	-0.454049	4.25198	2.80469e-05	0.00244247
ENSMUSG00000029223	22223	Uchl1	chr5	1.36623	5.38945	4.23065	3.02642e-05	0.00262244
ENSMUSG00000031842	110385	Pde4c	chr8	3.13417	-0.157561	4.21063	3.25652e-05	0.00280786
ENSMUSG00000056492	224792	Adgrf5	chr17	-2.69103	2.59307	-4.20748	3.29283e-05	0.00282518
ENSMUSG00000029999	21802	Tgfa	chr6	-3.20773	1.98995	-4.19808	3.4088e-05	0.00291035
ENSMUSG00000047361	381260	Gm973	chr1	1.82526	2.18841	4.19636	3.42816e-05	0.0029126
ENSMUSG00000073700	242785	Klhl21	chr4	-1.12772	4.90621	-4.18803	3.5333e-05	0.00298735
ENSMUSG00000060508	243874	Nlrp9b	chr7	-2.72372	-0.593693	-4.18215	3.60964e-05	0.00303716
ENSMUSG00000020844	18230	Nxn	chr11	-1.57564	4.88216	-4.17479	3.70672e-05	0.00310385
ENSMUSG00000024247	106522	Pkdcc	chr17	-1.95128	3.97372	-4.15891	3.92555e-05	0.00327135
ENSMUSG00000050751	209966	Pgbd5	chr8	-3.04022	3.42677	-4.15516	3.9805e-05	0.00330135
ENSMUSG00000044349	319317	Snhg11	chr2	1.9436	3.03018	4.11668	4.5698e-05	0.00376148
ENSMUSG00000058454	13360	Dhcr7	chr7	1.07501	6.08108	4.11615	4.57848e-05	0.00376148
ENSMUSG00000036832	65086	Lpar3	chr3	3.58032	0.365168	4.10682	4.74294e-05	0.0038783
ENSMUSG00000039865	213603	Slc44a3	chr3	2.76753	1.32829	4.09547	4.93124e-05	0.00399476
ENSMUSG00000009596	74469	Taf7l	chrX	2.24913	3.52421	4.09579	4.92502e-05	0.00399476
ENSMUSG00000001123	16859	Lgals9	chr11	-2.52829	2.56975	-4.09313	4.97225e-05	0.00400933
ENSMUSG00000002881	17936	Nab1	chr1	1.47468	5.42047	4.08943	5.03823e-05	0.00404382
ENSMUSG00000052676	215693	Zmat1	chrX	1.63308	4.73979	4.08023	5.20661e-05	0.00415243
ENSMUSG00000022257	114128	Laptm4b	chr15	-1.36306	6.36843	-4.07816	5.24507e-05	0.00415243
ENSMUSG00000040957	63955	Cables1	chr18	-1.54417	3.51036	-4.07917	5.22632e-05	0.00415243
ENSMUSG00000019055	18822	Plod1	chr4	-1.36468	5.59401	-4.06326	5.53139e-05	0.00435929
ENSMUSG00000043629	67080	1700019D03Rik	chr1	-2.03422	1.76537	-4.02849	6.25861e-05	0.00491019
ENSMUSG00000045636	102103	Mtus1	chr8	1.64672	4.11722	4.01967	6.45722e-05	0.00504329
ENSMUSG00000068335	13448	Dok1	chr6	-2.24385	2.91741	-4.01703	6.51786e-05	0.00506793
ENSMUSG00000031778	20312	Cx3cl1	chr8	-2.32618	2.49087	-4.0053	6.79386e-05	0.00525905
ENSMUSG00000041112	140580	Elmo1	chr13	-1.31032	4.93227	-3.99745	6.98457e-05	0.00538275
ENSMUSG00000040998	114249	Npnt	chr3	-1.94674	4.23561	-3.96485	7.83391e-05	0.00601072
ENSMUSG00000049313	20660	Sorl1	chr9	-1.71867	4.88337	-3.96146	7.92762e-05	0.00605593
ENSMUSG00000025912	17864	Mybl1	chr1	1.29867	4.49116	3.94692	8.34234e-05	0.00634492
ENSMUSG00000026110	269181	Mgat4a	chr1	1.30583	3.64294	3.94233	8.47745e-05	0.00641964
ENSMUSG00000032940	224344	Rbm11	chr16	2.67453	1.2997	3.93979	8.55451e-05	0.00644995
ENSMUSG00000078954	73167	Arhgap8	chr15	-2.87185	1.44796	-3.93846	8.59628e-05	0.00645351
ENSMUSG00000088252	100217422	Snord13	chr8	1.88763	4.79126	3.92578	8.98254e-05	0.00671454
ENSMUSG00000004151	14009	Etv1	chr12	-1.13252	3.5572	-3.91122	9.45026e-05	0.00703398
ENSMUSG00000031970	72185	Dbndd1	chr8	2.89963	1.51569	3.90694	9.59663e-05	0.00711253
ENSMUSG00000048865	226652	Arhgap30	chr1	2.50008	1.70276	3.9043	9.68167e-05	0.00714515
ENSMUSG00000022358	67731	Fbxo32	chr15	2.064	4.14938	3.89961	9.84033e-05	0.00720122
ENSMUSG00000070708	68236	Gtsf1l	NA	1.38576	1.63133	3.90005	9.82505e-05	0.00720122
ENSMUSG00000022718	94223	Dgcr8	chr16	-1.16089	5.62427	-3.89608	9.9616e-05	0.00725947
ENSMUSG00000007872	15903	Id3	chr4	-1.33388	6.5845	-3.89302	0.000100681	0.00730653
ENSMUSG00000048118	238247	Arid4a	chr12	0.983968	7.02917	3.88598	0.000103173	0.00745629
ENSMUSG00000022237	67434	Ankrd33b	chr15	-3.56319	0.104084	-3.8853	0.000103723	0.00746508
ENSMUSG00000035356	80859	Nfkbiz	chr16	-1.36684	4.13818	-3.86943	0.000109266	0.00783162
ENSMUSG00000020376	59044	Rnf130	chr11	1.52687	5.24404	3.86538	0.000110807	0.00788602
ENSMUSG00000029769	232664	Ccdc136	chr6	1.41238	5.56951	3.86463	0.000111096	0.00788602
ENSMUSG00000097250	NA	NA	NA	1.38888	3.76246	3.86388	0.000111383	0.00788602
ENSMUSG00000082160	NA	NA	NA	-3.41725	1.01366	-3.85892	0.000113569	0.00800821
ENSMUSG00000021782	71228	Dlg5	chr14	-1.66498	5.35787	-3.85491	0.000114893	0.00806894
ENSMUSG00000040950	216864	Mgl2	chr11	2.36147	0.353384	3.85261	0.000115812	0.00810081
ENSMUSG00000041187	101540	Prkd2	chr7	-1.77739	2.66468	-3.83636	0.000122485	0.00853331
ENSMUSG00000045106	211936	Ccdc73	chr2	1.22232	4.76839	3.8289	0.000125672	0.00872044
ENSMUSG00000032092	14012	Mpzl2	chr9	2.54781	2.26373	3.8225	0.000128482	0.00882724
ENSMUSG00000027999	66350	Pla2g12a	chr3	-1.25128	4.57751	-3.82383	0.000127881	0.00882724
ENSMUSG00000035245	101351	Eogt	chr6	-2.68763	1.352	-3.82197	0.000128732	0.00882724
ENSMUSG00000068048	104384	Rhox9	chrX	-2.57924	-0.30397	-3.82074	0.000129264	0.00882899
ENSMUSG00000085723	100504069	Gm15915	chr10	2.80188	-0.646374	3.81729	0.000130842	0.00890185
ENSMUSG00000020183	70574	Cpm	chr10	2.1689	2.85982	3.80474	0.000136541	0.00925347
ENSMUSG00000024354	20522	Slc23a1	chr18	1.98059	0.188827	3.80222	0.000137724	0.00929747
ENSMUSG00000079639	664609	Rhox4a	chrX	-2.60099	0.237462	-3.79583	0.000140799	0.00946834
ENSMUSG00000097583	619719	6430590A07Rik	NA	2.27036	2.21176	3.7841	0.000146538	0.00981638
ENSMUSG00000087444	432982	Gm5475	chr15	2.91774	0.537115	3.76992	0.000153909	0.0102706
ENSMUSG00000048481	232934	Mypop	chr7	1.92008	2.75984	3.75417	0.000162275	0.0107876
ENSMUSG00000040943	214133	Tet2	chr3	1.41619	5.17747	3.75304	0.000162895	0.0107876
ENSMUSG00000026675	15490	Hsd17b7	chr1	1.20506	5.52591	3.75117	0.000163934	0.0108153
ENSMUSG00000028444	12804	Cntfr	chr4	2.58251	1.79523	3.74812	0.000165678	0.0108785
ENSMUSG00000049676	320225	Catsperg1	chr7	2.14242	2.27312	3.74628	0.000166687	0.0108785
ENSMUSG00000024409	57390	Psors1c2	chr17	-1.62867	1.02392	-3.74613	0.000166765	0.0108785
ENSMUSG00000031932	14608	Gpr83	chr9	2.43259	0.464542	3.74217	0.000169042	0.010945
ENSMUSG00000029591	22256	Ung	chr5	-1.01249	6.27208	-3.74254	0.000168811	0.010945
ENSMUSG00000034387	243612	Ssu2	chr6	-2.80761	-0.554397	-3.73927	0.000170782	0.0110167
ENSMUSG00000067889	20743	Sptbn2	chr19	-1.06214	4.11508	-3.73193	0.000174997	0.0112192
ENSMUSG00000024981	433256	Acsl5	chr19	-3.01146	1.87682	-3.73188	0.00017521	0.0112192
ENSMUSG00000029829	77522	Tmem213	chr6	2.77374	-0.861268	3.7283	0.000177246	0.0113081
ENSMUSG00000043388	243339	Tmem130	chr5	2.31191	0.857856	3.72131	0.000181412	0.0115311
ENSMUSG00000027111	16403	Itga6	chr2	1.41813	7.02344	3.72023	0.000182067	0.0115311
ENSMUSG00000034949	103406	Zfr2	chr10	2.9264	3.57602	3.71752	0.000183896	0.0116047
ENSMUSG00000040680	73016	Kremen2	chr17	2.72473	0.197926	3.71319	0.000186527	0.0117283
ENSMUSG00000022186	67041	Oxct1	chr15	-1.02224	7.19776	-3.70703	0.000190371	0.0119269
ENSMUSG00000105039	NA	NA	NA	-2.1151	0.520448	-3.70438	0.000192083	0.0119911
ENSMUSG00000049521	104445	Cdc42ep1	chr15	-3.03745	2.30502	-3.69715	0.000197066	0.0122582
ENSMUSG00000026564	240892	Dusp27	chr1	-3.29316	0.267722	-3.69478	0.000198892	0.0123278
ENSMUSG00000030110	19713	Ret	chr6	2.11587	1.01862	3.68976	0.000201779	0.0124624
ENSMUSG00000039089	237339	L3mbtl3	chr10	1.4736	5.07371	3.68409	0.000205665	0.0125247
ENSMUSG00000056737	12332	Capg	chr6	-1.5492	3.33909	-3.68692	0.000203712	0.0125247
ENSMUSG00000061877	210321	BC048679	chr7	-1.74006	0.986766	-3.68482	0.000205155	0.0125247
ENSMUSG00000071042	240168	Rasgrp3	chr17	-3.00289	1.45659	-3.68542	0.000204985	0.0125247
ENSMUSG00000031139	109904	Mcf2	chrX	-3.02102	0.486069	-3.66479	0.000219717	0.0133338
ENSMUSG00000026979	215632	Psd4	chr2	-2.7935	0.981714	-3.66164	0.00022189	0.013419
ENSMUSG00000029661	12843	Col1a2	chr6	-1.95201	7.88769	-3.65792	0.000224535	0.0135319
ENSMUSG00000020483	68097	Dynll2	chr11	-0.937231	7.00399	-3.64817	0.000231978	0.0139323
ENSMUSG00000018983	242705	E2f2	chr4	-1.80718	2.93061	-3.64332	0.000235768	0.0141112
ENSMUSG00000041445	105450	Mmrn2	chr14	-1.55039	3.14779	-3.63923	0.00023901	0.0142563
ENSMUSG00000031530	319520	Dusp4	chr8	-1.16396	3.22796	-3.63531	0.000242153	0.0143945
ENSMUSG00000001211	28169	Agpat3	chr10	-1.70215	4.40664	-3.62478	0.000250801	0.0148578
ENSMUSG00000021474	14057	Sfxn1	chr13	-1.11501	5.87001	-3.62087	0.000254086	0.0150014
ENSMUSG00000026520	69051	Pycr2	chr1	-0.95729	5.37459	-3.61133	0.000262269	0.0154322
ENSMUSG00000077577	115488412	Gm24890	NA	2.56023	0.131295	3.60963	0.000263829	0.0154717
ENSMUSG00000026812	64930	Tsc1	chr2	1.00456	6.19433	3.6069	0.000266156	0.0155558
ENSMUSG00000020340	76884	Cyfip2	chr11	1.36202	5.01757	3.60166	0.000270824	0.015724
ENSMUSG00000029084	12494	Cd38	chr5	-2.35714	1.31469	-3.60168	0.000270839	0.015724
ENSMUSG00000021337	214189	Scgn	chr13	-1.75785	-0.443606	-3.59653	0.000275472	0.0159171
ENSMUSG00000106149	NA	NA	NA	-2.66921	1.91795	-3.5951	0.000276907	0.0159171
ENSMUSG00000097929	69952	Tunar	chr12	-2.72858	-0.177766	-3.59515	0.0002769	0.0159171
ENSMUSG00000028558	108802	Calr4	chr4	2.8904	0.657211	3.58385	0.000287596	0.0164772
ENSMUSG00000019982	17863	Myb	chr10	-2.33448	1.07095	-3.5822	0.000288876	0.0164962
ENSMUSG00000067071	55927	Hes6	chr1	-1.22267	5.11479	-3.56727	0.00030344	0.0172713
ENSMUSG00000020566	68775	Atp6v1c2	chr12	1.96972	0.885204	3.56172	0.000309037	0.0175326
ENSMUSG00000025402	17937	Nab2	chr10	2.10792	4.32146	3.54916	0.000322082	0.0182133
ENSMUSG00000034427	217328	Myo15b	NA	-3.07039	0.441556	-3.54018	0.000332422	0.0187372
ENSMUSG00000035105	112407	Egln3	chr12	-1.39618	3.28474	-3.53427	0.000338204	0.0190016
ENSMUSG00000026567	271639	Adcy10	chr1	3.08119	-0.090651	3.53042	0.000343271	0.0192243
ENSMUSG00000054893	384763	Zfp667	chr7	1.11585	5.79179	3.52648	0.000346947	0.0192787
ENSMUSG00000039244	231868	E130309D02Rik	chr5	-1.32811	3.94251	-3.52594	0.000347563	0.0192787
ENSMUSG00000051596	21906	Otop1	chr5	-2.23005	-0.811761	-3.52637	0.000347089	0.0192787
ENSMUSG00000037235	17122	Mxd4	chr5	1.37477	6.60816	3.52106	0.000353156	0.0194649
ENSMUSG00000071230	381073	Npw	chr17	-2.59229	0.801548	-3.52167	0.000352607	0.0194649
ENSMUSG00000033540	15932	Idua	chr5	2.66485	2.50773	3.50912	0.000367431	0.0201878
ENSMUSG00000109274	NA	NA	NA	2.7521	1.48282	3.50435	0.000373287	0.0204081
ENSMUSG00000021469	17702	Msx2	chr13	-2.9065	0.00363053	-3.50412	0.000373784	0.0204081
ENSMUSG00000031627	16363	Irf2	chr8	2.07352	3.59425	3.49762	0.000381236	0.0207059
ENSMUSG00000027996	20319	Sfrp2	chr3	1.04796	4.62277	3.49731	0.000381615	0.0207059
ENSMUSG00000003644	20111	Rps6ka1	chr4	-1.05711	5.24531	-3.49528	0.000384148	0.0207786
ENSMUSG00000104213	380797	Ighd	NA	2.6838	-0.499888	3.49312	0.000387125	0.0208748
ENSMUSG00000053846	16891	Lipg	chr18	1.97033	3.7491	3.49043	0.00039026	0.0209789
ENSMUSG00000023039	110310	Krt7	chr15	-2.76826	3.77074	-3.48116	0.000402586	0.0215749
ENSMUSG00000020090	237362	Npffr1	chr10	3.10645	0.348088	3.48024	0.000404496	0.0216108
ENSMUSG00000042251	212933	Pm20d1	chr1	2.24933	2.15595	3.47748	0.000407056	0.021681
ENSMUSG00000053716	235584	Dusp7	chr9	-1.26667	4.1503	-3.47127	0.000415307	0.0220194
ENSMUSG00000029171	66681	Pgm2	chr5	-2.14106	2.87304	-3.47081	0.000415937	0.0220194
ENSMUSG00000015094	18146	Npdc1	chr2	1.622	4.94132	3.46916	0.000418155	0.0220697
ENSMUSG00000048731	70772	Ggnbp1	chr17	1.80927	2.85893	3.46767	0.000420174	0.0221093
ENSMUSG00000042851	78751	Zc3h6	chr2	1.2503	4.43206	3.46449	0.00042453	0.0222712
ENSMUSG00000028836	230810	Slc30a2	chr4	-1.24131	4.97555	-3.45914	0.00043194	0.0225919
ENSMUSG00000105374	NA	NA	NA	-2.53233	1.96207	-3.44763	0.000448494	0.0233875
ENSMUSG00000063229	16828	Ldha	chr7	-1.30005	7.03519	-3.44573	0.000451052	0.0234507
ENSMUSG00000031788	16582	Kifc3	chr8	-1.49632	3.64723	-3.44283	0.000455293	0.0236007
ENSMUSG00000041440	235533	Gk5	chr9	1.18658	4.90872	3.43879	0.000461261	0.0238391
ENSMUSG00000047907	228911	Tshz2	chr2	-2.01557	6.00409	-3.43586	0.000465651	0.0239948
ENSMUSG00000028789	242669	Azin2	chr4	2.14988	3.42647	3.43345	0.00046929	0.024111
ENSMUSG00000065767	NA	NA	NA	2.87667	0.898202	3.42463	0.000483583	0.0247723
ENSMUSG00000024180	60455	Pgap6	chr17	-1.34542	2.95023	-3.42232	0.000486369	0.0248419
ENSMUSG00000005360	20512	Slc1a3	chr15	-2.21239	2.84896	-3.42074	0.000488885	0.0248974
ENSMUSG00000021679	268686	S100z	chr13	2.83623	-0.661138	3.41719	0.000495192	0.0251451
ENSMUSG00000005493	55993	Msh4	chr3	2.26779	0.716052	3.41067	0.000504956	0.0255663
ENSMUSG00000072294	16597	Klf12	chr14	2.14404	3.26392	3.40876	0.000508026	0.0256472
ENSMUSG00000024155	75178	Meiob	chr17	2.57098	1.86353	3.40792	0.000509672	0.025656
ENSMUSG00000030120	30853	Mlf2	chr6	-1.06344	6.50808	-3.40545	0.000513413	0.0257698
ENSMUSG00000068631	NA	NA	NA	2.90318	0.144286	3.40368	0.000517322	0.0258913
ENSMUSG00000090610	100041907	Gm3571	NA	1.24531	4.6878	3.39997	0.0005225	0.0260756
ENSMUSG00000020059	20962	Sycp3	chr10	1.17996	5.38724	3.39697	0.000527536	0.0261769
ENSMUSG00000026989	76747	Dapl1	chr2	-2.35922	-0.198039	-3.39765	0.000526518	0.0261769
ENSMUSG00000074207	11522	Adh1	chr3	-3.42115	2.74397	-3.39764	0.000529962	0.0262226
ENSMUSG00000026558	80914	Uck2	chr1	-1.08062	4.9975	-3.39394	0.000532665	0.0262817
ENSMUSG00000046133	242574	C130073F10Rik	chr4	-2.01674	-0.30253	-3.39214	0.000535759	0.0262854
ENSMUSG00000020589	76820	Cyria	chr12	-2.37361	2.27137	-3.39286	0.000534651	0.0262854
ENSMUSG00000039476	20204	Prrx2	chr2	-2.46193	2.63459	-3.38561	0.000547253	0.0267739
ENSMUSG00000040462	216440	Os9	chr10	1.14645	6.52832	3.38444	0.000549076	0.0267878
ENSMUSG00000001665	103140	Gstt3	chr10	1.48728	3.56256	3.38192	0.000553502	0.0268533
ENSMUSG00000047497	239337	Adamts12	chr15	-2.89038	1.69901	-3.3833	0.00055215	0.0268533
ENSMUSG00000036620	103534	Mgat4b	chr11	-1.55351	4.13902	-3.37894	0.000558801	0.0270351
ENSMUSG00000009418	215690	Nav1	chr1	-1.15809	6.27062	-3.37641	0.000563323	0.0271784
ENSMUSG00000027562	12349	Car2	chr3	-2.68012	2.52	-3.37325	0.000569589	0.0274048
ENSMUSG00000071771	57737	Rhox4b	chrX	-1.97966	-0.329876	-3.36989	0.000575139	0.0275956
ENSMUSG00000070327	672511	Rnf213	chr11	1.34307	5.71272	3.35702	0.000599137	0.0284366
ENSMUSG00000025950	15926	Idh1	chr1	1.09743	7.11131	3.35734	0.000598529	0.0284366
ENSMUSG00000025915	170755	Sgk3	chr1	1.08718	5.09721	3.35837	0.00059657	0.0284366
ENSMUSG00000030499	233107	Kctd15	chr7	-1.4382	3.92885	-3.35699	0.000599198	0.0284366
ENSMUSG00000031805	16453	Jak3	chr8	-2.0737	1.4722	-3.35412	0.000604699	0.0285421
ENSMUSG00000061576	13483	Dpp6	chr5	-3.09338	1.64785	-3.35547	0.000604297	0.0285421
ENSMUSG00000043419	80515	Rnf227	chr11	1.07617	5.78545	3.34574	0.00062096	0.0292304
ENSMUSG00000045007	103768	Tubg2	chr11	2.50285	1.09528	3.34102	0.000630653	0.0296067
ENSMUSG00000104168	NA	NA	NA	2.82997	-0.405151	3.33486	0.000643911	0.0301261
ENSMUSG00000057286	20446	St6galnac2	chr11	-2.05392	1.45602	-3.33366	0.000645177	0.0301261
ENSMUSG00000091119	100039139	Ccdc152	chr15	1.12807	4.2168	3.33127	0.000650035	0.0302718
ENSMUSG00000031762	17750	Mt2	chr8	-2.2367	3.55545	-3.32178	0.000669903	0.0311139
ENSMUSG00000064043	224829	Trerf1	chr17	1.6332	4.86332	3.31614	0.000681818	0.031583
ENSMUSG00000031709	71310	Tbc1d9	chr8	-1.723	2.39142	-3.31501	0.000684233	0.0316109
ENSMUSG00000045319	227545	Proser2	chr2	-1.61213	3.02523	-3.30997	0.000695171	0.0320312
ENSMUSG00000058013	52398	Septin11	chr5	-1.02367	7.13342	-3.30486	0.000706445	0.0324648
ENSMUSG00000035314	233552	Gdpd5	chr7	-2.53181	3.02441	-3.29334	0.000732998	0.0335964
ENSMUSG00000018909	109689	Arrb1	chr7	2.38913	3.17322	3.2821	0.000759013	0.0346974
ENSMUSG00000040694	11811	Apobec2	chr17	-2.21837	0.140938	-3.28106	0.000761294	0.0347106
ENSMUSG00000034509	66591	Mad2l1bp	chr17	1.69822	3.47875	3.26429	0.000802107	0.036476
ENSMUSG00000032501	211770	Trib1	chr15	-1.71058	4.04673	-3.26216	0.000807461	0.0366238
ENSMUSG00000027175	320554	Tcp11l1	chr2	1.55029	3.57127	3.26111	0.000810091	0.0366477
ENSMUSG00000021806	18074	Nid2	chr14	-1.00698	6.41826	-3.24582	0.000849566	0.0383339
ENSMUSG00000020658	668212	Efr3b	chr12	-1.43522	2.84166	-3.23046	0.00089102	0.0400577
ENSMUSG00000000792	114479	Slc5a5	chr8	-2.38547	-0.256661	-3.23013	0.00089237	0.0400577
ENSMUSG00000020913	75706	Krt24	chr11	2.68539	0.821015	3.22483	0.000908163	0.0403226
ENSMUSG00000005533	16001	Igf1r	chr7	1.08373	6.96096	3.22533	0.000905288	0.0403226
ENSMUSG00000052374	11472	Actn2	chr13	1.05294	3.30889	3.22371	0.000909847	0.0403226
ENSMUSG00000054753	245128	AU018091	chr7	-1.50939	0.165668	-3.22516	0.00090576	0.0403226
ENSMUSG00000024558	225724	Mapk4	chr18	-1.74062	1.1522	-3.225	0.000906208	0.0403226
ENSMUSG00000031245	50887	Hmgn5	chrX	-1.04833	6.37015	-3.22126	0.000916748	0.0405254
ENSMUSG00000019768	13982	Esr1	chr10	1.7239	3.39612	3.21951	0.000921734	0.0406426
ENSMUSG00000059970	15512	Hspa2	chr12	1.53918	4.8088	3.21061	0.000947427	0.04167
ENSMUSG00000040713	433375	Creg1	chr1	1.08811	6.49731	3.20691	0.000958304	0.0420423
ENSMUSG00000090247	14533	Bloc1s1	chr10	2.08326	2.32612	3.20325	0.000969255	0.0424159
ENSMUSG00000007888	12931	Crlf1	chr8	2.73715	0.639316	3.19965	0.000982009	0.0427862
ENSMUSG00000038576	96935	Susd4	chr1	1.54883	4.0338	3.19877	0.000982632	0.0427862
ENSMUSG00000097808	NA	NA	NA	1.87279	3.38438	3.19395	0.000997324	0.0433177
ENSMUSG00000020086	404634	Macroh2a2	chr10	1.25986	6.19227	3.18924	0.00101185	0.0437347
ENSMUSG00000039103	68810	Nexn	chr3	-2.02092	3.97403	-3.18923	0.00101195	0.0437347
ENSMUSG00000064272	227289	Gpbar1	chr1	2.87402	-0.713992	3.18611	0.00102496	0.0440785
ENSMUSG00000031432	19139	Prps1	chrX	1.87801	4.00564	3.18577	0.00102272	0.0440785
ENSMUSG00000026980	17076	Ly75	chr2	1.72259	2.33291	3.17949	0.00104259	0.0445068
ENSMUSG00000049550	56430	Clip1	chr5	-1.33539	6.02625	-3.17973	0.00104181	0.0445068
ENSMUSG00000044393	13511	Dsg2	chr18	-1.62621	3.50457	-3.18063	0.00103893	0.0445068
ENSMUSG00000021294	668303	Kif26a	chr12	-1.68319	4.74565	-3.17485	0.00105752	0.0449241
ENSMUSG00000033501	12970	Crygs	chr16	-1.83786	-0.124761	-3.17534	0.00105593	0.0449241
ENSMUSG00000059248	53860	Septin9	chr11	-1.21305	5.99778	-3.15984	0.0011072	0.0469201
ENSMUSG00000047141	72020	Zfp654	chr16	1.37325	3.98619	3.15477	0.00112447	0.047329
ENSMUSG00000105509	NA	NA	NA	-1.48972	3.1338	-3.15475	0.00112452	0.047329
ENSMUSG00000015468	18132	Notch4	chr17	-2.74055	1.26814	-3.1554	0.00112501	0.047329
ENSMUSG00000057534	217066	Elobl	chr11	2.03766	-0.168976	3.1521	0.00113373	0.0475813
ENSMUSG00000041939	17855	Mvk	chr5	1.1342	4.9895	3.14676	0.00115224	0.0481261
ENSMUSG00000016494	12490	Cd34	chr1	-2.86057	2.70332	-3.14854	0.00115004	0.0481261
ENSMUSG00000028093	66659	Acp6	chr3	1.06384	5.12893	3.1432	0.00116479	0.048423
ENSMUSG00000002257	23853	Def6	chr17	-2.26593	1.68188	-3.14329	0.00116491	0.048423
ENSMUSG00000016239	74365	Lonrf3	chrX	2.84854	1.1113	3.14109	0.00117635	0.048782
ENSMUSG00000042312	20196	S100a13	chr3	-2.10061	2.90303	-3.13806	0.00118333	0.0489552
ENSMUSG00000086277	75368	4930558K02Rik	chr1	2.53439	0.171241	3.13746	0.0011868	0.0489823
ENSMUSG00000029096	78558	Htra3	chr5	-2.90329	3.67955	-3.13505	0.00119889	0.0493642
ENSMUSG00000040007	228536	Bahd1	chr2	-1.03048	4.38202	-3.13266	0.00120273	0.0493992
ENSMUSG00000020310	17123	Madcam1	chr10	-2.76966	1.05827	-3.13286	0.00120541	0.0493992
ENSMUSG00000006360	12925	Crip1	chr12	-1.35419	5.4165	-3.12984	0.00121308	0.0495967
ENSMUSG00000025090	75645	Ccdc172	chr19	1.32733	2.5526	3.1266	0.00122506	0.0499313
ENSMUSG00000058028	170734	Zscan5b	chr7	1.32183	0.380789	3.12608	0.001227	0.0499313

## Sheet: 1.4
1.4_XY E12.5+72h v XY E12.5
List of genes involved in late XY germ cell development from E12.5 to E12.5+72h identified as DEGs from XY E12.5+72h DMSO v XY E12.5 (FDR < 0.05; LFC > 0.585; 5597 DEGs)
Downregulated genes
Upregulated genes
ENSEMBL	ENTREZID	SYMBOL	TXCHROM	logFC	AveExpr	t	P.Value	adj.P.Val
ENSMUSG00000009628	104271	Tex15	chr8	3.73005	6.17807	22.6798	2.69302e-37	4.69043e-33
ENSMUSG00000032101	30959	Ddx25	chr9	3.20583	4.96957	21.6555	6.88919e-36	5.99945e-32
ENSMUSG00000009941	83454	Nxf2	chrX	4.75899	3.93273	20.766	1.25769e-34	7.30175e-31
ENSMUSG00000040629	98558	Mael	chr1	3.42503	4.07641	20.5842	2.30095e-34	1.00189e-30
ENSMUSG00000025579	14387	Gaa	chr11	4.14942	6.10079	20.2273	7.61651e-34	2.65314e-30
ENSMUSG00000030720	12752	Cln3	chr7	3.60489	5.40895	19.8423	2.81399e-33	8.16855e-30
ENSMUSG00000048249	77128	Crebrf	chr17	2.95006	6.83822	19.2385	2.26117e-32	5.62611e-29
ENSMUSG00000015365	83456	Mov10l1	chr15	2.50942	4.66567	18.6268	1.94964e-31	4.24461e-28
ENSMUSG00000051695	23983	Pcbp1	chr6	-2.36058	7.86747	-18.4533	3.62119e-31	7.0078e-28
ENSMUSG00000025081	83561	Tdrd1	chr19	4.13152	2.88155	17.7128	5.30027e-30	9.23148e-27
ENSMUSG00000054717	97165	Hmgb2	chr8	-2.49293	7.66044	-17.213	3.36873e-29	5.33392e-26
ENSMUSG00000067869	NA	NA	NA	-2.52472	7.60097	-17.0373	6.50039e-29	9.43477e-26
ENSMUSG00000026520	69051	Pycr2	chr1	-3.38744	5.37459	-16.9945	7.63422e-29	1.02281e-25
ENSMUSG00000059625	227631	Sohlh1	chr2	4.98165	2.56567	16.7018	2.30615e-28	2.86901e-25
ENSMUSG00000059552	22059	Trp53	chr11	-3.0197	6.9458	-16.6731	2.57165e-28	2.98603e-25
ENSMUSG00000029279	114642	Brdt	chr5	2.89919	4.39933	16.6192	3.15562e-28	3.43509e-25
ENSMUSG00000022800	69823	Fyttd1	chr16	2.10624	7.36348	16.5636	3.90069e-28	3.77435e-25
ENSMUSG00000059439	192197	Bcas3	chr11	2.4195	6.22894	16.5716	3.78296e-28	3.77435e-25
ENSMUSG00000026950	17996	Neb	chr2	3.49276	3.69838	16.4471	6.08717e-28	5.58001e-25
ENSMUSG00000028378	67103	Ptgr1	chr4	3.98948	6.29236	16.3652	8.33077e-28	7.25485e-25
ENSMUSG00000036912	330890	Piwil4	chr9	4.84253	1.72061	16.0164	3.20158e-27	2.65533e-24
ENSMUSG00000027342	18538	Pcna	chr2	-2.31508	7.23032	-15.896	5.1138e-27	3.88235e-24
ENSMUSG00000019986	52906	Ahi1	chr10	2.41994	6.73551	15.8953	5.12684e-27	3.88235e-24
ENSMUSG00000026788	71834	Zbtb43	chr2	2.52091	6.06447	15.8595	5.89457e-27	4.27774e-24
ENSMUSG00000020661	13435	Dnmt3a	chr12	2.21342	8.0908	15.7877	7.80488e-27	5.4375e-24
ENSMUSG00000001175	12313	Calm1	chr12	-2.3605	9.73477	-15.7775	8.1228e-27	5.44134e-24
ENSMUSG00000020027	216233	Socs2	chr10	-3.54804	6.80646	-15.7456	9.20027e-27	5.93485e-24
ENSMUSG00000033644	57746	Piwil2	chr14	2.38425	3.976	15.6873	1.1565e-26	7.19384e-24
ENSMUSG00000026020	55989	Nop58	chr1	-1.88511	8.24114	-15.6318	1.43791e-26	8.63589e-24
ENSMUSG00000029223	22223	Uchl1	chr5	3.15717	5.38945	15.2225	7.26233e-26	4.21626e-23
ENSMUSG00000022652	17450	Morc1	chr16	3.04582	2.5381	15.213	7.54441e-26	4.23874e-23
ENSMUSG00000040013	94244	Fkbp6	chr5	2.07824	5.42241	15.178	8.67377e-26	4.72097e-23
ENSMUSG00000022487	74174	Gtsf1	chr15	4.57962	2.16486	15.149	9.73689e-26	5.13901e-23
ENSMUSG00000094985	671232	Topaz1	chr9	3.33732	2.63243	15.0854	1.25541e-25	6.43103e-23
ENSMUSG00000013089	104156	Etv5	chr16	-3.37734	5.12784	-15.0392	1.51032e-25	7.51578e-23
ENSMUSG00000028784	622480	Spocd1	NA	5.22934	0.647207	15.0301	1.56633e-25	7.57797e-23
ENSMUSG00000037169	18109	Mycn	chr12	-3.17154	5.8831	-14.8558	3.15575e-25	1.4855e-22
ENSMUSG00000031161	15185	Hdac6	chrX	3.05631	5.90304	14.6624	6.89736e-25	3.16135e-22
ENSMUSG00000020649	20135	Rrm2	chr12	-4.31402	6.15453	-14.4989	1.34019e-24	5.87234e-22
ENSMUSG00000026281	21915	Dtymk	chr1	-2.56358	7.05916	-14.4974	1.34864e-24	5.87234e-22
ENSMUSG00000031403	245474	Dkc1	chrX	-2.07273	7.61654	-14.479	1.45325e-24	6.17346e-22
ENSMUSG00000054003	74691	Tdrd9	chr12	4.59051	1.79761	14.457	1.58998e-24	6.59349e-22
ENSMUSG00000021643	20365	Serf1	chr13	2.14778	8.07404	14.2772	3.31819e-24	1.34402e-21
ENSMUSG00000045394	17075	Epcam	chr17	-2.1561	5.8027	-14.2018	4.523e-24	1.79039e-21
ENSMUSG00000004032	14866	Gstm5	chr3	3.25873	7.00739	14.1846	4.85398e-24	1.87871e-21
ENSMUSG00000019773	67141	Fbxo5	chr10	-3.17381	5.77876	-14.1706	5.14222e-24	1.947e-21
ENSMUSG00000031004	17345	Mki67	chr7	-3.22001	7.69314	-14.1607	5.35648e-24	1.98498e-21
ENSMUSG00000076437	72657	Selenoh	chr2	-2.18852	7.13519	-13.9707	1.17359e-23	4.25842e-21
ENSMUSG00000047146	52463	Tet1	chr10	-2.84924	7.04332	-13.9314	1.38122e-23	4.90955e-21
ENSMUSG00000066652	320202	Lefty2	chr1	-6.77521	2.25981	-13.9211	1.44137e-23	5.02086e-21
ENSMUSG00000041235	320790	Chd7	chr4	2.11002	6.11502	13.8654	1.81675e-23	5.97024e-21
ENSMUSG00000022565	18810	Plec	chr15	3.23586	6.44503	13.8692	1.78767e-23	5.97024e-21
ENSMUSG00000118638	100042465	Gm3858	NA	4.8992	1.0298	13.872	1.76733e-23	5.97024e-21
ENSMUSG00000000563	11950	Atp5pb	chr3	-2.13954	8.44296	-13.7236	3.27836e-23	1.05567e-20
ENSMUSG00000022708	56490	Zbtb20	chr16	2.43025	6.70667	13.7195	3.33364e-23	1.05567e-20
ENSMUSG00000074637	20674	Sox2	chr3	-2.85642	4.09748	-13.6532	4.39715e-23	1.36759e-20
ENSMUSG00000087166	381591	L1td1	chr4	-6.78401	3.0796	-13.6415	4.61889e-23	1.41135e-20
ENSMUSG00000020059	20962	Sycp3	chr10	2.7402	5.38724	13.4961	8.49482e-23	2.55094e-20
ENSMUSG00000060461	434423	Dppa5a	chr9	-3.02581	6.38961	-13.4487	1.03661e-22	3.06012e-20
ENSMUSG00000021806	18074	Nid2	chr14	-3.42395	6.41826	-13.4077	1.23179e-22	3.57567e-20
ENSMUSG00000018698	16869	Lhx1	chr11	-4.80181	3.15383	-13.4004	1.27043e-22	3.6274e-20
ENSMUSG00000002870	17216	Mcm2	chr6	-1.9279	7.12471	-13.3668	1.46354e-22	4.11136e-20
ENSMUSG00000011179	18263	Odc1	chr12	-2.27976	6.91722	-13.2657	2.24288e-22	6.20067e-20
ENSMUSG00000043419	80515	Rnf227	chr11	2.37801	5.78545	13.2193	2.72894e-22	7.42654e-20
ENSMUSG00000031765	17748	Mt1	chr8	4.55037	5.65928	13.1882	3.11345e-22	8.34262e-20
ENSMUSG00000021794	14661	Glud1	chr14	-2.54924	6.70184	-13.1492	3.67219e-22	9.69068e-20
ENSMUSG00000011589	240121	Fsd1	chr17	2.97275	4.16208	12.9144	9.97273e-22	2.59246e-19
ENSMUSG00000042367	14620	Gjb3	chr4	-3.58106	3.16534	-12.9052	1.03753e-21	2.65746e-19
ENSMUSG00000028312	14211	Smc2	chr4	-1.77065	8.32122	-12.8962	1.07804e-21	2.72118e-19
ENSMUSG00000109561	625662	Ankrd31	chr13	3.84776	2.75405	12.8701	1.20524e-21	2.9988e-19
ENSMUSG00000021953	58865	Tdh	chr14	-4.55082	3.3049	-12.8644	1.23474e-21	3.02893e-19
ENSMUSG00000021377	110052	Dek	chr13	-1.80022	8.74959	-12.8207	1.48853e-21	3.60079e-19
ENSMUSG00000053470	104263	Kdm3a	chr6	1.8963	6.86717	12.7701	1.84894e-21	4.41138e-19
ENSMUSG00000047361	381260	Gm973	chr1	4.05524	2.18841	12.7455	2.05493e-21	4.83657e-19
ENSMUSG00000035427	434903	Mageb4	chrX	3.03905	1.88336	12.7215	2.27715e-21	5.28814e-19
ENSMUSG00000002107	14007	Celf2	chr2	2.81653	6.05342	12.7121	2.37173e-21	5.43533e-19
ENSMUSG00000033159	69171	Cnppd1	chr1	2.44447	5.66957	12.6733	2.80077e-21	6.33521e-19
ENSMUSG00000029651	77521	Mtus2	chr5	4.05542	3.31683	12.6431	3.18909e-21	7.12107e-19
ENSMUSG00000021830	70561	Txndc16	chr14	3.3641	4.43987	12.6097	3.68302e-21	8.11989e-19
ENSMUSG00000051176	22702	Zfp42	chr8	-2.65897	3.59012	-12.5474	4.8165e-21	1.04861e-18
ENSMUSG00000011256	11492	Adam19	chr11	-3.00838	5.27504	-12.543	4.90793e-21	1.05533e-18
ENSMUSG00000030189	56449	Ybx3	chr6	-2.67374	6.66118	-12.5358	5.06407e-21	1.07562e-18
ENSMUSG00000020402	22333	Vdac1	chr11	-3.22703	6.68827	-12.5218	5.37737e-21	1.1284e-18
ENSMUSG00000015176	70769	Nolc1	chr19	-1.73853	7.67375	-12.5077	5.71641e-21	1.18527e-18
ENSMUSG00000108981	NA	NA	NA	3.57236	3.18049	12.451	7.30011e-21	1.49584e-18
ENSMUSG00000021938	66645	Pspc1	chr14	-1.96029	6.38425	-12.4257	8.14543e-21	1.64964e-18
ENSMUSG00000016541	54138	Atxn10	chr15	-1.90499	7.5375	-12.3693	1.03957e-20	2.08118e-18
ENSMUSG00000026039	68549	Sgo2a	chr1	-2.11314	6.17041	-12.3541	1.11033e-20	2.19756e-18
ENSMUSG00000062773	56746	Tex101	chr7	4.10837	3.38239	12.3192	1.29164e-20	2.5277e-18
ENSMUSG00000061410	142682	Zcchc14	chr8	2.22655	6.38755	12.2846	1.50114e-20	2.90503e-18
ENSMUSG00000034647	106585	Ankrd12	chr17	1.91767	7.28263	12.2596	1.67298e-20	3.20201e-18
ENSMUSG00000000730	54427	Dnmt3l	chr10	5.52051	0.328206	12.2535	1.71838e-20	3.25316e-18
ENSMUSG00000033813	21399	Tcea1	chr1	-2.57548	6.01346	-12.2275	1.92408e-20	3.6034e-18
ENSMUSG00000020571	71853	Pdia6	chr12	-1.77252	8.60916	-12.2055	2.117e-20	3.92254e-18
ENSMUSG00000002190	12745	Clgn	chr8	3.73714	0.962979	12.1657	2.5174e-20	4.61532e-18
ENSMUSG00000022698	72117	Naa50	chr16	-1.98451	6.75227	-12.1624	2.553e-20	4.62323e-18
ENSMUSG00000032852	228770	Rspo4	chr2	5.19556	0.592885	12.1605	2.5748e-20	4.62323e-18
ENSMUSG00000051316	24074	Taf7	chr18	1.89216	7.42335	12.1462	2.7399e-20	4.86947e-18
ENSMUSG00000067338	22147	Tuba3b	chr6	2.4433	3.6465	12.1267	2.98274e-20	5.24751e-18
ENSMUSG00000051747	22138	Ttn	chr2	4.55523	2.31614	12.0693	3.83184e-20	6.67392e-18
ENSMUSG00000004151	14009	Etv1	chr12	-5.41793	3.5572	-12.0665	3.8784e-20	6.68813e-18
ENSMUSG00000102252	20646	Snrpn	chr7	-3.55011	4.62916	-12.0486	4.19383e-20	7.11779e-18
ENSMUSG00000020307	216150	Cdc34	chr10	-2.03751	6.55057	-12.0478	4.20929e-20	7.11779e-18
ENSMUSG00000021036	20773	Sptlc2	chr12	1.93977	6.41484	12.02	4.75226e-20	7.95866e-18
ENSMUSG00000056201	12631	Cfl1	chr19	-1.90921	7.69972	-11.999	5.20775e-20	8.63842e-18
ENSMUSG00000034239	380730	Gm884	chr11	4.87613	0.400725	11.9391	6.77031e-20	1.11244e-17
ENSMUSG00000028945	19744	Rheb	chr5	-2.17053	6.85247	-11.9231	7.25868e-20	1.18154e-17
ENSMUSG00000054766	56086	Set	chr2	-1.97841	8.72072	-11.8952	8.20447e-20	1.32312e-17
ENSMUSG00000031245	50887	Hmgn5	chrX	-3.27766	6.37015	-11.8792	8.80096e-20	1.4063e-17
ENSMUSG00000020917	104112	Acly	chr11	2.08573	6.88954	11.8752	8.95517e-20	1.41715e-17
ENSMUSG00000028496	70122	Mllt3	chr4	2.54087	5.59555	11.8733	9.03163e-20	1.41715e-17
ENSMUSG00000029634	74132	Rnf6	chr5	1.83474	6.56117	11.8712	9.11584e-20	1.41759e-17
ENSMUSG00000102478	100504508	BC085271	NA	-1.80595	7.16337	-11.8562	9.73409e-20	1.50034e-17
ENSMUSG00000028591	77632	Pramel13	chr4	2.82583	2.53553	11.83	1.09206e-19	1.66845e-17
ENSMUSG00000038793	13590	Lefty1	chr1	-5.82019	2.52707	-11.8272	1.10535e-19	1.67408e-17
ENSMUSG00000020230	15468	Prmt2	chr10	4.09345	4.43461	11.8048	1.21985e-19	1.83157e-17
ENSMUSG00000037070	19656	Rbmxl1	chr8	-2.11681	6.8883	-11.7886	1.30973e-19	1.93318e-17
ENSMUSG00000027775	66868	Mfsd1	chr3	2.65917	5.25384	11.7903	1.29964e-19	1.93318e-17
ENSMUSG00000018076	76199	Med13l	chr5	2.50116	6.61912	11.7812	1.35324e-19	1.96444e-17
ENSMUSG00000076617	16019	Ighm	NA	4.43963	2.60493	11.7811	1.35346e-19	1.96444e-17
ENSMUSG00000025364	18813	Pa2g4	chr10	-1.74256	7.05306	-11.7624	1.46962e-19	2.11541e-17
ENSMUSG00000063856	14775	Gpx1	chr9	-4.04371	7.91743	-11.7569	1.50547e-19	2.14175e-17
ENSMUSG00000086922	NA	NA	NA	-2.02783	6.65598	-11.7558	1.51252e-19	2.14175e-17
ENSMUSG00000079225	NA	NA	NA	-2.12431	6.81189	-11.7518	1.53932e-19	2.16213e-17
ENSMUSG00000018474	216848	Chd3	chr11	2.17575	7.30159	11.749	1.55887e-19	2.17207e-17
ENSMUSG00000028194	69219	Ddah1	chr3	2.73413	5.9716	11.746	1.57935e-19	2.18314e-17
ENSMUSG00000060332	192140	Tmc2	chr2	5.42393	0.598178	11.7385	1.63236e-19	2.23865e-17
ENSMUSG00000029621	56443	Arpc1a	chr5	1.85754	7.25283	11.7272	1.71553e-19	2.33433e-17
ENSMUSG00000028093	66659	Acp6	chr3	2.24236	5.12893	11.7025	1.91252e-19	2.58219e-17
ENSMUSG00000038080	218214	Kdm1b	chr13	2.31164	4.35038	11.6178	2.7773e-19	3.72094e-17
ENSMUSG00000023007	54614	Prpf40b	chr15	1.93926	6.25808	11.5816	3.25809e-19	4.33176e-17
ENSMUSG00000005161	21672	Prdx2	chr8	-2.27995	7.77121	-11.5531	3.69548e-19	4.87607e-17
ENSMUSG00000030603	23996	Psmc4	chr7	-1.72079	7.5132	-11.5428	3.8678e-19	5.06507e-17
ENSMUSG00000032050	19684	Rdx	chr9	-2.23879	8.8914	-11.5175	4.32428e-19	5.6206e-17
ENSMUSG00000028487	242509	Bnc2	chr4	2.08048	6.58139	11.5061	4.549e-19	5.86889e-17
ENSMUSG00000006457	11474	Actn3	chr19	3.92621	2.66989	11.4788	5.13337e-19	6.57411e-17
ENSMUSG00000040331	67872	Nsmce4a	chr7	-2.44766	6.0741	-11.4371	6.17331e-19	7.84822e-17
ENSMUSG00000045106	211936	Ccdc73	chr2	2.36461	4.76839	11.4296	6.38153e-19	8.05413e-17
ENSMUSG00000116218	NA	NA	NA	2.14201	3.5585	11.407	7.05298e-19	8.83753e-17
ENSMUSG00000112808	NA	NA	NA	-2.29968	7.62278	-11.394	7.47232e-19	9.28311e-17
ENSMUSG00000029110	19822	Rnf4	chr5	-1.80535	6.95612	-11.3912	7.56586e-19	9.28311e-17
ENSMUSG00000048371	382051	Pdp2	chr8	3.41917	5.3615	11.3911	7.56848e-19	9.28311e-17
ENSMUSG00000001403	68612	Ube2c	chr2	-2.49655	6.09003	-11.3421	9.4054e-19	1.14555e-16
ENSMUSG00000005148	12224	Klf5	chr14	-2.46642	4.64134	-11.3036	1.11568e-18	1.34013e-16
ENSMUSG00000049690	210356	Nckap5	chr1	3.8896	3.52399	11.3038	1.11481e-18	1.34013e-16
ENSMUSG00000060445	320558	Sycp2	chr2	2.48644	4.08742	11.2949	1.1594e-18	1.3831e-16
ENSMUSG00000004040	20848	Stat3	chr11	2.52675	6.12854	11.2661	1.31812e-18	1.56175e-16
ENSMUSG00000053909	434769	Rhox10	chrX	3.82081	0.981167	11.2605	1.35119e-18	1.59011e-16
ENSMUSG00000001270	12709	Ckb	chr12	-5.13018	5.30172	-11.2192	1.62369e-18	1.8973e-16
ENSMUSG00000030654	54208	Arl6ip1	chr7	-1.63002	8.44045	-11.2177	1.63401e-18	1.8973e-16
ENSMUSG00000061048	12560	Cdh3	chr8	-2.98389	5.35148	-11.2029	1.74543e-18	2.01325e-16
ENSMUSG00000053398	236539	Phgdh	chr3	3.59693	5.68262	11.1795	1.93756e-18	2.22017e-16
ENSMUSG00000030659	53322	Nucb2	chr7	2.59762	5.22644	11.1745	1.98052e-18	2.25455e-16
ENSMUSG00000066406	75547	Akap13	chr7	1.69383	7.81729	11.1384	2.32607e-18	2.63073e-16
ENSMUSG00000027597	269378	Ahcy	chr2	-2.42622	5.96518	-11.1105	2.63431e-18	2.96011e-16
ENSMUSG00000058328	574438	Xlr5a	chrX	3.28318	1.9968	11.1031	2.72293e-18	3.04008e-16
ENSMUSG00000042712	22381	Tceal9	chrX	-2.44591	7.90852	-11.0694	3.1637e-18	3.48748e-16
ENSMUSG00000057894	67230	Zfp329	chr7	2.21744	5.76564	11.0703	3.15172e-18	3.48748e-16
ENSMUSG00000004642	20492	Slbp	chr5	-1.79114	7.6242	-11.0483	3.47646e-18	3.80814e-16
ENSMUSG00000031880	56437	Rrad	chr8	4.71318	2.56449	11.0346	3.6964e-18	4.02376e-16
ENSMUSG00000032494	21667	Tdgf1	chr9	-6.02589	-0.619076	-11.0141	4.04924e-18	4.38047e-16
ENSMUSG00000025747	22171	Tyms	chr5	-2.52366	6.74618	-10.9969	4.37263e-18	4.70112e-16
ENSMUSG00000093904	67952	Tomm20	chr8	-1.66652	7.46098	-10.9778	4.76377e-18	5.09022e-16
ENSMUSG00000032575	74840	Manf	chr9	-2.24695	7.20896	-10.9575	5.21445e-18	5.53781e-16
ENSMUSG00000027855	20957	Sycp1	chr3	2.0431	5.31957	10.9469	5.468e-18	5.77189e-16
ENSMUSG00000020432	21452	Tcn2	chr11	3.11176	5.57061	10.9404	5.62866e-18	5.8925e-16
ENSMUSG00000031898	71854	Dpep3	chr8	4.95156	0.437368	10.9396	5.64993e-18	5.8925e-16
ENSMUSG00000028367	22166	Txn1	chr4	-3.40671	7.12521	-10.9291	5.92228e-18	6.12473e-16
ENSMUSG00000000037	107815	Scml2	chrX	1.90855	5.27079	10.9283	5.94293e-18	6.12473e-16
ENSMUSG00000042708	71836	Shcbp1l	chr1	4.01952	1.33734	10.9261	6.00166e-18	6.14888e-16
ENSMUSG00000031530	319520	Dusp4	chr8	-5.87677	3.22796	-10.8993	6.76552e-18	6.89094e-16
ENSMUSG00000051934	72572	Spats2	chr15	1.92473	6.34726	10.8565	8.19645e-18	8.29986e-16
ENSMUSG00000035247	207304	Hectd1	chr12	-1.83138	7.37691	-10.8417	8.75626e-18	8.81547e-16
ENSMUSG00000032171	23988	Pin1	chr9	-1.70916	7.4332	-10.8387	8.87645e-18	8.88513e-16
ENSMUSG00000054808	60595	Actn4	chr7	-1.60512	7.72881	-10.8256	9.41331e-18	9.36866e-16
ENSMUSG00000023403	77485	Stk31	chr6	1.80232	6.002	10.8167	9.79777e-18	9.6959e-16
ENSMUSG00000023004	22143	Tuba1b	chr15	-1.70441	9.13524	-10.8053	1.03072e-17	1.01424e-15
ENSMUSG00000031310	56364	Zmym3	chrX	2.09577	6.64746	10.8032	1.0406e-17	1.01821e-15
ENSMUSG00000004947	74198	Dtx2	chr5	1.9209	5.87701	10.7831	1.13906e-17	1.10832e-15
ENSMUSG00000041138	73412	Nme8	chr13	5.26744	-0.522472	10.7795	1.15753e-17	1.12004e-15
ENSMUSG00000022940	56176	Pigp	chr16	-2.24174	6.99034	-10.7362	1.40587e-17	1.35282e-15
ENSMUSG00000028010	68147	Gar1	chr3	-2.16494	5.69161	-10.727	1.46492e-17	1.4019e-15
ENSMUSG00000062444	11775	Ap3b2	chr7	-2.9687	3.7838	-10.7017	1.64074e-17	1.56157e-15
ENSMUSG00000036781	67941	Rps27l	chr9	-1.9011	8.1972	-10.6923	1.71183e-17	1.62037e-15
ENSMUSG00000054932	11576	Afp	chr5	4.8129	0.305032	10.6856	1.7645e-17	1.66121e-15
ENSMUSG00000098112	668218	Bin2	chr15	2.94521	2.94524	10.6662	1.92473e-17	1.80232e-15
ENSMUSG00000046668	67393	Cxxc5	chr18	-2.4422	6.31597	-10.6636	1.94754e-17	1.81392e-15
ENSMUSG00000005370	17688	Msh6	chr17	-1.84775	6.56061	-10.6497	2.07321e-17	1.91054e-15
ENSMUSG00000083282	56464	Ctsf	chr19	3.11022	4.60084	10.6499	2.07096e-17	1.91054e-15
ENSMUSG00000026305	16978	Lrrfip1	chr1	-2.0407	5.80215	-10.6426	2.14077e-17	1.96241e-15
ENSMUSG00000022286	252973	Grhl2	chr15	4.14136	0.860005	10.6394	2.17149e-17	1.98015e-15
ENSMUSG00000025287	56360	Acot9	chrX	1.9779	5.51573	10.6157	2.41575e-17	2.19141e-15
ENSMUSG00000070858	381633	Gm1673	chr5	2.03658	6.65462	10.6136	2.43815e-17	2.20027e-15
ENSMUSG00000018425	67487	Dhx40	chr11	1.70429	6.40115	10.6094	2.48493e-17	2.23092e-15
ENSMUSG00000032047	110446	Acat1	chr9	2.05471	6.00498	10.5982	2.61338e-17	2.33421e-15
ENSMUSG00000021848	18424	Otx2	chr14	-4.64166	0.689398	-10.5825	2.8047e-17	2.49232e-15
ENSMUSG00000026578	74895	Ccdc181	chr1	2.33468	5.22599	10.5811	2.82203e-17	2.49499e-15
ENSMUSG00000038576	96935	Susd4	chr1	3.509	4.0338	10.5669	3.00936e-17	2.64717e-15
ENSMUSG00000021285	21981	Ppp1r13b	chr12	2.50656	5.43206	10.5599	3.10443e-17	2.71708e-15
ENSMUSG00000105734	67654	4930558C23Rik	chr3	5.23964	-0.342222	10.5291	3.5667e-17	3.10606e-15
ENSMUSG00000036875	327762	Dna2	chr10	-2.559	4.24239	-10.5267	3.6058e-17	3.12449e-15
ENSMUSG00000047789	268706	Slc38a9	chr13	2.2243	4.83196	10.51	3.88787e-17	3.35223e-15
ENSMUSG00000025002	72082	Cyp2c55	chr19	5.83795	-0.46168	10.5056	3.96607e-17	3.40281e-15
ENSMUSG00000107488	NA	NA	NA	4.6834	0.415556	10.4789	4.47254e-17	3.81854e-15
ENSMUSG00000045983	208643	Eif4g1	chr16	-1.58127	8.0732	-10.4713	4.62931e-17	3.93311e-15
ENSMUSG00000033628	225326	Pik3c3	chr18	2.02612	5.13275	10.4558	4.96397e-17	4.19696e-15
ENSMUSG00000018189	56207	Uchl5	chr1	-2.25236	6.23287	-10.4532	5.02164e-17	4.22521e-15
ENSMUSG00000021493	67399	Pdlim7	chr13	2.14194	6.50674	10.451	5.07155e-17	4.2467e-15
ENSMUSG00000006715	57441	Gmnn	chr13	-2.27011	6.36689	-10.4477	5.14865e-17	4.29062e-15
ENSMUSG00000063953	100041585	Amd2	chr10	-2.11964	6.14601	-10.4264	5.6676e-17	4.67957e-15
ENSMUSG00000044562	69903	Rasip1	chr7	5.72916	2.66934	10.4263	5.66911e-17	4.67957e-15
ENSMUSG00000066232	233726	Ipo7	chr7	-2.15898	6.1006	-10.4109	6.07695e-17	4.99256e-15
ENSMUSG00000019806	66253	Aig1	chr10	3.0129	4.26934	10.4037	6.27786e-17	5.1334e-15
ENSMUSG00000036986	18854	Pml	chr9	-2.23028	5.35874	-10.3946	6.54179e-17	5.32422e-15
ENSMUSG00000001930	22371	Vwf	chr6	5.52749	1.2456	10.3804	6.97653e-17	5.65164e-15
ENSMUSG00000035713	244144	Usp35	chr7	2.76311	3.90542	10.3784	7.03871e-17	5.67561e-15
ENSMUSG00000003546	74764	Klc4	chr17	2.28364	5.08517	10.3703	7.2989e-17	5.83142e-15
ENSMUSG00000111753	NA	NA	NA	5.31497	-0.971645	10.3712	7.27117e-17	5.83142e-15
ENSMUSG00000028333	67628	Anp32b	chr4	-1.83124	8.64617	-10.3655	7.45997e-17	5.90592e-15
ENSMUSG00000018501	20185	Ncor1	chr11	-1.57092	8.08503	-10.3656	7.45703e-17	5.90592e-15
ENSMUSG00000061613	108121	U2af1	chr17	-1.78631	7.14074	-10.3408	8.34169e-17	6.57408e-15
ENSMUSG00000024044	13823	Epb41l3	chr17	2.0767	5.75482	10.3293	8.78394e-17	6.86053e-15
ENSMUSG00000041592	237979	Sdk2	chr11	4.06637	4.02998	10.3297	8.76929e-17	6.86053e-15
ENSMUSG00000025781	11949	Atp5c1	chr2	-1.70353	8.07045	-10.3213	9.1098e-17	7.08328e-15
ENSMUSG00000035395	18630	Dcaf8l	chrX	3.63411	1.73599	10.3136	9.43124e-17	7.30062e-15
ENSMUSG00000033409	668110	Syce1l	chr8	4.45317	0.0294534	10.2982	1.0111e-16	7.7922e-15
ENSMUSG00000005413	15368	Hmox1	chr8	2.68283	4.03831	10.2704	1.14645e-16	8.75774e-15
ENSMUSG00000109860	232867	Gm17737	NA	5.20179	-0.12272	10.2712	1.14218e-16	8.75774e-15
ENSMUSG00000079606	209005	Fsip2l	chrX	4.88055	0.146985	10.2524	1.24352e-16	9.45777e-15
ENSMUSG00000041712	66622	Ubr7	chr12	-1.92261	5.75291	-10.2349	1.34623e-16	1.01945e-14
ENSMUSG00000008690	52683	Ncaph2	chr15	-1.93651	6.86735	-10.227	1.39511e-16	1.05189e-14
ENSMUSG00000007029	22321	Vars	chr17	-1.52316	7.4401	-10.2228	1.42178e-16	1.06737e-14
ENSMUSG00000003534	12305	Ddr1	chr17	2.62308	5.73529	10.2191	1.44625e-16	1.08108e-14
ENSMUSG00000032384	214897	Csnk1g1	chr9	1.70828	6.49334	10.2123	1.49103e-16	1.10507e-14
ENSMUSG00000040714	232943	Klc3	chr7	3.53783	3.0373	10.213	1.48628e-16	1.10507e-14
ENSMUSG00000041359	21432	Tcl1	chr12	-2.22725	2.80676	-10.1896	1.65271e-16	1.21971e-14
ENSMUSG00000027715	12428	Ccna2	chr3	-2.2008	6.3561	-10.1826	1.70605e-16	1.25376e-14
ENSMUSG00000017724	18612	Etv4	chr11	-4.11202	2.22093	-10.1597	1.89233e-16	1.38226e-14
ENSMUSG00000046338	215456	Gpat2	chr2	1.94825	4.22279	10.1582	1.90471e-16	1.38226e-14
ENSMUSG00000001948	20686	Spa17	chr9	2.14568	5.02295	10.1584	1.90315e-16	1.38226e-14
ENSMUSG00000009596	74469	Taf7l	chrX	4.45991	3.52421	10.1437	2.03435e-16	1.47022e-14
ENSMUSG00000069769	76626	Msi2	chr11	2.2621	6.34181	10.1356	2.1103e-16	1.51881e-14
ENSMUSG00000035150	26905	Eif2s3x	chrX	-2.63758	5.68431	-10.1223	2.24134e-16	1.60648e-14
ENSMUSG00000022673	17217	Mcm4	chr16	-1.7994	7.08681	-10.1059	2.41492e-16	1.7238e-14
ENSMUSG00000005045	269610	Chd5	chr4	2.34198	3.24579	10.0985	2.49711e-16	1.77519e-14
ENSMUSG00000020407	22271	Upp1	chr11	3.9531	3.54053	10.0958	2.52703e-16	1.78916e-14
ENSMUSG00000025372	108100	Baiap2	chr11	1.85511	5.4499	10.0919	2.57257e-16	1.81403e-14
ENSMUSG00000027469	72119	Tpx2	chr2	-1.88915	6.86587	-10.0841	2.66482e-16	1.8715e-14
ENSMUSG00000020349	19052	Ppp2ca	chr11	-1.89649	6.85471	-10.0816	2.69576e-16	1.88562e-14
ENSMUSG00000039748	26909	Exo1	chr1	-2.4043	5.47539	-10.0695	2.84772e-16	1.98395e-14
ENSMUSG00000041718	67574	Alg13	chrX	-1.75462	6.08589	-10.0656	2.8981e-16	2.01101e-14
ENSMUSG00000024112	58226	Cacna1h	chr17	4.21996	4.48451	10.0549	3.04178e-16	2.10233e-14
ENSMUSG00000029649	66537	Pomp	chr5	-1.69759	7.93572	-10.0371	3.29843e-16	2.2707e-14
ENSMUSG00000041308	20650	Sntb2	chr8	-2.11817	6.52567	-10.0285	3.4298e-16	2.34262e-14
ENSMUSG00000025202	30049	Scd3	chr19	4.98963	0.882888	10.0286	3.42835e-16	2.34262e-14
ENSMUSG00000059005	229279	Hnrnpa3	chr2	-1.92543	7.14218	-10.012	3.69625e-16	2.51475e-14
ENSMUSG00000033004	105689	Mycbp2	chr14	1.54087	7.65849	9.99937	3.91404e-16	2.65256e-14
ENSMUSG00000040728	207920	Esrp1	chr4	-2.25032	2.76815	-9.99753	3.94695e-16	2.6645e-14
ENSMUSG00000042719	231713	Naa25	chr5	-1.96973	6.07325	-9.9888	4.10636e-16	2.76141e-14
ENSMUSG00000079584	245423	Tm9sf5	chrX	5.03589	1.01189	9.98614	4.15638e-16	2.78429e-14
ENSMUSG00000034430	80292	Zxdc	chr6	2.14036	4.30288	9.98342	4.208e-16	2.80807e-14
ENSMUSG00000036371	66870	Serbp1	chr6	-1.35127	9.50341	-9.9683	4.5069e-16	2.99606e-14
ENSMUSG00000037013	268996	Ss18	chr18	-1.92361	6.34675	-9.95747	4.73405e-16	3.1351e-14
ENSMUSG00000003363	18807	Pld3	chr7	2.02539	6.41725	9.95659	4.75296e-16	3.13569e-14
ENSMUSG00000020376	59044	Rnf130	chr11	2.84312	5.24404	9.94139	5.09265e-16	3.34712e-14
ENSMUSG00000026526	14194	Fh1	chr1	-1.74688	6.43165	-9.93967	5.13241e-16	3.36057e-14
ENSMUSG00000028560	230484	Usp1	chr4	-2.09605	6.81804	-9.9355	5.23052e-16	3.41198e-14
ENSMUSG00000046337	381337	Fam178b	chr1	2.43299	2.9064	9.92972	5.36964e-16	3.48967e-14
ENSMUSG00000020250	50493	Txnrd1	chr10	-2.85685	5.38551	-9.92687	5.43979e-16	3.52211e-14
ENSMUSG00000082496	627857	Gm6798	NA	-3.52532	1.7492	-9.92104	5.58572e-16	3.6032e-14
ENSMUSG00000000568	11991	Hnrnpd	chr5	-1.83253	6.94029	-9.91641	5.70431e-16	3.66613e-14
ENSMUSG00000032021	54698	Crtam	chr9	4.73201	-0.125479	9.91547	5.72881e-16	3.66833e-14
ENSMUSG00000058665	13798	En1	chr1	5.05725	-0.987899	9.90854	5.91201e-16	3.77178e-14
ENSMUSG00000025402	17937	Nab2	chr10	4.44259	4.32146	9.89645	6.24571e-16	3.97013e-14
ENSMUSG00000053317	66212	Sec61b	chr4	-2.06146	7.59074	-9.87819	6.78605e-16	4.29791e-14
ENSMUSG00000073177	331416	Gm773	chrX	3.33327	1.18169	9.87434	6.90601e-16	4.35804e-14
ENSMUSG00000037104	56468	Socs5	chr17	2.18247	4.61267	9.87257	6.96161e-16	4.37727e-14
ENSMUSG00000048922	108912	Cdca2	chr14	-1.65474	6.52168	-9.87127	7.00296e-16	4.38743e-14
ENSMUSG00000001576	67458	Ergic1	chr17	-2.85132	5.91498	-9.85642	7.49203e-16	4.67701e-14
ENSMUSG00000038540	233424	Tmc3	chr7	4.18245	3.65458	9.85096	7.68021e-16	4.77736e-14
ENSMUSG00000021774	22194	Ube2e1	chr14	-1.86504	6.3977	-9.84789	7.78826e-16	4.82733e-14
ENSMUSG00000053219	379043	Raet1e	chr10	3.92572	3.6021	9.8407	8.04689e-16	4.96995e-14
ENSMUSG00000029817	101214	Tra2a	chr6	-1.55355	7.70088	-9.83632	8.20878e-16	5.05202e-14
ENSMUSG00000045036	381107	Tmem232	chr17	4.93792	-0.409997	9.83118	8.40276e-16	5.1532e-14
ENSMUSG00000050141	277773	Fam205c	chr4	5.80029	-0.683288	9.824	8.68195e-16	5.30574e-14
ENSMUSG00000032065	66654	Tex12	chr9	2.96021	2.24189	9.81879	8.88979e-16	5.41376e-14
ENSMUSG00000110868	NA	NA	NA	5.76251	-0.95258	9.81177	9.17867e-16	5.57021e-14
ENSMUSG00000005732	19385	Ranbp1	chr16	-1.59645	8.86745	-9.80406	9.50564e-16	5.7486e-14
ENSMUSG00000063065	26417	Mapk3	chr7	2.12317	5.41889	9.79031	1.01192e-15	6.09849e-14
ENSMUSG00000028358	72701	Zfp618	chr4	2.60099	6.20902	9.77824	1.06901e-15	6.4203e-14
ENSMUSG00000008489	15569	Elavl2	chr4	-1.60477	5.80963	-9.77413	1.08919e-15	6.51904e-14
ENSMUSG00000026817	11636	Ak1	chr2	-4.26778	2.84585	-9.76752	1.12246e-15	6.69514e-14
ENSMUSG00000048612	226101	Myof	chr19	3.24232	4.47991	9.76234	1.14919e-15	6.83123e-14
ENSMUSG00000022377	13196	Asap1	chr15	1.55592	6.78971	9.75912	1.16618e-15	6.90864e-14
ENSMUSG00000067889	20743	Sptbn2	chr19	-1.98452	4.11508	-9.7462	1.23677e-15	7.30198e-14
ENSMUSG00000071341	13656	Egr4	chr6	4.58521	2.3932	9.74381	1.25035e-15	7.35721e-14
ENSMUSG00000030970	13017	Ctbp2	chr7	-2.65254	5.13048	-9.73353	1.31022e-15	7.68355e-14
ENSMUSG00000031397	83553	Tktl1	chrX	3.92395	1.48744	9.73276	1.31483e-15	7.68468e-14
ENSMUSG00000086161	102635334	Gm15389	NA	4.42046	-0.150198	9.72095	1.38738e-15	8.08162e-14
ENSMUSG00000037270	229227	4932438A13Rik	chr3	1.70938	6.8488	9.70928	1.46311e-15	8.49432e-14
ENSMUSG00000032376	235441	Usp3	chr9	1.59429	7.19428	9.7075	1.47499e-15	8.53484e-14
ENSMUSG00000027863	12481	Cd2	chr3	4.4816	0.0751799	9.69334	1.57326e-15	9.07334e-14
ENSMUSG00000029591	22256	Ung	chr5	-1.81064	6.27208	-9.69162	1.58562e-15	9.11441e-14
ENSMUSG00000032087	114873	Dscaml1	chr9	4.91358	-0.139206	9.68589	1.62752e-15	9.29725e-14
ENSMUSG00000037798	11720	Mat1a	chr14	5.07983	-0.184484	9.68581	1.6281e-15	9.29725e-14
ENSMUSG00000006717	66834	Acot13	chr13	1.7873	6.0589	9.66341	1.80291e-15	1.02619e-13
ENSMUSG00000002455	68879	Prpf6	chr2	1.62287	6.86574	9.65612	1.86379e-15	1.05738e-13
ENSMUSG00000038482	21781	Tfdp1	chr8	-1.66099	6.0546	-9.6436	1.97316e-15	1.11579e-13
ENSMUSG00000117771	102635008	Gm25432	NA	-1.62296	6.52894	-9.63791	2.02495e-15	1.14138e-13
ENSMUSG00000017716	11799	Birc5	chr11	-1.9949	6.38374	-9.63254	2.07508e-15	1.16586e-13
ENSMUSG00000097200	NA	NA	NA	-3.96439	3.10617	-9.62909	2.10796e-15	1.17371e-13
ENSMUSG00000021771	22334	Vdac2	chr14	-1.58326	7.21115	-9.62997	2.09951e-15	1.17371e-13
ENSMUSG00000013921	76686	Clip3	chr7	3.91919	4.99344	9.62896	2.10926e-15	1.17371e-13
ENSMUSG00000058443	100043346	Rpl10-ps3	NA	-1.69604	8.83871	-9.61488	2.249e-15	1.24454e-13
ENSMUSG00000097768	102633000	2310043M15Rik	chr16	5.73073	-1.07333	9.61471	2.25085e-15	1.24454e-13
ENSMUSG00000097436	NA	NA	NA	-4.83998	3.67674	-9.59995	2.40732e-15	1.32685e-13
ENSMUSG00000034758	114606	Tle6	chr10	3.52499	4.67444	9.59865	2.4216e-15	1.33051e-13
ENSMUSG00000027794	74434	Sohlh2	chr3	-2.92657	3.231	-9.58207	2.61161e-15	1.42939e-13
ENSMUSG00000023571	67389	C1qtnf12	chr4	3.14374	4.57927	9.58154	2.61799e-15	1.42939e-13
ENSMUSG00000069125	NA	NA	NA	-3.09818	4.69381	-9.57508	2.69618e-15	1.46748e-13
ENSMUSG00000018012	170758	Rac3	chr11	5.16907	2.37794	9.57282	2.72407e-15	1.47804e-13
ENSMUSG00000023092	14199	Fhl1	chrX	2.32284	4.87199	9.56251	2.85512e-15	1.54433e-13
ENSMUSG00000074476	67629	Spc24	chr9	-2.80383	5.62787	-9.55672	2.93145e-15	1.58072e-13
ENSMUSG00000021048	108156	Mthfd1	chr12	-2.81928	5.31591	-9.54685	3.06636e-15	1.63961e-13
ENSMUSG00000013787	110147	Ehmt2	chr17	1.49888	7.17321	9.54667	3.06892e-15	1.63961e-13
ENSMUSG00000030519	11784	Apba2	chr7	3.32752	1.89624	9.5469	3.06565e-15	1.63961e-13
ENSMUSG00000024008	240058	Cpne5	chr17	1.97851	5.29381	9.5361	3.22046e-15	1.71531e-13
ENSMUSG00000035342	226154	Lzts2	chr19	1.9049	6.26671	9.52981	3.31411e-15	1.75981e-13
ENSMUSG00000041287	20670	Sox15	chr11	-3.94551	1.62074	-9.51829	3.49275e-15	1.84414e-13
ENSMUSG00000020717	18613	Pecam1	chr11	-3.79011	4.09176	-9.51821	3.49409e-15	1.84414e-13
ENSMUSG00000046179	108961	E2f8	chr7	-4.28844	3.59552	-9.51524	3.54182e-15	1.86368e-13
ENSMUSG00000039221	68028	Rpl22l1	chr3	2.09689	7.90226	9.50782	3.66358e-15	1.92195e-13
ENSMUSG00000007867	76411	Ift43	chr12	2.19619	5.73962	9.50345	3.73742e-15	1.95479e-13
ENSMUSG00000051391	22628	Ywhag	chr5	-1.76015	6.78116	-9.50126	3.77484e-15	1.96845e-13
ENSMUSG00000112611	544736	Glipr1l3	NA	4.97578	-0.537019	9.49072	3.96078e-15	2.05925e-13
ENSMUSG00000032309	71999	Fbxo22	chr9	-1.73863	6.01414	-9.47495	4.25602e-15	2.20617e-13
ENSMUSG00000027170	98221	Eif3m	chr2	-1.53342	7.21784	-9.47302	4.29372e-15	2.2191e-13
ENSMUSG00000024381	30948	Bin1	chr18	2.80379	5.33419	9.47143	4.32504e-15	2.22867e-13
ENSMUSG00000063450	319565	Syne2	chr12	2.36003	7.51263	9.46817	4.38986e-15	2.2554e-13
ENSMUSG00000021179	217827	Nrde2	chr12	1.48947	6.54159	9.46521	4.44947e-15	2.27931e-13
ENSMUSG00000021337	214189	Scgn	chr13	-5.13888	-0.443606	-9.45567	4.6474e-15	2.37372e-13
ENSMUSG00000030560	13032	Ctsc	chr7	3.2224	3.6498	9.44926	4.78533e-15	2.43702e-13
ENSMUSG00000045349	230863	Sh2d5	chr4	4.13763	2.42775	9.4418	4.95092e-15	2.514e-13
ENSMUSG00000030729	70974	Pgm2l1	chr7	1.96575	5.24278	9.43129	5.19397e-15	2.62975e-13
ENSMUSG00000020176	14783	Grb10	chr11	3.32293	6.12899	9.41703	5.54336e-15	2.79851e-13
ENSMUSG00000032218	12442	Ccnb2	chr9	-1.90478	6.46842	-9.39674	6.08113e-15	3.04353e-13
ENSMUSG00000015961	11566	Adss	chr1	-1.72513	6.76226	-9.39755	6.05856e-15	3.04353e-13
ENSMUSG00000023132	14938	Gzma	chr13	4.92218	-0.974523	9.39681	6.07915e-15	3.04353e-13
ENSMUSG00000032477	12530	Cdc25a	chr9	-1.96374	6.46876	-9.3947	6.13795e-15	3.06317e-13
ENSMUSG00000004264	12034	Phb2	chr6	-1.46144	7.82414	-9.38883	6.30458e-15	3.13734e-13
ENSMUSG00000019989	209558	Enpp3	chr10	-3.37885	2.56721	-9.37806	6.62207e-15	3.28594e-13
ENSMUSG00000031016	22390	Wee1	chr7	-2.66176	5.12459	-9.36888	6.90538e-15	3.41679e-13
ENSMUSG00000027405	67134	Nop56	chr2	-1.43326	6.94848	-9.35446	7.37546e-15	3.63905e-13
ENSMUSG00000005949	83429	Ctns	chr11	2.87568	3.99031	9.35283	7.43029e-15	3.65575e-13
ENSMUSG00000019942	12534	Cdk1	chr10	-2.66276	5.52042	-9.34175	7.81588e-15	3.83462e-13
ENSMUSG00000018666	12412	Cbx1	chr11	-1.75844	8.03384	-9.34097	7.84382e-15	3.83752e-13
ENSMUSG00000023942	63959	Slc29a1	chr17	-2.83412	5.40374	-9.33737	7.97359e-15	3.89008e-13
ENSMUSG00000073102	381738	Drc1	chr5	5.07232	0.812717	9.33374	8.10701e-15	3.94413e-13
ENSMUSG00000020111	216001	Micu1	chr10	1.68812	6.03328	9.33269	8.14579e-15	3.95196e-13
ENSMUSG00000027438	17957	Napb	chr2	3.09094	3.46485	9.31622	8.78207e-15	4.23997e-13
ENSMUSG00000044349	319317	Snhg11	chr2	3.46181	3.03018	9.31607	8.78813e-15	4.23997e-13
ENSMUSG00000032540	67469	Abhd5	chr9	4.08532	3.67415	9.30737	9.14439e-15	4.39966e-13
ENSMUSG00000036564	234593	Ndrg4	chr8	5.6637	1.75737	9.30111	9.40975e-15	4.51486e-13
ENSMUSG00000084235	NA	NA	NA	2.15369	7.515	9.29491	9.67928e-15	4.63143e-13
ENSMUSG00000055385	671564	Rnf212	chr5	4.99213	0.842898	9.29111	9.84884e-15	4.69965e-13
ENSMUSG00000025035	56350	Arl3	chr19	2.36181	5.80593	9.2597	1.13679e-14	5.40971e-13
ENSMUSG00000064215	52668	Ifi27	chr12	2.26624	6.65751	9.25639	1.1541e-14	5.47708e-13
ENSMUSG00000045427	56258	Hnrnph2	chrX	1.86487	5.35551	9.25242	1.17523e-14	5.56223e-13
ENSMUSG00000034832	194388	Tet3	chr6	3.4639	5.81465	9.24319	1.22584e-14	5.78602e-13
ENSMUSG00000000088	12858	Cox5a	chr9	-1.60807	8.68097	-9.23784	1.25613e-14	5.91297e-13
ENSMUSG00000038028	319801	Tigar	chr6	-1.84451	4.05988	-9.23255	1.28689e-14	6.04145e-13
ENSMUSG00000002068	12447	Ccne1	chr7	-4.15787	3.91112	-9.22612	1.32525e-14	6.20479e-13
ENSMUSG00000034007	244891	Scaper	chr9	1.38268	7.02564	9.21987	1.36364e-14	6.36744e-13
ENSMUSG00000111022	NA	NA	NA	4.83674	-1.37582	9.21139	1.41749e-14	6.60119e-13
ENSMUSG00000013415	140486	Igf2bp1	chr11	-1.48696	7.56169	-9.21034	1.4243e-14	6.61523e-13
ENSMUSG00000018293	18643	Pfn1	chr11	-1.4787	9.18664	-9.20831	1.43758e-14	6.64503e-13
ENSMUSG00000005823	78308	Gpr108	chr17	1.99798	5.40542	9.20819	1.43835e-14	6.64503e-13
ENSMUSG00000002948	26400	Map2k7	chr8	1.62568	6.03681	9.20087	1.48727e-14	6.85283e-13
ENSMUSG00000034675	56320	Dbn1	chr13	2.94125	5.76044	9.19786	1.50784e-14	6.9293e-13
ENSMUSG00000029177	12615	Cenpa	chr5	-1.89635	6.38245	-9.18015	1.63491e-14	7.49347e-13
ENSMUSG00000032555	235559	Topbp1	chr9	-1.73737	6.48674	-9.1656	1.74728e-14	7.98748e-13
ENSMUSG00000041702	238386	Btbd7	chr12	1.53114	6.87812	9.16368	1.76267e-14	8.03677e-13
ENSMUSG00000010660	18799	Plcd1	chr9	-3.59023	4.64305	-9.15479	1.83578e-14	8.33181e-13
ENSMUSG00000031387	19703	Renbp	chrX	2.19638	4.89343	9.15465	1.83695e-14	8.33181e-13
ENSMUSG00000030867	18817	Plk1	chr7	-2.85278	4.94143	-9.14437	1.9253e-14	8.6948e-13
ENSMUSG00000022580	14787	Rhpn1	chr15	4.30758	2.74242	9.14418	1.92696e-14	8.6948e-13
ENSMUSG00000091497	212952	Mageb11	chrX	5.12594	-0.57596	9.14298	1.93759e-14	8.72017e-13
ENSMUSG00000032330	12866	Cox7a2	chr9	-1.6449	8.1105	-9.14192	1.94694e-14	8.73963e-13
ENSMUSG00000021111	18789	Papola	chr12	-1.42825	8.44562	-9.13862	1.97656e-14	8.84981e-13
ENSMUSG00000091537	115487184	Tma7-ps	NA	-2.02069	7.69715	-9.12989	2.05692e-14	9.18601e-13
ENSMUSG00000070291	100048658	Ddx43	chr9	2.56685	2.84123	9.12253	2.12735e-14	9.47622e-13
ENSMUSG00000104103	67107	Gm9517	NA	2.51581	4.62648	9.1151	2.2008e-14	9.77841e-13
ENSMUSG00000037526	100504663	Atg14	chr14	1.52723	6.47266	9.11433	2.20855e-14	9.78785e-13
ENSMUSG00000047613	97159	A430005L14Rik	chr4	-1.96059	5.32478	-9.1028	2.3281e-14	1.02915e-12
ENSMUSG00000033845	27395	Mrpl15	chr1	-1.54771	7.28728	-9.09396	2.42399e-14	1.06883e-12
ENSMUSG00000028617	77809	Lrrc42	chr4	1.67524	6.54363	9.09051	2.46255e-14	1.08308e-12
ENSMUSG00000029507	56361	Pus1	chr5	-2.29766	5.18103	-9.08623	2.51123e-14	1.09957e-12
ENSMUSG00000070476	71532	Fam217b	chr2	1.88616	4.331	9.0861	2.51264e-14	1.09957e-12
ENSMUSG00000036880	52538	Acaa2	chr18	2.26932	6.77481	9.08276	2.55127e-14	1.11367e-12
ENSMUSG00000026354	226413	Lct	chr1	5.09083	0.650115	9.07562	2.63596e-14	1.14776e-12
ENSMUSG00000023966	75564	Rsph9	chr17	2.54653	3.8751	9.07045	2.69901e-14	1.17229e-12
ENSMUSG00000050199	107515	Lgr4	chr2	-3.76273	6.60278	-9.0584	2.85177e-14	1.23556e-12
ENSMUSG00000113770	75543	1700019C18Rik	chr13	4.32557	-1.07993	9.05578	2.88616e-14	1.24735e-12
ENSMUSG00000028409	74255	Smu1	chr4	-1.52554	6.79717	-9.05403	2.90939e-14	1.25428e-12
ENSMUSG00000030246	16832	Ldhb	chr6	-2.58724	8.60518	-9.05341	2.91762e-14	1.25472e-12
ENSMUSG00000030120	30853	Mlf2	chr6	-2.20325	6.50808	-9.05112	2.94832e-14	1.2648e-12
ENSMUSG00000049091	20768	Sephs2	chr7	-2.84482	5.90042	-9.04494	3.03271e-14	1.29781e-12
ENSMUSG00000032999	97895	Nlrp4f	chr13	5.19739	-0.850858	9.02996	3.24784e-14	1.38646e-12
ENSMUSG00000028023	18741	Pitx2	chr3	-5.21399	1.02763	-9.02813	3.27505e-14	1.39466e-12
ENSMUSG00000028402	17475	Mpdz	chr4	1.88945	5.99833	9.0211	3.38194e-14	1.43666e-12
ENSMUSG00000026669	70024	Mcm10	chr2	-1.93526	5.0181	-9.01063	3.54778e-14	1.50345e-12
ENSMUSG00000004530	23790	Coro1c	chr5	-1.6755	6.85787	-9.001	3.70734e-14	1.56725e-12
ENSMUSG00000024538	19038	Ppic	chr18	2.4724	5.94509	8.9983	3.75348e-14	1.58291e-12
ENSMUSG00000026192	108147	Atic	chr1	-1.73722	6.49514	-8.99328	3.84048e-14	1.61569e-12
ENSMUSG00000009090	11764	Ap1b1	chr11	1.64421	6.02226	8.98718	3.94916e-14	1.65741e-12
ENSMUSG00000024099	72900	Ndufv2	chr17	-1.854	7.78049	-8.98084	4.06535e-14	1.70207e-12
ENSMUSG00000039337	70956	Tex19.2	chr11	2.93685	1.99864	8.97692	4.13878e-14	1.72866e-12
ENSMUSG00000026238	19231	Ptma	chr1	-1.54647	9.4006	-8.97542	4.16722e-14	1.73638e-12
ENSMUSG00000028972	12353	Car6	chr4	5.437	-0.648047	8.97317	4.21056e-14	1.75025e-12
ENSMUSG00000025980	15510	Hspd1	chr1	-1.46422	9.23484	-8.97158	4.24099e-14	1.7587e-12
ENSMUSG00000015943	69168	Bola1	chr3	-1.9478	6.11926	-8.9658	4.3545e-14	1.80148e-12
ENSMUSG00000024791	67849	Cdca5	chr19	-2.26886	5.24192	-8.95811	4.51036e-14	1.85714e-12
ENSMUSG00000067764	27084	Xlr5c	chrX	3.69255	0.911496	8.95813	4.5099e-14	1.85714e-12
ENSMUSG00000005474	59310	Myl10	chr5	4.78016	-1.56465	8.95287	4.61981e-14	1.89772e-12
ENSMUSG00000002847	85031	Pla1a	chr16	-6.31561	0.867706	-8.94995	4.683e-14	1.91915e-12
ENSMUSG00000022111	50933	Uchl3	chr14	-1.59855	7.38803	-8.94784	4.72716e-14	1.92899e-12
ENSMUSG00000079022	69700	Col22a1	chr15	3.87375	2.36468	8.94775	4.72916e-14	1.92899e-12
ENSMUSG00000012396	71950	Nanog	chr6	-4.08338	2.37408	-8.94613	4.76436e-14	1.93881e-12
ENSMUSG00000040838	NA	NA	NA	4.38562	1.13919	8.93244	5.07195e-14	2.05917e-12
ENSMUSG00000024302	13527	Dtna	chr18	4.33796	3.60495	8.92397	5.27238e-14	2.13556e-12
ENSMUSG00000026155	98366	Smap1	chr1	-1.47783	7.06193	-8.92222	5.31462e-14	2.14767e-12
ENSMUSG00000032607	434437	Amt	chr9	-5.22914	3.08855	-8.9176	5.42829e-14	2.18853e-12
ENSMUSG00000041431	268697	Ccnb1	chr13	-1.73318	6.95365	-8.9118	5.574e-14	2.24209e-12
ENSMUSG00000023021	71949	Cers5	chr15	-2.02258	5.62368	-8.90325	5.79623e-14	2.3261e-12
ENSMUSG00000017009	20971	Sdc4	chr2	1.74899	7.8583	8.89524	6.01247e-14	2.40734e-12
ENSMUSG00000024101	68767	Washc1	chr17	1.7608	5.7195	8.89227	6.09465e-14	2.43464e-12
ENSMUSG00000034573	19249	Ptpn13	chr5	2.76645	4.75399	8.88938	6.17571e-14	2.46138e-12
ENSMUSG00000112716	74912	4930471E19Rik	NA	5.16934	-0.678478	8.88534	6.291e-14	2.5016e-12
ENSMUSG00000019804	54198	Snx3	chr10	-1.54454	7.5195	-8.87131	6.70758e-14	2.66118e-12
ENSMUSG00000038375	68728	Trp53inp2	chr2	2.04186	5.03466	8.84413	7.595e-14	3.00641e-12
ENSMUSG00000040428	69217	Plekha4	chr7	4.04604	3.08928	8.8325	8.00975e-14	3.1634e-12
ENSMUSG00000026113	269180	Inpp4a	chr1	2.37144	4.57739	8.81656	8.61523e-14	3.39483e-12
ENSMUSG00000036745	70892	Ttll7	chr3	3.07923	3.79767	8.80522	9.07398e-14	3.56634e-12
ENSMUSG00000043740	320148	B430306N03Rik	chr17	4.32804	-0.251463	8.8048	9.09143e-14	3.56634e-12
ENSMUSG00000022351	20775	Sqle	chr15	-1.74634	7.09426	-8.79734	9.40671e-14	3.68172e-12
ENSMUSG00000114787	NA	NA	NA	5.1117	-1.36537	8.77324	1.05028e-13	4.10152e-12
ENSMUSG00000060073	19167	Psma3	chr12	-1.6356	6.74442	-8.76595	1.08585e-13	4.23094e-12
ENSMUSG00000032491	67169	Nradd	chr9	4.01744	3.57979	8.75622	1.13522e-13	4.41343e-12
ENSMUSG00000051965	378430	Nanos2	chr7	4.73866	0.170226	8.75387	1.14753e-13	4.45134e-12
ENSMUSG00000026558	80914	Uck2	chr1	-2.4563	4.9975	-8.74925	1.17201e-13	4.53622e-12
ENSMUSG00000053012	57896	Krcc1	chr6	-2.16547	6.47807	-8.69504	1.50159e-13	5.79895e-12
ENSMUSG00000027719	21744	Adad1	chr3	3.55968	2.41559	8.69454	1.50506e-13	5.79948e-12
ENSMUSG00000107008	100040421	Gm2762	chr13	5.23409	-0.941366	8.69286	1.51671e-13	5.83147e-12
ENSMUSG00000095041	NA	NA	NA	2.14168	6.37169	8.69073	1.5315e-13	5.87538e-12
ENSMUSG00000026773	170768	Pfkfb3	chr2	-2.59722	4.2991	-8.68862	1.54636e-13	5.91932e-12
ENSMUSG00000024742	14156	Fen1	chr19	-1.72699	6.2995	-8.68804	1.55042e-13	5.92186e-12
ENSMUSG00000020424	71962	Castor1	chr11	-4.71763	2.19763	-8.65838	1.7756e-13	6.76709e-12
ENSMUSG00000018697	56321	Aatf	chr11	-1.42045	6.27486	-8.64896	1.85371e-13	7.04934e-12
ENSMUSG00000021482	66129	Prxl2c	chr13	2.66752	4.74918	8.64445	1.89229e-13	7.1804e-12
ENSMUSG00000030876	59052	Mettl9	chr7	-2.21453	5.89617	-8.63918	1.9385e-13	7.33976e-12
ENSMUSG00000030541	269951	Idh2	chr7	-2.23309	7.09786	-8.63558	1.97062e-13	7.44517e-12
ENSMUSG00000021591	93692	Glrx	chr13	-4.01318	3.75332	-8.63284	1.9955e-13	7.49044e-12
ENSMUSG00000040220	104346	Gas8	chr8	2.13255	5.65799	8.63337	1.99065e-13	7.49044e-12
ENSMUSG00000025333	18241	Gpr143	chrX	5.25497	-0.766104	8.63285	1.99549e-13	7.49044e-12
ENSMUSG00000023915	94185	Tnfrsf21	chr17	-4.41365	2.8146	-8.62406	2.07716e-13	7.7802e-12
ENSMUSG00000022139	105559	Mbnl2	chr14	2.863	6.08235	8.62303	2.08695e-13	7.80008e-12
ENSMUSG00000080999	115488175	H2ac5-ps	NA	-1.70295	8.10254	-8.61805	2.13501e-13	7.96263e-12
ENSMUSG00000027456	228765	Sdcbp2	chr2	5.6337	0.526596	8.61398	2.17534e-13	8.09572e-12
ENSMUSG00000020183	70574	Cpm	chr10	3.92935	2.85982	8.61078	2.20718e-13	8.1967e-12
ENSMUSG00000084890	353123	A830036E02Rik	chr11	4.57721	-1.45206	8.60437	2.27276e-13	8.42227e-12
ENSMUSG00000027947	16194	Il6ra	chr3	4.25449	2.1084	8.60023	2.3162e-13	8.56503e-12
ENSMUSG00000039959	215114	Hip1	chr5	1.96999	5.8562	8.59508	2.37138e-13	8.75051e-12
ENSMUSG00000059713	53902	Rcan3	chr4	1.82113	4.0846	8.59192	2.40585e-13	8.85891e-12
ENSMUSG00000033837	14106	Foxh1	chr15	-4.52751	-0.233837	-8.58536	2.47912e-13	9.10944e-12
ENSMUSG00000038872	11906	Zfhx3	chr8	2.82713	5.25956	8.58106	2.5283e-13	9.27061e-12
ENSMUSG00000020799	21689	Tekt1	chr11	5.00281	1.04584	8.57312	2.62179e-13	9.59323e-12
ENSMUSG00000028150	19885	Rorc	chr3	4.65313	3.27674	8.55065	2.90524e-13	1.06081e-11
ENSMUSG00000037443	70012	Cep85	chr4	1.45581	5.55259	8.53742	3.0863e-13	1.12456e-11
ENSMUSG00000015290	100169864	Gm44504	chrX	-2.09362	6.48708	-8.53428	3.13087e-13	1.13842e-11
ENSMUSG00000040557	79565	Mettl27	chr5	3.02104	4.58527	8.53217	3.1612e-13	1.14705e-11
ENSMUSG00000022718	94223	Dgcr8	chr16	-2.13681	5.62427	-8.52742	3.23066e-13	1.16982e-11
ENSMUSG00000030739	71960	Myh14	chr7	3.31777	2.53581	8.51371	3.43951e-13	1.24286e-11
ENSMUSG00000040389	99512	Wdr47	chr3	2.24723	4.21436	8.51309	3.44924e-13	1.2438e-11
ENSMUSG00000109865	50497	Hspa14	chr2	-2.00475	5.29317	-8.50937	3.50842e-13	1.26252e-11
ENSMUSG00000116586	75310	4930556C24Rik	chr16	4.54978	-0.89875	8.50814	3.52818e-13	1.26702e-11
ENSMUSG00000099370	69193	Platr10	chr3	-5.29671	0.453388	-8.49216	3.79558e-13	1.36024e-11
ENSMUSG00000026790	18286	Odf2	chr2	-1.83523	5.88081	-8.48604	3.90307e-13	1.39384e-11
ENSMUSG00000007850	59013	Hnrnph1	chr11	-1.78519	7.73787	-8.48591	3.90535e-13	1.39384e-11
ENSMUSG00000028800	433759	Hdac1	chr4	-1.71115	6.87966	-8.48453	3.93e-13	1.39977e-11
ENSMUSG00000045215	211961	Asxl3	chr18	3.62316	3.74147	8.4801	4.01032e-13	1.42546e-11
ENSMUSG00000020617	69324	1700012B07Rik	chr11	4.82067	-0.75446	8.47666	4.07393e-13	1.44512e-11
ENSMUSG00000094248	665433	H2ac23	chr13	-1.73673	6.41625	-8.47553	4.09497e-13	1.44964e-11
ENSMUSG00000045374	192652	Wdr81	chr11	3.12679	3.94521	8.47454	4.11353e-13	1.45325e-11
ENSMUSG00000021144	116870	Mta1	chr12	-2.05774	6.15704	-8.47398	4.12402e-13	1.45401e-11
ENSMUSG00000030851	16833	Ldhc	chr7	2.67361	1.08537	8.47022	4.19556e-13	1.47625e-11
ENSMUSG00000034259	109075	Exosc4	chr15	-2.03888	6.16606	-8.46932	4.21291e-13	1.47936e-11
ENSMUSG00000079532	628518	Ctag2l2	chrX	4.95476	-0.403953	8.46198	4.35668e-13	1.52677e-11
ENSMUSG00000042453	19699	Reln	chr5	3.81708	2.7648	8.45961	4.40397e-13	1.54024e-11
ENSMUSG00000025355	58223	Mmp19	chr10	5.00813	1.64301	8.45112	4.57821e-13	1.59797e-11
ENSMUSG00000039067	17463	Psmd7	chr8	-1.3033	8.26747	-8.44491	4.70978e-13	1.64061e-11
ENSMUSG00000028825	19746	Rhd	chr4	2.88886	2.1518	8.43271	4.97975e-13	1.73118e-11
ENSMUSG00000110841	664781	Gpx4-ps2	NA	-1.86326	7.07612	-8.43141	5.00936e-13	1.73565e-11
ENSMUSG00000079350	17144	Magea8	chrX	3.66866	0.0594384	8.43127	5.01253e-13	1.73565e-11
ENSMUSG00000034714	117160	Ttyh2	chr11	2.80122	5.93458	8.42301	5.20535e-13	1.79884e-11
ENSMUSG00000095948	100862398	Gm21708	chrY	3.99347	-0.0307864	8.41413	5.42087e-13	1.86961e-11
ENSMUSG00000002881	17936	Nab1	chr1	2.32782	5.42047	8.41314	5.44524e-13	1.8743e-11
ENSMUSG00000020471	18972	Pold2	chr11	-2.45684	6.09939	-8.4103	5.51644e-13	1.89507e-11
ENSMUSG00000078440	102115	Dohh	chr10	-1.86273	5.87667	-8.40584	5.62999e-13	1.93027e-11
ENSMUSG00000024130	27410	Abca3	chr17	3.94224	3.72162	8.39937	5.79875e-13	1.98422e-11
ENSMUSG00000005672	16590	Kit	chr5	-2.24346	4.44098	-8.39377	5.94903e-13	2.03165e-11
ENSMUSG00000045662	66715	Henmt1	chr3	4.39576	-0.151815	8.39218	5.99247e-13	2.04248e-11
ENSMUSG00000059208	76936	Hnrnpm	chr17	-1.19339	8.9164	-8.38242	6.26543e-13	2.12719e-11
ENSMUSG00000005251	72388	Ripk4	chr16	2.53506	2.61082	8.38249	6.26337e-13	2.12719e-11
ENSMUSG00000029397	68098	Rchy1	chr5	1.84879	5.49968	8.37589	6.45495e-13	2.18727e-11
ENSMUSG00000021963	20220	Sap18	chr14	-1.40875	7.40996	-8.37206	6.56886e-13	2.22155e-11
ENSMUSG00000085556	NA	NA	NA	4.56302	0.220389	8.36683	6.7277e-13	2.27086e-11
ENSMUSG00000003308	50868	Keap1	chr9	-2.09219	6.4079	-8.3657	6.76251e-13	2.27819e-11
ENSMUSG00000028280	14408	Gabrr1	chr4	4.60621	-1.02476	8.36496	6.78542e-13	2.2815e-11
ENSMUSG00000037949	102566	Ano10	chr9	4.33379	3.56673	8.35577	7.07613e-13	2.37155e-11
ENSMUSG00000051435	329977	Fhad1	chr4	4.83175	0.967338	8.35564	7.08047e-13	2.37155e-11
ENSMUSG00000113625	100041509	Gm3379	NA	-1.91957	6.77523	-8.35409	7.13072e-13	2.38379e-11
ENSMUSG00000111220	NA	NA	NA	-2.30215	5.24134	-8.34499	7.43311e-13	2.48012e-11
ENSMUSG00000000253	66355	Gmpr	chr13	2.60308	4.91238	8.34417	7.46096e-13	2.48466e-11
ENSMUSG00000069044	107868	Usp9y	chrY	4.31154	-0.255275	8.33826	7.66513e-13	2.54778e-11
ENSMUSG00000092622	66991	Khdc3	chr9	-4.85258	0.527507	-8.33294	7.85354e-13	2.60543e-11
ENSMUSG00000023902	332221	Zscan10	chr17	-3.50159	2.47056	-8.31894	8.3716e-13	2.77202e-11
ENSMUSG00000029687	14056	Ezh2	chr6	-1.50855	7.19902	-8.31787	8.41282e-13	2.78038e-11
ENSMUSG00000007872	15903	Id3	chr4	-3.56547	6.5845	-8.31741	8.43037e-13	2.7809e-11
ENSMUSG00000026458	68507	Ppfia4	chr1	2.90637	3.28672	8.31271	8.61312e-13	2.83582e-11
ENSMUSG00000043939	328830	A530064D06Rik	chr17	4.54883	-0.722035	8.30387	8.96804e-13	2.9471e-11
ENSMUSG00000040289	15213	Hey1	chr3	-2.37105	4.28716	-8.295	9.33816e-13	3.06295e-11
ENSMUSG00000079432	100040635	Gm15023	NA	3.65438	0.508767	8.29199	9.46735e-13	3.09949e-11
ENSMUSG00000020257	77305	Wdr82	chr9	-1.76132	6.20838	-8.28484	9.78153e-13	3.19634e-11
ENSMUSG00000053580	77097	Tanc2	chr11	1.9309	5.71812	8.27373	1.02903e-12	3.35629e-11
ENSMUSG00000025272	56191	Tro	chrX	2.61745	6.40273	8.26518	1.06998e-12	3.48271e-11
ENSMUSG00000102053	100042849	Gm4064	NA	5.15945	-1.03549	8.26482	1.07179e-12	3.48271e-11
ENSMUSG00000003814	12317	Calr	chr8	-1.63361	8.84885	-8.25974	1.09682e-12	3.55742e-11
ENSMUSG00000020532	107476	Acaca	chr11	1.64161	6.173	8.25894	1.10085e-12	3.56386e-11
ENSMUSG00000053801	101612	Grwd1	chr7	-1.63418	5.7185	-8.25592	1.11611e-12	3.60655e-11
ENSMUSG00000028741	69902	Mrto4	chr4	-1.64588	5.93565	-8.25488	1.12145e-12	3.61709e-11
ENSMUSG00000035284	320528	Vps13c	chr9	1.65814	5.32918	8.25381	1.12691e-12	3.62798e-11
ENSMUSG00000017639	268451	Rab11fip4	chr11	2.08154	4.22313	8.25322	1.12994e-12	3.63103e-11
ENSMUSG00000031633	11739	Slc25a4	chr8	-1.31636	9.3322	-8.24478	1.17432e-12	3.7667e-11
ENSMUSG00000021098	75801	4930447C04Rik	chr12	1.51178	5.82375	8.24388	1.17916e-12	3.77526e-11
ENSMUSG00000055780	83563	Usp26	chrX	1.60251	3.40111	8.24311	1.1833e-12	3.78158e-11
ENSMUSG00000062797	67669	Hikeshi	chr7	-1.86631	6.22134	-8.23965	1.20214e-12	3.83475e-11
ENSMUSG00000031078	13043	Cttn	chr7	-2.13515	6.38382	-8.23099	1.25057e-12	3.98194e-11
ENSMUSG00000075437	100038732	Gm11681	chr11	4.63233	-1.08391	8.2182	1.32574e-12	4.21356e-11
ENSMUSG00000032267	235323	Usp28	chr9	1.53305	5.70362	8.21558	1.34163e-12	4.25631e-11
ENSMUSG00000056671	77619	Prelid2	chr18	2.73732	5.25929	8.21491	1.34573e-12	4.26158e-11
ENSMUSG00000021534	69315	1700001L19Rik	chr13	4.14212	2.20297	8.21282	1.35864e-12	4.29463e-11
ENSMUSG00000069041	73333	Slc25a31	chr3	2.16388	2.95605	8.21185	1.36465e-12	4.30582e-11
ENSMUSG00000026676	74186	Ccdc3	chr2	-4.86067	1.8374	-8.20659	1.39783e-12	4.40255e-11
ENSMUSG00000061877	210321	BC048679	chr7	-4.96542	0.986766	-8.20418	1.41328e-12	4.44315e-11
ENSMUSG00000044707	380694	Ccnjl	chr11	2.98724	4.85073	8.2036	1.41699e-12	4.4468e-11
ENSMUSG00000011349	71241	Dmrtc2	chr7	3.72755	1.71152	8.20171	1.42925e-12	4.47719e-11
ENSMUSG00000019370	12315	Calm3	chr7	-1.49608	7.68531	-8.20039	1.43785e-12	4.49605e-11
ENSMUSG00000116348	NA	NA	NA	-1.66369	5.96462	-8.19409	1.47976e-12	4.61881e-11
ENSMUSG00000087211	78365	Lhx1os	chr11	-4.28318	0.965427	-8.19014	1.50669e-12	4.69445e-11
ENSMUSG00000040752	17888	Myh6	chr14	4.03678	2.39358	8.18643	1.53235e-12	4.76589e-11
ENSMUSG00000035585	66078	Tsen34	chr7	-2.51426	5.59886	-8.17857	1.58828e-12	4.93103e-11
ENSMUSG00000016344	66496	Ppdpf	chr2	-1.82878	6.46426	-8.16858	1.6623e-12	5.15164e-11
ENSMUSG00000096233	236069	Gm13238	chr4	4.74023	0.875724	8.16225	1.71101e-12	5.29318e-11
ENSMUSG00000047250	19224	Ptgs1	chr2	-3.69003	2.38904	-8.14058	1.8886e-12	5.8219e-11
ENSMUSG00000042414	383491	Prdm14	chr1	-2.86148	1.6739	-8.14078	1.88688e-12	5.8219e-11
ENSMUSG00000030323	81896	Ift122	chr6	1.77162	5.47771	8.1401	1.89279e-12	5.82452e-11
ENSMUSG00000049235	652988	Gm7324	NA	-1.97881	5.58401	-8.13286	1.95625e-12	6.00917e-11
ENSMUSG00000060685	434727	Fthl17c	chrX	3.05712	0.913392	8.12835	1.99687e-12	6.11363e-11
ENSMUSG00000022236	252967	Ropn1l	chr15	3.71526	2.47445	8.12831	1.99728e-12	6.11363e-11
ENSMUSG00000008604	94232	Ubqln4	chr3	-2.32203	5.28585	-8.12378	2.03887e-12	6.22999e-11
ENSMUSG00000023022	65970	Lima1	chr15	-1.60163	7.12178	-8.11498	2.12236e-12	6.47375e-11
ENSMUSG00000094445	100503036	1700015G11Rik	chr7	3.80574	-1.05777	8.11222	2.14923e-12	6.54425e-11
ENSMUSG00000039473	170644	Ubn1	chr16	1.43069	6.99955	8.10372	2.23412e-12	6.79085e-11
ENSMUSG00000031093	75974	Dock11	chrX	2.25053	4.34744	8.09385	2.33682e-12	7.09066e-11
ENSMUSG00000069302	319168	H2ac12	chr13	-1.609	7.87312	-8.08469	2.43641e-12	7.36724e-11
ENSMUSG00000021303	14706	Gng4	chr13	5.00249	-0.692787	8.0847	2.43643e-12	7.36724e-11
ENSMUSG00000025576	52897	Rbfox3	chr11	5.11409	2.21387	8.07593	2.53583e-12	7.65453e-11
ENSMUSG00000050473	76157	Slc35d3	chr10	-4.69015	-0.678752	-8.06659	2.6459e-12	7.97296e-11
ENSMUSG00000021136	64075	Smoc1	chr12	1.91147	6.40436	8.06332	2.68554e-12	8.07841e-11
ENSMUSG00000021116	13665	Eif2s1	chr12	-1.47274	7.47418	-8.06162	2.70631e-12	8.12686e-11
ENSMUSG00000022938	52793	Fam3b	chr16	4.57778	-0.239895	8.05247	2.82152e-12	8.45825e-11
ENSMUSG00000055128	68755	Cgrrf1	chr14	2.41207	4.79008	8.04722	2.88976e-12	8.63801e-11
ENSMUSG00000074594	629754	Wfdc9	chr2	5.48936	0.44387	8.04713	2.89141e-12	8.63801e-11
ENSMUSG00000003099	19060	Ppp5c	chr7	-1.57879	6.30942	-8.04556	2.91177e-12	8.68394e-11
ENSMUSG00000051234	19823	Rnf7	chr9	-1.47719	6.93325	-8.04123	2.96967e-12	8.8415e-11
ENSMUSG00000030592	20190	Ryr1	chr7	3.98921	2.8015	8.03547	3.0486e-12	9.06101e-11
ENSMUSG00000047013	330369	Fbxo41	chr6	3.17608	1.99329	8.03445	3.06278e-12	9.08763e-11
ENSMUSG00000029094	70292	Afap1	chr5	-2.61633	5.4908	-8.03152	3.10393e-12	9.19406e-11
ENSMUSG00000033998	16525	Kcnk1	chr8	-4.38629	3.41153	-8.02981	3.1283e-12	9.25052e-11
ENSMUSG00000049387	78174	Cox7b2	chr5	3.58325	1.26857	8.02342	3.22047e-12	9.50694e-11
ENSMUSG00000031181	70062	Ctag2	chrX	4.50038	-0.93737	8.00692	3.47182e-12	1.02316e-10
ENSMUSG00000034566	71679	Atp5h	chr11	-2.03601	7.01804	-8.00579	3.48968e-12	1.02668e-10
ENSMUSG00000029033	140500	Acap3	chr4	2.53838	4.22931	8.00061	3.57292e-12	1.0494e-10
ENSMUSG00000057497	102632427	Gm30502	NA	-1.79866	6.98024	-7.99687	3.63429e-12	1.06563e-10
ENSMUSG00000024048	67268	Myl12a	chr17	-1.27031	8.44155	-7.99451	3.6735e-12	1.07524e-10
ENSMUSG00000035121	382913	Neil2	chr14	4.5941	1.49998	7.99416	3.67942e-12	1.07524e-10
ENSMUSG00000027671	56456	Actl6a	chr3	-1.37027	7.09732	-7.98782	3.787e-12	1.10344e-10
ENSMUSG00000040828	106757	Catsperd	chr17	4.90487	0.740317	7.98774	3.7886e-12	1.10344e-10
ENSMUSG00000034667	73192	Xpot	chr10	-1.85114	5.60995	-7.9767	3.9835e-12	1.15827e-10
ENSMUSG00000005481	68278	Ddx39a	chr8	-1.44525	6.91092	-7.97402	4.03237e-12	1.17053e-10
ENSMUSG00000024827	104174	Gldc	chr19	-1.82097	3.11674	-7.97159	4.07724e-12	1.18158e-10
ENSMUSG00000041355	66256	Ssr2	chr3	-1.62355	7.37065	-7.97096	4.08899e-12	1.18302e-10
ENSMUSG00000027306	108907	Nusap1	chr2	-1.90161	6.80872	-7.95992	4.29957e-12	1.24189e-10
ENSMUSG00000025880	17131	Smad7	chr18	-2.98332	4.61866	-7.95293	4.43853e-12	1.2799e-10
ENSMUSG00000002580	103742	Mien1	chr11	1.77405	6.43482	7.9496	4.50618e-12	1.29726e-10
ENSMUSG00000022442	319953	Ttll1	chr15	2.82035	3.85346	7.94602	4.58022e-12	1.3164e-10
ENSMUSG00000018865	29859	Sult4a1	chr15	2.73161	1.88544	7.94544	4.59241e-12	1.31773e-10
ENSMUSG00000055782	26874	Abcd2	chr15	4.90879	3.2219	7.94245	4.65543e-12	1.33361e-10
ENSMUSG00000061013	210719	Mkx	chr18	-3.69072	1.44057	-7.93268	4.86668e-12	1.39184e-10
ENSMUSG00000040164	16538	Kcns1	chr2	5.2198	-0.170677	7.92139	5.1237e-12	1.46294e-10
ENSMUSG00000042462	66422	Dctpp1	chr7	-1.49832	7.50276	-7.91905	5.17782e-12	1.47597e-10
ENSMUSG00000093867	665769	Gsdmcl2	chr15	3.98405	-1.47094	7.91723	5.221e-12	1.48585e-10
ENSMUSG00000028792	11637	Ak2	chr4	-1.26768	7.63627	-7.91129	5.36374e-12	1.52236e-10
ENSMUSG00000053070	234912	Cfap300	chr9	2.86831	2.32367	7.91117	5.36675e-12	1.52236e-10
ENSMUSG00000030057	12785	Cnbp	chr6	-1.39176	8.74812	-7.90835	5.43604e-12	1.5395e-10
ENSMUSG00000003868	20174	Ruvbl2	chr7	-2.18433	4.57441	-7.90334	5.56109e-12	1.57236e-10
ENSMUSG00000030224	20901	Strap	chr6	-1.48974	7.0521	-7.89754	5.70986e-12	1.61181e-10
ENSMUSG00000017004	20944	Svs5	chr2	4.84918	-1.05345	7.89039	5.89874e-12	1.66243e-10
ENSMUSG00000042331	432572	Specc1	chr11	2.00814	4.50946	7.88653	6.00275e-12	1.68901e-10
ENSMUSG00000020089	67895	Ppa1	chr10	-1.27518	6.78318	-7.8832	6.09428e-12	1.712e-10
ENSMUSG00000094759	100039467	Gm10487	chrX	4.44044	-1.4606	7.87989	6.18691e-12	1.73523e-10
ENSMUSG00000025959	93691	Klf7	chr1	1.51649	6.32323	7.87797	6.24103e-12	1.74759e-10
ENSMUSG00000002227	17454	Mov10	chr3	-1.6	7.01492	-7.87175	6.4197e-12	1.79186e-10
ENSMUSG00000029204	74734	Rhoh	chr5	4.83708	0.207277	7.8718	6.41878e-12	1.79186e-10
ENSMUSG00000028634	16656	Hivep3	chr4	3.30337	4.02972	7.86614	6.58544e-12	1.83518e-10
ENSMUSG00000048076	11840	Arf1	chr11	-1.27101	7.92789	-7.86496	6.62096e-12	1.84213e-10
ENSMUSG00000038997	66772	Asb17	chr3	3.90254	-1.42396	7.86123	6.73422e-12	1.87065e-10
ENSMUSG00000027193	11800	Api5	chr2	-1.5803	6.53113	-7.85301	6.99023e-12	1.93868e-10
ENSMUSG00000056055	20215	Sag	chr1	4.52839	0.72567	7.84665	7.19526e-12	1.99237e-10
ENSMUSG00000030747	67800	Dgat2	chr7	2.13677	3.74061	7.83909	7.44676e-12	2.05873e-10
ENSMUSG00000038721	15415	Hoxb7	chr11	4.51084	1.00752	7.83359	7.63529e-12	2.10751e-10
ENSMUSG00000030269	97287	Mtmr14	chr6	1.33224	5.86224	7.83107	7.72293e-12	2.12833e-10
ENSMUSG00000030225	232449	Dera	chr6	-2.23556	5.1231	-7.82781	7.83791e-12	2.1566e-10
ENSMUSG00000030894	12751	Tpp1	chr7	1.69522	6.12946	7.82071	8.09477e-12	2.22376e-10
ENSMUSG00000074704	668929	Rad21l	chr2	4.57787	-0.201434	7.8159	8.27389e-12	2.26939e-10
ENSMUSG00000065353	100306945	Snora73b	NA	-3.96517	3.52678	-7.81226	8.4113e-12	2.30055e-10
ENSMUSG00000084830	NA	NA	NA	-1.95775	7.46553	-7.81219	8.41392e-12	2.30055e-10
ENSMUSG00000030001	26910	Figla	chr6	4.47744	1.12774	7.81178	8.42984e-12	2.30129e-10
ENSMUSG00000006498	19205	Ptbp1	chr10	-1.71984	6.87978	-7.8109	8.46354e-12	2.30688e-10
ENSMUSG00000061104	100041953	Sap18b	chr14	-1.38238	7.53478	-7.80908	8.53358e-12	2.32233e-10
ENSMUSG00000022956	28080	Atp5o	chr16	-1.30271	8.61916	-7.80645	8.63615e-12	2.34658e-10
ENSMUSG00000006288	219022	Ttc5	chr14	-1.57217	6.22177	-7.80538	8.67822e-12	2.35434e-10
ENSMUSG00000057886	NA	NA	NA	-1.61857	7.14939	-7.8015	8.83235e-12	2.39243e-10
ENSMUSG00000020592	20969	Sdc1	chr12	-3.44732	4.64292	-7.79852	8.95281e-12	2.41754e-10
ENSMUSG00000000739	57429	Sult5a1	chr8	4.15645	1.97467	7.79869	8.946e-12	2.41754e-10
ENSMUSG00000025425	225742	St8sia5	chr18	5.35521	-0.00619616	7.79791	8.97893e-12	2.42084e-10
ENSMUSG00000087009	445267	Nphs1os	chr7	-4.29505	-1.07639	-7.78961	9.32237e-12	2.50955e-10
ENSMUSG00000034120	20382	Srsf2	chr11	-1.46772	7.26725	-7.78708	9.42983e-12	2.53456e-10
ENSMUSG00000002660	53895	Clpp	chr17	-1.38127	6.99844	-7.78153	9.67056e-12	2.59526e-10
ENSMUSG00000020074	67500	Ccar1	chr10	-1.29499	8.17716	-7.77702	9.87047e-12	2.64483e-10
ENSMUSG00000041229	320595	Phf8	chrX	2.02042	5.52944	7.76955	1.02107e-11	2.73179e-10
ENSMUSG00000044216	16520	Kcnj4	chr15	4.69967	-0.364433	7.76686	1.03366e-11	2.76123e-10
ENSMUSG00000026065	110895	Slc9a4	chr1	4.25299	-1.55397	7.75789	1.07656e-11	2.87144e-10
ENSMUSG00000034762	230587	Glis1	chr4	3.48647	1.50436	7.75361	1.09763e-11	2.92316e-10
ENSMUSG00000079477	19349	Rab7	chr6	-1.74563	6.48137	-7.75189	1.10621e-11	2.94152e-10
ENSMUSG00000038371	319934	Sbf2	chr7	2.09423	5.62299	7.75143	1.10853e-11	2.94319e-10
ENSMUSG00000052783	14772	Grk4	chr5	4.28801	3.01883	7.74915	1.12009e-11	2.96935e-10
ENSMUSG00000041354	19732	Rgl2	chr17	-2.5025	5.224	-7.7431	1.15124e-11	3.04729e-10
ENSMUSG00000027528	21884	Fabp9	chr3	3.70381	0.337106	7.73949	1.17026e-11	3.09292e-10
ENSMUSG00000060726	78478	Tmsb15a	chrX	4.582	-0.967697	7.7383	1.17661e-11	3.10501e-10
ENSMUSG00000032333	69106	Stoml1	chr9	-3.21708	4.19326	-7.73692	1.18396e-11	3.11495e-10
ENSMUSG00000108929	668310	Cc2d2b	NA	4.87575	-0.737085	7.73714	1.18287e-11	3.11495e-10
ENSMUSG00000029246	231327	Ppat	chr5	-1.67714	5.6444	-7.72736	1.2364e-11	3.24445e-10
ENSMUSG00000003779	19348	Kif20a	chr18	-1.64856	5.76002	-7.72727	1.23691e-11	3.24445e-10
ENSMUSG00000029130	56874	Rnf32	chr5	1.87082	4.23089	7.72258	1.26347e-11	3.30914e-10
ENSMUSG00000031557	83436	Plekha2	chr8	-3.09766	4.02661	-7.71251	1.32253e-11	3.45863e-10
ENSMUSG00000041144	227058	Dnah7b	chr1	5.46597	1.9863	7.70835	1.348e-11	3.51995e-10
ENSMUSG00000059796	13681	Eif4a1	chr11	-1.28064	8.77614	-7.69724	1.41729e-11	3.69534e-10
ENSMUSG00000027496	20878	Aurka	chr2	-1.67353	4.89311	-7.69413	1.43739e-11	3.74216e-10
ENSMUSG00000029423	57749	Piwil1	chr5	2.68077	0.758185	7.69032	1.4624e-11	3.80159e-10
ENSMUSG00000037578	329064	Pkd2l1	chr19	3.77219	-0.486993	7.68899	1.47129e-11	3.819e-10
ENSMUSG00000020687	217232	Cdc27	chr11	-1.80413	6.08185	-7.68812	1.47709e-11	3.82835e-10
ENSMUSG00000080069	NA	NA	NA	2.91379	0.938409	7.68565	1.49371e-11	3.86568e-10
ENSMUSG00000047643	NA	NA	NA	-5.00805	0.648534	-7.68462	1.50083e-11	3.86808e-10
ENSMUSG00000026879	227753	Gsn	chr2	2.90447	5.51318	7.68453	1.5013e-11	3.86808e-10
ENSMUSG00000002341	13004	Ncan	chr8	5.05406	-0.228611	7.68507	1.49778e-11	3.86808e-10
ENSMUSG00000100605	102636691	Gm29243	NA	4.95882	-0.917272	7.68381	1.50634e-11	3.87532e-10
ENSMUSG00000035356	80859	Nfkbiz	chr16	-3.17753	4.13818	-7.68322	1.51021e-11	3.87955e-10
ENSMUSG00000073705	69928	Cenps	chr4	-1.81502	5.0998	-7.66711	1.62461e-11	4.16728e-10
ENSMUSG00000029762	14187	Akr1b8	chr6	3.71508	4.7356	7.66652	1.62896e-11	4.17229e-10
ENSMUSG00000078182	NA	NA	NA	-3.57318	0.603172	-7.6589	1.68611e-11	4.31233e-10
ENSMUSG00000021255	26380	Esrrb	chr12	-2.80578	1.98362	-7.6546	1.71927e-11	4.3907e-10
ENSMUSG00000028457	320571	Atp8b5	chr4	3.85686	1.88517	7.65138	1.74454e-11	4.44871e-10
ENSMUSG00000031303	270672	Map3k15	chrX	1.65536	3.45952	7.64841	1.76819e-11	4.50243e-10
ENSMUSG00000019947	71371	Arid5b	chr10	-1.72091	6.90315	-7.64807	1.77089e-11	4.50272e-10
ENSMUSG00000039661	66959	Dusp26	chr8	3.5248	2.04182	7.64657	1.78294e-11	4.52674e-10
ENSMUSG00000027035	241447	Cers6	chr2	2.28096	4.93087	7.64443	1.80028e-11	4.56411e-10
ENSMUSG00000059714	14251	Flot1	chr17	1.87164	5.29164	7.64397	1.80406e-11	4.56705e-10
ENSMUSG00000032221	17427	Mns1	chr9	1.36747	5.99995	7.6423	1.81772e-11	4.59496e-10
ENSMUSG00000085757	75545	Tslrn1	chrX	4.03435	0.217818	7.63944	1.8415e-11	4.64833e-10
ENSMUSG00000017861	17865	Mybl2	chr2	-2.17007	3.56765	-7.63291	1.89671e-11	4.78075e-10
ENSMUSG00000037750	216971	Fam222b	chr11	1.44163	6.16117	7.6262	1.95518e-11	4.92101e-10
ENSMUSG00000029249	19712	Rest	chr5	-1.24972	8.12965	-7.62446	1.97063e-11	4.95273e-10
ENSMUSG00000108930	NA	NA	NA	5.40698	-0.564858	7.62177	1.99527e-11	5.00743e-10
ENSMUSG00000080859	100043391	Rpl10-ps1	NA	-1.69074	7.5129	-7.62025	2.00859e-11	5.03361e-10
ENSMUSG00000055044	54132	Pdlim1	chr19	-2.88375	4.71671	-7.61991	2.01161e-11	5.03395e-10
ENSMUSG00000029561	23962	Oasl2	chr5	4.39675	2.34011	7.618	2.0292e-11	5.07068e-10
ENSMUSG00000037171	18119	Nodal	chr10	-4.56655	-0.0248596	-7.6155	2.05228e-11	5.12101e-10
ENSMUSG00000035478	17192	Mbd3	chr10	-1.52993	6.9145	-7.61516	2.05534e-11	5.12129e-10
ENSMUSG00000086598	100270744	Btbd18	chr2	2.6388	1.69772	7.61246	2.08068e-11	5.17702e-10
ENSMUSG00000029730	17220	Mcm7	chr5	-1.24889	7.65308	-7.61207	2.08429e-11	5.17861e-10
ENSMUSG00000056771	NA	NA	NA	4.03644	1.82814	7.60926	2.11103e-11	5.23758e-10
ENSMUSG00000024590	16906	Lmnb1	chr18	-2.18695	6.08066	-7.60632	2.13922e-11	5.29997e-10
ENSMUSG00000030510	545975	Cers3	chr7	3.98359	1.00292	7.60346	2.16716e-11	5.36158e-10
ENSMUSG00000008682	110954	Rpl10	chrX	-1.85869	6.97657	-7.5997	2.20426e-11	5.44562e-10
ENSMUSG00000029428	13852	Stx2	chr5	3.23303	4.11319	7.59276	2.27463e-11	5.6115e-10
ENSMUSG00000026662	109079	Sephs1	chr2	-2.84227	5.18807	-7.59226	2.27977e-11	5.61622e-10
ENSMUSG00000020953	12810	Coch	chr12	3.55458	2.84675	7.58553	2.35025e-11	5.78169e-10
ENSMUSG00000094002	100504347	Gm20187	chr12	3.71002	-0.0382106	7.58344	2.37257e-11	5.82835e-10
ENSMUSG00000036959	320376	Bcorl1	chrX	1.8592	5.35064	7.5816	2.39236e-11	5.86869e-10
ENSMUSG00000024571	117903916	Gm16286	NA	-1.71788	5.96731	-7.57748	2.43735e-11	5.97065e-10
ENSMUSG00000029848	20899	Stra8	chr6	3.71217	4.65061	7.57516	2.4631e-11	6.02526e-10
ENSMUSG00000032249	11737	Anp32a	chr9	-2.26979	6.87695	-7.5744	2.47152e-11	6.03736e-10
ENSMUSG00000047257	260408	Prss45	chr9	4.5259	-0.628824	7.56767	2.54804e-11	6.21558e-10
ENSMUSG00000110231	622523	Gm6329	chr8	4.35004	-1.02455	7.56593	2.56811e-11	6.25577e-10
ENSMUSG00000024640	107272	Psat1	chr19	-2.04335	5.80769	-7.56557	2.57223e-11	6.25705e-10
ENSMUSG00000044471	232685	Lncpint	chr6	3.73504	-0.0253825	7.5507	2.75111e-11	6.68285e-10
ENSMUSG00000022456	24050	Septin3	chr15	3.7315	3.54784	7.54762	2.78963e-11	6.76698e-10
ENSMUSG00000058056	72333	Palld	chr8	1.39482	7.4727	7.54652	2.80351e-11	6.7912e-10
ENSMUSG00000029348	72898	Asphd2	chr5	3.74631	2.3147	7.54603	2.80971e-11	6.79678e-10
ENSMUSG00000037926	237860	Ssh2	chr11	2.0651	5.33774	7.54206	2.86058e-11	6.90471e-10
ENSMUSG00000032493	73336	Prss44	chr9	3.97706	-1.13002	7.54193	2.86226e-11	6.90471e-10
ENSMUSG00000047193	110350	Dync2h1	chr9	1.71793	6.06586	7.54163	2.86623e-11	6.90472e-10
ENSMUSG00000115965	NA	NA	NA	4.01012	-1.54272	7.53918	2.89811e-11	6.97188e-10
ENSMUSG00000046709	26414	Mapk10	chr5	4.5438	1.27296	7.53674	2.93032e-11	7.03964e-10
ENSMUSG00000018446	12261	C1qbp	chr11	-1.24395	7.53989	-7.53198	2.99399e-11	7.18269e-10
ENSMUSG00000015980	76612	Lrrc27	chr7	3.86324	2.11241	7.53059	3.01278e-11	7.21782e-10
ENSMUSG00000079536	628456	Ctag2l1	chrX	4.0584	0.632107	7.52781	3.05088e-11	7.29906e-10
ENSMUSG00000000303	12550	Cdh1	chr8	-2.25542	3.23271	-7.52736	3.0571e-11	7.30391e-10
ENSMUSG00000013584	19378	Aldh1a2	chr9	2.90388	5.31306	7.52553	3.08241e-11	7.35429e-10
ENSMUSG00000023999	319991	Kif6	chr17	4.68579	1.15662	7.52499	3.09015e-11	7.36267e-10
ENSMUSG00000020593	14245	Lpin1	chr12	2.04187	4.59073	7.52228	3.12799e-11	7.44265e-10
ENSMUSG00000031153	54645	Gripap1	chrX	2.01101	5.58563	7.52075	3.14974e-11	7.48417e-10
ENSMUSG00000005873	13476	Reep5	chr18	2.90698	5.42647	7.52035	3.1555e-11	7.48438e-10
ENSMUSG00000026482	19731	Rgl1	chr1	2.94453	3.96875	7.52014	3.15842e-11	7.48438e-10
ENSMUSG00000026104	20846	Stat1	chr1	3.96247	3.76019	7.5133	3.25756e-11	7.70882e-10
ENSMUSG00000031748	14681	Gnao1	chr8	4.03775	2.43203	7.50849	3.32918e-11	7.86761e-10
ENSMUSG00000024081	12607	Cebpz	chr17	-1.19825	7.57825	-7.50602	3.36642e-11	7.94269e-10
ENSMUSG00000025196	93721	Cpn1	chr19	4.77531	-0.699136	7.5058	3.37007e-11	7.94269e-10
ENSMUSG00000072949	26897	Acot1	chr12	-1.73988	6.19047	-7.49555	3.52941e-11	8.30699e-10
ENSMUSG00000100153	434233	Ppp1ccb	chr5	-1.46212	6.93137	-7.49435	3.54859e-11	8.34086e-10
ENSMUSG00000052033	109054	Pfdn4	chr2	-1.75882	6.08928	-7.49347	3.56275e-11	8.36286e-10
ENSMUSG00000105865	NA	NA	NA	4.74206	-1.1392	7.49068	3.60817e-11	8.45807e-10
ENSMUSG00000026182	21958	Tnp1	chr1	4.27211	-1.4199	7.48981	3.6222e-11	8.47956e-10
ENSMUSG00000038932	277353	Tcfl5	chr2	1.74242	2.84614	7.48891	3.63685e-11	8.50242e-10
ENSMUSG00000017588	16675	Krt27	chr11	4.04798	-0.480336	7.48857	3.64247e-11	8.50414e-10
ENSMUSG00000058741	623131	Prr19	chr7	2.16358	1.98793	7.48486	3.70393e-11	8.63606e-10
ENSMUSG00000083344	664841	Gm7363	NA	-3.23597	3.77405	-7.48156	3.75947e-11	8.75383e-10
ENSMUSG00000029769	232664	Ccdc136	chr6	2.12898	5.56951	7.48075	3.77324e-11	8.77417e-10
ENSMUSG00000037108	381678	Zcwpw1	chr5	1.34525	7.29509	7.47984	3.78884e-11	8.7987e-10
ENSMUSG00000074657	16572	Kif5a	chr10	3.46953	1.91884	7.47846	3.81246e-11	8.84177e-10
ENSMUSG00000078681	68634	Tm2d3	chr7	1.30625	6.7875	7.47383	3.8929e-11	9.0163e-10
ENSMUSG00000027720	16183	Il2	chr3	-2.09717	5.15509	-7.46311	4.08583e-11	9.45059e-10
ENSMUSG00000035578	69707	Iqcg	chr16	2.20351	3.394	7.46254	4.09642e-11	9.46251e-10
ENSMUSG00000022797	22042	Tfrc	chr16	-1.83776	5.75802	-7.46171	4.11171e-11	9.48525e-10
ENSMUSG00000078695	217149	Cisd3	chr11	2.17821	3.76107	7.46044	4.13541e-11	9.52732e-10
ENSMUSG00000020773	217333	Trim47	chr11	-4.28553	3.87853	-7.45284	4.27974e-11	9.8468e-10
ENSMUSG00000032913	269473	Lrig2	chr3	2.13646	4.60777	7.45231	4.28996e-11	9.85728e-10
ENSMUSG00000054405	68598	Dnajc8	chr4	-1.38854	8.27063	-7.43952	4.54464e-11	1.04287e-09
ENSMUSG00000021090	78257	Lrrc9	chr12	4.43533	1.71361	7.43588	4.62001e-11	1.05877e-09
ENSMUSG00000062937	66902	Mtap	chr4	-1.98503	5.23548	-7.43496	4.63916e-11	1.06176e-09
ENSMUSG00000071497	100043462	Nutf2-ps1	NA	-1.34121	7.80236	-7.43252	4.6904e-11	1.07208e-09
ENSMUSG00000000384	21379	Tbrg4	chr11	-1.51641	5.38864	-7.41704	5.02938e-11	1.14806e-09
ENSMUSG00000015094	18146	Npdc1	chr2	2.67982	4.94132	7.41357	5.1088e-11	1.16466e-09
ENSMUSG00000054752	319636	Fsd1l	chr4	2.18682	4.24626	7.41123	5.16276e-11	1.17542e-09
ENSMUSG00000034285	18082	Nipsnap1	chr11	-2.10914	5.56043	-7.40141	5.39647e-11	1.22703e-09
ENSMUSG00000057421	76130	Las1l	chrX	-1.37697	7.00981	-7.397	5.50486e-11	1.24841e-09
ENSMUSG00000000365	30054	Rnf17	chr14	1.3372	5.46957	7.397	5.50477e-11	1.24841e-09
ENSMUSG00000035683	17279	Melk	chr4	-1.73478	5.19145	-7.39652	5.51666e-11	1.24946e-09
ENSMUSG00000025236	72141	Adpgk	chr9	-2.18359	5.22308	-7.39457	5.56529e-11	1.25884e-09
ENSMUSG00000070576	433938	Mn1	chr5	3.22905	3.52016	7.39296	5.60582e-11	1.26636e-09
ENSMUSG00000025728	14755	Pigq	chr17	-1.97425	5.80404	-7.38518	5.80587e-11	1.30986e-09
ENSMUSG00000039716	208869	Dock3	chr9	2.36362	2.41435	7.38325	5.85648e-11	1.31956e-09
ENSMUSG00000014554	27369	Dguok	chr6	1.9317	4.98539	7.38296	5.86408e-11	1.31957e-09
ENSMUSG00000090919	241989	Pabpc4l	chr3	2.64799	5.09253	7.3822	5.88428e-11	1.32241e-09
ENSMUSG00000050150	74446	Slc9b1	chr3	3.27815	1.99742	7.38112	5.91295e-11	1.32714e-09
ENSMUSG00000013593	226646	Ndufs2	chr1	-1.75215	7.08191	-7.38065	5.92553e-11	1.32825e-09
ENSMUSG00000068706	100039281	Gm10250	NA	-1.83384	7.22633	-7.373	6.13331e-11	1.37306e-09
ENSMUSG00000028976	56485	Slc2a5	chr4	5.01905	0.949813	7.36869	6.25419e-11	1.39832e-09
ENSMUSG00000020255	28109	Nopchap1	chr10	1.2325	7.35757	7.36366	6.39667e-11	1.42469e-09
ENSMUSG00000003484	72054	Cyp4f18	chr8	4.46929	-1.04439	7.36381	6.39265e-11	1.42469e-09
ENSMUSG00000078591	628779	Hs3st4	chr7	4.94472	-0.227727	7.36421	6.38153e-11	1.42469e-09
ENSMUSG00000040693	227394	Slco4c1	chr1	-4.3785	0.285091	-7.36004	6.50202e-11	1.4463e-09
ENSMUSG00000057626	NA	NA	NA	-1.68572	7.42289	-7.35867	6.54184e-11	1.45331e-09
ENSMUSG00000032750	100503280	Gm38425	chrX	3.96456	2.34044	7.35563	6.6321e-11	1.47148e-09
ENSMUSG00000072720	74376	Myo18b	chr5	5.64503	-0.084099	7.3509	6.77782e-11	1.5019e-09
ENSMUSG00000025409	110962	Mbd6	chr10	1.70668	5.30999	7.34037	7.10363e-11	1.57046e-09
ENSMUSG00000035805	170790	Mlc1	chr15	3.87417	0.252271	7.34032	7.10525e-11	1.57046e-09
ENSMUSG00000051177	18795	Plcb1	chr2	4.53007	3.0178	7.33678	7.21973e-11	1.59374e-09
ENSMUSG00000037032	11785	Apbb1	chr7	2.20472	4.99502	7.33325	7.33485e-11	1.6171e-09
ENSMUSG00000022564	66168	Grina	chr15	1.90846	5.23229	7.33154	7.39135e-11	1.6275e-09
ENSMUSG00000029134	665270	Plb1	chr5	4.44746	-0.490734	7.3307	7.41987e-11	1.63172e-09
ENSMUSG00000010796	74068	Asz1	chr6	1.51753	3.80317	7.32666	7.55545e-11	1.65944e-09
ENSMUSG00000049932	15270	H2ax	chr9	-1.66416	7.74237	-7.32625	7.56967e-11	1.66047e-09
ENSMUSG00000039994	21853	Timeless	chr10	-1.55034	6.48816	-7.3257	7.58841e-11	1.66248e-09
ENSMUSG00000032202	11891	Rab27a	chr9	-2.44985	2.63106	-7.32477	7.62019e-11	1.66735e-09
ENSMUSG00000035184	629059	Fam124a	chr14	4.39876	2.47299	7.32297	7.68242e-11	1.67885e-09
ENSMUSG00000047888	213988	Tnrc6b	chr15	1.37129	8.35055	7.32264	7.69328e-11	1.67912e-09
ENSMUSG00000116466	NA	NA	NA	2.16379	4.34108	7.32193	7.71789e-11	1.68238e-09
ENSMUSG00000045877	NA	NA	NA	2.65607	4.27714	7.32021	7.77782e-11	1.69333e-09
ENSMUSG00000042129	213391	Rassf4	chr6	3.43938	3.03972	7.31857	7.8357e-11	1.7038e-09
ENSMUSG00000097306	NA	NA	NA	-1.47937	6.11513	-7.31287	8.03909e-11	1.74585e-09
ENSMUSG00000039244	231868	E130309D02Rik	chr5	-2.97867	3.94251	-7.30728	8.24367e-11	1.78804e-09
ENSMUSG00000045608	223843	Dbx2	chr15	4.36171	0.08288	7.30495	8.33055e-11	1.80464e-09
ENSMUSG00000057530	230857	Ece1	chr4	2.46497	5.42118	7.29878	8.56484e-11	1.85309e-09
ENSMUSG00000032353	66111	Tmed3	chr9	1.57929	6.22698	7.29617	8.6658e-11	1.87261e-09
ENSMUSG00000022419	97998	Deptor	chr15	-2.29584	4.70328	-7.29327	8.77938e-11	1.8948e-09
ENSMUSG00000024386	19123	Proc	chr18	-3.69188	-0.740422	-7.28869	8.96205e-11	1.93183e-09
ENSMUSG00000056999	15925	Ide	chr19	-1.49441	5.7917	-7.28229	9.22345e-11	1.98572e-09
ENSMUSG00000028278	52187	Rragd	chr4	2.95824	4.33813	7.28181	9.24339e-11	1.98756e-09
ENSMUSG00000114689	NA	NA	NA	3.93675	-0.708551	7.27536	9.51537e-11	2.04352e-09
ENSMUSG00000019210	11973	Atp6v1e1	chr6	1.36046	6.84911	7.27065	9.71892e-11	2.08466e-09
ENSMUSG00000021758	13206	Ddx4	chr13	1.29812	4.93156	7.26698	9.88034e-11	2.11668e-09
ENSMUSG00000079658	67923	Eloc	chr1	-1.55961	7.30897	-7.26659	9.89781e-11	2.11782e-09
ENSMUSG00000087683	NA	NA	NA	4.21295	-0.970341	7.26339	1.00414e-10	2.14589e-09
ENSMUSG00000073968	101700	Trim68	chr7	2.39001	3.98259	7.26272	1.00711e-10	2.1496e-09
ENSMUSG00000013236	19280	Ptprs	chr17	1.67427	6.22857	7.25845	1.02662e-10	2.18791e-09
ENSMUSG00000071324	213402	Armc2	chr10	3.59537	1.797	7.25825	1.02757e-10	2.18791e-09
ENSMUSG00000053093	140781	Myh7	chr14	4.2952	1.60625	7.23962	1.11722e-10	2.37591e-09
ENSMUSG00000080904	NA	NA	NA	-1.6743	7.91376	-7.23665	1.13215e-10	2.40472e-09
ENSMUSG00000029826	78781	Zc3hav1	chr6	-2.50494	5.80965	-7.22719	1.18126e-10	2.50596e-09
ENSMUSG00000032601	19087	Prkar2a	chr9	2.02729	5.21961	7.22676	1.18355e-10	2.50778e-09
ENSMUSG00000079349	17141	Magea5	chrX	3.65922	0.263406	7.22562	1.18965e-10	2.51763e-09
ENSMUSG00000029695	30956	Aass	chr6	4.78164	1.58561	7.22483	1.19398e-10	2.52373e-09
ENSMUSG00000034825	78593	Nrip3	chr7	4.12358	1.04958	7.22209	1.20866e-10	2.55167e-09
ENSMUSG00000048277	20973	Syngr2	chr11	-2.86514	4.95697	-7.21845	1.22855e-10	2.58759e-09
ENSMUSG00000053716	235584	Dusp7	chr9	-2.79954	4.1503	-7.21843	1.22865e-10	2.58759e-09
ENSMUSG00000029103	16976	Lrpap1	chr5	-1.91506	6.6394	-7.21563	1.24415e-10	2.61707e-09
ENSMUSG00000021991	12294	Cacna2d3	chr14	4.89419	0.890782	7.21263	1.26117e-10	2.64967e-09
ENSMUSG00000032220	71602	Myo1e	chr9	1.89989	4.64328	7.2107	1.272e-10	2.66599e-09
ENSMUSG00000031327	12212	Chic1	chrX	2.71548	3.70874	7.21079	1.27146e-10	2.66599e-09
ENSMUSG00000035772	118451	Mrps2	chr2	-2.55228	4.98046	-7.20948	1.27895e-10	2.67667e-09
ENSMUSG00000036611	67484	Eepd1	chr9	2.9648	3.94501	7.20927	1.28017e-10	2.67667e-09
ENSMUSG00000104015	100038545	Gm10745	chr3	4.21079	-1.03991	7.20883	1.28271e-10	2.67878e-09
ENSMUSG00000057060	210027	Slc35f3	chr8	3.7214	0.446584	7.20707	1.29287e-10	2.69675e-09
ENSMUSG00000037343	319944	Taf2	chr15	1.42632	6.33087	7.20524	1.30352e-10	2.71572e-09
ENSMUSG00000017146	12189	Brca1	chr11	-1.66655	5.03132	-7.2039	1.31138e-10	2.72883e-09
ENSMUSG00000072479	627081	Xlr5b	chrX	3.33701	0.271549	7.20078	1.32982e-10	2.76391e-09
ENSMUSG00000033233	229644	Trim45	chr3	2.10362	4.72453	7.20003	1.33434e-10	2.77e-09
ENSMUSG00000044715	66787	Gskip	chr12	2.15258	4.79955	7.19779	1.34779e-10	2.79458e-09
ENSMUSG00000073700	242785	Klhl21	chr4	-1.62048	4.90621	-7.18976	1.39718e-10	2.8901e-09
ENSMUSG00000025014	21673	Dntt	chr19	4.13198	-1.36928	7.18978	1.39713e-10	2.8901e-09
ENSMUSG00000072923	382243	Gm10439	chrX	2.81977	0.867561	7.1855	1.42412e-10	2.94234e-09
ENSMUSG00000109017	NA	NA	NA	3.80197	-0.118863	7.18505	1.42702e-10	2.94484e-09
ENSMUSG00000057058	78473	Skap1	chr11	5.50473	-0.288863	7.18419	1.43317e-10	2.95402e-09
ENSMUSG00000034245	232232	Hdac11	chr6	3.41305	3.79198	7.18365	1.43598e-10	2.95632e-09
ENSMUSG00000094624	22526	Gm4836	NA	3.98559	-1.48943	7.18265	1.44245e-10	2.96613e-09
ENSMUSG00000029608	19894	Rph3a	chr5	3.94752	-0.803361	7.18084	1.45424e-10	2.98685e-09
ENSMUSG00000056209	18150	Npm3	chr19	-1.86655	6.60602	-7.17952	1.46284e-10	3.00098e-09
ENSMUSG00000009739	19009	Pou6f1	chr15	2.93489	3.76406	7.1788	1.46754e-10	3.00707e-09
ENSMUSG00000021902	71838	Phf7	chr14	1.93273	4.5115	7.17704	1.47918e-10	3.02737e-09
ENSMUSG00000030000	11519	Add2	chr6	4.69622	1.81046	7.17413	1.49875e-10	3.06382e-09
ENSMUSG00000055403	232217	4933427D06Rik	chr6	2.69439	1.34802	7.16931	1.5313e-10	3.12669e-09
ENSMUSG00000082935	665489	Gm7658	NA	-1.54228	6.02211	-7.16475	1.56292e-10	3.18752e-09
ENSMUSG00000004864	26415	Mapk13	chr17	-2.41004	5.19272	-7.16419	1.56686e-10	3.19181e-09
ENSMUSG00000036915	243911	Kirrel2	chr7	-4.29953	-0.373057	-7.16324	1.57355e-10	3.20169e-09
ENSMUSG00000042246	209760	Tmc7	chr7	4.46626	0.870264	7.15998	1.59677e-10	3.24515e-09
ENSMUSG00000112275	NA	NA	NA	4.03408	-0.745115	7.15678	1.61978e-10	3.28808e-09
ENSMUSG00000035849	268481	Krt222	chr11	-2.96977	1.3409	-7.15611	1.62459e-10	3.294e-09
ENSMUSG00000027423	69178	Snx5	chr2	-1.3541	6.7843	-7.15395	1.64038e-10	3.32215e-09
ENSMUSG00000069301	319167	H2ac11	chr13	-1.86486	6.30333	-7.1528	1.64887e-10	3.33546e-09
ENSMUSG00000042498	102871	Radx	chrX	5.10501	0.223695	7.1508	1.66402e-10	3.36221e-09
ENSMUSG00000039801	73692	Cplane1	chr15	1.39288	6.41356	7.14964	1.67232e-10	3.37506e-09
ENSMUSG00000081671	NA	NA	NA	-2.21112	5.48632	-7.14827	1.68267e-10	3.39144e-09
ENSMUSG00000029290	54367	Zfp326	chr5	-1.46475	7.54591	-7.14805	1.68433e-10	3.39144e-09
ENSMUSG00000017386	22032	Traf4	chr11	-2.71404	4.54595	-7.14497	1.70773e-10	3.43458e-09
ENSMUSG00000099032	100039596	Tcf24	chr1	3.87584	1.62384	7.1271	1.8499e-10	3.71623e-09
ENSMUSG00000025470	69752	Zfp511	chr7	-3.27217	4.1769	-7.12568	1.8617e-10	3.73563e-09
ENSMUSG00000039013	233186	Siglecf	chr7	-3.98285	1.61338	-7.12433	1.873e-10	3.74536e-09
ENSMUSG00000066643	74682	Wdr35	chr12	1.9965	4.87084	7.12454	1.87121e-10	3.74536e-09
ENSMUSG00000001786	69754	Fbxo7	chr10	2.04465	4.22065	7.12433	1.87298e-10	3.74536e-09
ENSMUSG00000069309	319170	H2ac22	chr13	-1.55365	8.40433	-7.12221	1.8908e-10	3.77662e-09
ENSMUSG00000061286	27998	Exosc5	chr7	-1.50418	5.86165	-7.12026	1.90742e-10	3.80544e-09
ENSMUSG00000038246	108161	Fam50b	chr13	4.22966	-1.08795	7.1179	1.92769e-10	3.84148e-09
ENSMUSG00000000631	360013	Myo18a	chr11	2.33691	5.92301	7.11695	1.93589e-10	3.85342e-09
ENSMUSG00000031431	14605	Tsc22d3	chrX	2.52172	5.24669	7.11652	1.9396e-10	3.85639e-09
ENSMUSG00000041358	213765	Nutm1	chr2	2.27352	1.08747	7.11356	1.96546e-10	3.90336e-09
ENSMUSG00000043453	236852	Magea10	chrX	4.52401	-0.356544	7.11266	1.9735e-10	3.91485e-09
ENSMUSG00000030335	66493	Mrpl51	chr6	-1.72757	6.59793	-7.10284	2.06196e-10	4.08568e-09
ENSMUSG00000071658	14704	Gng3	chr19	-4.23256	2.32089	-7.09706	2.116e-10	4.188e-09
ENSMUSG00000031608	108150	Galnt7	chr8	-2.38212	6.02671	-7.09678	2.1186e-10	4.18838e-09
ENSMUSG00000031970	72185	Dbndd1	chr8	4.4502	1.51569	7.09133	2.17099e-10	4.28709e-09
ENSMUSG00000030117	14562	Gdf3	chr6	-2.99584	2.14449	-7.09008	2.18309e-10	4.30611e-09
ENSMUSG00000026787	14417	Gad2	chr2	-4.28952	-0.165913	-7.08751	2.2084e-10	4.3511e-09
ENSMUSG00000032679	12509	Cd59a	chr2	-2.05192	5.6438	-7.0856	2.22725e-10	4.37833e-09
ENSMUSG00000086995	100502932	Gm13544	chr2	3.93986	-1.20482	7.08569	2.22638e-10	4.37833e-09
ENSMUSG00000004043	20850	Stat5a	chr11	3.78404	2.07786	7.08228	2.26056e-10	4.4388e-09
ENSMUSG00000020818	69900	Mfsd11	chr11	1.71955	4.64838	7.07888	2.29515e-10	4.49657e-09
ENSMUSG00000061911	17933	Myt1l	chr12	2.76	1.75252	7.079	2.2939e-10	4.49657e-09
ENSMUSG00000024502	76217	Jakmip2	chr18	4.25111	1.60711	7.07672	2.31749e-10	4.53525e-09
ENSMUSG00000018567	56486	Gabarap	chr11	1.39088	7.75333	7.07637	2.32098e-10	4.53698e-09
ENSMUSG00000062794	235048	Zfp599	chr9	-4.42981	2.4971	-7.06913	2.3975e-10	4.67606e-09
ENSMUSG00000030092	53870	Cntn6	chr6	5.06912	-0.0565612	7.06929	2.39615e-10	4.67606e-09
ENSMUSG00000048772	68777	Tmem53	chr4	2.31476	4.06819	7.06322	2.46148e-10	4.79547e-09
ENSMUSG00000000248	70809	Clec2g	chr6	3.95815	-1.2634	7.06181	2.47709e-10	4.8205e-09
ENSMUSG00000034949	103406	Zfr2	chr10	4.67425	3.57602	7.05455	2.55893e-10	4.9742e-09
ENSMUSG00000095546	100042175	Gm10230	chrX	4.29911	-1.16458	7.04883	2.62492e-10	5.09679e-09
ENSMUSG00000030032	75659	Wdr54	chr6	3.81212	1.96351	7.04147	2.7126e-10	5.26118e-09
ENSMUSG00000104463	NA	NA	NA	-1.41663	7.782	-7.03997	2.73075e-10	5.29049e-09
ENSMUSG00000020374	74563	Rasgef1c	chr11	4.90617	0.435218	7.03788	2.7568e-10	5.33502e-09
ENSMUSG00000049560	319579	Defb20	chr2	4.77739	0.358906	7.03646	2.77431e-10	5.36295e-09
ENSMUSG00000026955	72080	Sapcd2	chr2	-2.38537	3.48918	-7.03364	2.80897e-10	5.42393e-09
ENSMUSG00000066687	235320	Zbtb16	chr9	4.66809	1.82443	7.03172	2.83354e-10	5.46531e-09
ENSMUSG00000001729	11651	Akt1	chr12	-2.14497	5.81791	-7.02405	2.93188e-10	5.64874e-09
ENSMUSG00000003345	103236	Csnk1g2	chr10	-1.68812	6.27421	-7.01473	3.05633e-10	5.88201e-09
ENSMUSG00000057286	20446	St6galnac2	chr11	-4.48428	1.45602	-7.01316	3.07806e-10	5.91729e-09
ENSMUSG00000079580	71138	Tmem217	chr17	4.65716	-0.245857	7.01272	3.08415e-10	5.92245e-09
ENSMUSG00000035835	216152	Plppr3	chr10	2.86887	4.61878	7.01193	3.09468e-10	5.93612e-09
ENSMUSG00000051592	209091	Ccnb3	chrX	3.95975	1.46947	7.00858	3.14145e-10	6.01921e-09
ENSMUSG00000115993	NA	NA	NA	-2.96676	1.81285	-7.00717	3.16116e-10	6.05032e-09
ENSMUSG00000078627	632687	Marchf10	chr11	4.59166	-1.16422	6.99825	3.28979e-10	6.2896e-09
ENSMUSG00000028640	21420	Tfap2c	chr2	-2.92451	2.07069	-6.99407	3.3513e-10	6.40017e-09
ENSMUSG00000008200	55935	Fnbp4	chr2	-1.51716	6.50788	-6.99076	3.40112e-10	6.4882e-09
ENSMUSG00000028479	50798	Gne	chr4	2.80263	3.89682	6.98992	3.41392e-10	6.50549e-09
ENSMUSG00000045991	225631	Onecut2	chr18	4.15154	0.812833	6.98856	3.43473e-10	6.538e-09
ENSMUSG00000020668	16570	Kif3c	chr12	3.54179	3.30092	6.9878	3.44626e-10	6.55278e-09
ENSMUSG00000033039	27008	Micall1	chr15	3.01033	4.2937	6.98609	3.47259e-10	6.59565e-09
ENSMUSG00000034807	234407	Colgalt1	chr8	-1.53344	6.63206	-6.97949	3.57627e-10	6.78518e-09
ENSMUSG00000104213	380797	Ighd	NA	4.35086	-0.499888	6.97819	3.59726e-10	6.81756e-09
ENSMUSG00000027203	110074	Dut	chr2	-1.28409	7.3797	-6.97542	3.64171e-10	6.89431e-09
ENSMUSG00000058975	16502	Kcnc1	chr7	3.81123	-0.40593	6.97105	3.7133e-10	7.02221e-09
ENSMUSG00000051596	21906	Otop1	chr5	-4.29791	-0.811761	-6.96766	3.76995e-10	7.1216e-09
ENSMUSG00000075700	69227	Selenot	chr3	-2.31928	5.26897	-6.96635	3.7919e-10	7.15169e-09
ENSMUSG00000007338	18120	Mrpl49	chr19	-1.57979	5.86134	-6.96622	3.79409e-10	7.15169e-09
ENSMUSG00000021457	20963	Syk	chr13	-2.10466	4.02989	-6.96445	3.82416e-10	7.18505e-09
ENSMUSG00000035877	320799	Zhx3	chr2	2.7017	4.3498	6.96476	3.81892e-10	7.18505e-09
ENSMUSG00000055407	17760	Map6	chr7	4.11118	1.17931	6.96454	3.82267e-10	7.18505e-09
ENSMUSG00000031766	20497	Slc12a3	chr8	3.7801	0.130652	6.95648	3.96231e-10	7.43659e-09
ENSMUSG00000005566	21849	Trim28	chr7	-1.20689	8.69759	-6.94809	4.11304e-10	7.71117e-09
ENSMUSG00000027940	59069	Tpm3	chr3	-1.21771	8.17722	-6.94592	4.15294e-10	7.7776e-09
ENSMUSG00000032010	53376	Usp2	chr9	1.66645	4.93311	6.94429	4.18318e-10	7.82426e-09
ENSMUSG00000032452	64085	Clstn2	chr9	4.54925	1.95515	6.94412	4.18683e-10	7.82426e-09
ENSMUSG00000025492	66141	Ifitm3	chr7	-1.73256	6.67967	-6.93955	4.27246e-10	7.97572e-09
ENSMUSG00000050875	225583	Minar2	chr18	4.13161	1.43209	6.93862	4.29037e-10	8.00058e-09
ENSMUSG00000024145	18701	Pigf	chr17	1.73095	4.56288	6.93536	4.35278e-10	8.10827e-09
ENSMUSG00000112222	NA	NA	NA	-3.49752	3.51385	-6.93241	4.4103e-10	8.20665e-09
ENSMUSG00000030545	18631	Pex11a	chr7	2.1624	4.44293	6.93016	4.45464e-10	8.28031e-09
ENSMUSG00000058881	329003	Zfp516	chr18	1.51538	5.84625	6.92861	4.48563e-10	8.32901e-09
ENSMUSG00000057236	19646	Rbbp4	chr4	-1.23425	8.43769	-6.92834	4.49104e-10	8.33018e-09
ENSMUSG00000032702	107351	Kank1	chr19	-1.86639	5.37853	-6.92743	4.50917e-10	8.35492e-09
ENSMUSG00000039208	210029	Metrnl	chr11	4.29164	2.82578	6.92385	4.58179e-10	8.48045e-09
ENSMUSG00000021681	66549	Aggf1	chr13	1.32296	6.47279	6.92325	4.59379e-10	8.49364e-09
ENSMUSG00000053646	235611	Plxnb1	chr9	3.00484	4.56713	6.92226	4.61412e-10	8.52218e-09
ENSMUSG00000037813	228846	D630003M21Rik	chr2	4.45443	2.23654	6.92155	4.62902e-10	8.54063e-09
ENSMUSG00000053111	66930	Fank1	chr7	4.53012	1.33098	6.92004	4.66027e-10	8.58919e-09
ENSMUSG00000029802	26357	Abcg2	chr6	-1.60457	5.53321	-6.91686	4.72614e-10	8.7014e-09
ENSMUSG00000029322	231507	Plac8	chr5	3.94674	2.66634	6.91528	4.75962e-10	8.75378e-09
ENSMUSG00000039128	98828	Cdc123	chr2	-1.46724	6.45458	-6.91497	4.76605e-10	8.75637e-09
ENSMUSG00000032261	212531	Sh3bgrl2	chr9	1.64417	4.48351	6.91295	4.80906e-10	8.82606e-09
ENSMUSG00000039953	65945	Clstn1	chr4	2.10705	5.04396	6.91122	4.84637e-10	8.88518e-09
ENSMUSG00000041740	50849	Rnf10	chr5	-2.00099	5.74628	-6.90524	4.97688e-10	9.11487e-09
ENSMUSG00000015289	66192	Lage3	chrX	-1.58682	6.30184	-6.90424	4.99911e-10	9.14596e-09
ENSMUSG00000023791	72084	Pigx	chr16	1.47336	6.13049	6.90272	5.03282e-10	9.19796e-09
ENSMUSG00000031835	56453	Mbtps1	chr8	-1.30111	7.13911	-6.90146	5.06105e-10	9.23987e-09
ENSMUSG00000031024	76954	Denn2b	chr7	2.56534	5.35217	6.90025	5.08838e-10	9.28004e-09
ENSMUSG00000033152	319655	Podxl2	chr6	3.8737	3.08297	6.89833	5.13216e-10	9.35008e-09
ENSMUSG00000000318	17312	Clec10a	chr11	4.42458	-0.71639	6.89719	5.15856e-10	9.38836e-09
ENSMUSG00000039323	16008	Igfbp2	chr1	2.80357	4.63721	6.89602	5.18511e-10	9.42683e-09
ENSMUSG00000027679	67713	Dnajc19	chr3	-1.82991	6.11945	-6.89154	5.28923e-10	9.6061e-09
ENSMUSG00000113254	NA	NA	NA	3.94705	-0.898142	6.89012	5.32286e-10	9.65712e-09
ENSMUSG00000010721	56873	Lmbr1	chr5	2.1322	4.11873	6.88843	5.3628e-10	9.71945e-09
ENSMUSG00000057134	211488	Ado	chr10	-1.8056	5.52767	-6.88801	5.37296e-10	9.72773e-09
ENSMUSG00000075232	11702	Amd1	chr10	-1.7891	5.73572	-6.88614	5.41777e-10	9.78745e-09
ENSMUSG00000014329	83675	Bicc1	chr10	2.58177	5.43621	6.88611	5.41855e-10	9.78745e-09
ENSMUSG00000110961	NA	NA	NA	3.86936	3.11413	6.88593	5.4228e-10	9.78745e-09
ENSMUSG00000058550	73693	Dppa4	chr16	1.24833	5.11281	6.88217	5.51408e-10	9.94189e-09
ENSMUSG00000095865	NA	NA	NA	-1.90462	6.62681	-6.88113	5.53958e-10	9.97755e-09
ENSMUSG00000024925	68209	Rnaseh2c	chr19	-1.8136	6.18149	-6.87962	5.57689e-10	1.00344e-08
ENSMUSG00000001763	232670	Tspan33	chr6	2.86464	2.99539	6.87696	5.64328e-10	1.01433e-08
ENSMUSG00000040270	12014	Bach2	chr4	3.13322	3.82313	6.87324	5.73732e-10	1.03017e-08
ENSMUSG00000021662	110596	Arhgef28	chr13	-2.03741	4.89167	-6.87168	5.77705e-10	1.03624e-08
ENSMUSG00000020358	15384	Hnrnpab	chr11	-1.20588	8.61091	-6.8693	5.83859e-10	1.0462e-08
ENSMUSG00000026546	71870	Cfap45	chr1	4.44817	0.20782	6.86818	5.86807e-10	1.0504e-08
ENSMUSG00000039611	67063	Pgap4	chr4	3.94255	3.23157	6.86776	5.87872e-10	1.05123e-08
ENSMUSG00000024664	60527	Fads3	chr19	4.7837	2.7188	6.86701	5.89906e-10	1.05378e-08
ENSMUSG00000094511	100862383	Gm21693	chrY	4.40792	-1.27111	6.86438	5.96789e-10	1.06499e-08
ENSMUSG00000047369	240960	Dnah14	NA	2.85608	1.37045	6.85811	6.13586e-10	1.09272e-08
ENSMUSG00000026249	20720	Serpine2	chr1	2.89471	5.90379	6.85822	6.13288e-10	1.09272e-08
ENSMUSG00000078206	100042782	Fthl17d	chrX	3.35311	0.210509	6.85735	6.15668e-10	1.09531e-08
ENSMUSG00000030397	232944	Mark4	chr7	2.11805	4.9532	6.85375	6.25574e-10	1.1118e-08
ENSMUSG00000021477	13039	Ctsl	chr13	2.09324	7.36439	6.84884	6.39351e-10	1.13513e-08
ENSMUSG00000050382	16576	Kif7	chr7	2.79545	3.71516	6.84253	6.57491e-10	1.16606e-08
ENSMUSG00000070777	71601	Ceacam20	chr7	3.34065	-0.102652	6.84232	6.58115e-10	1.16606e-08
ENSMUSG00000026679	71233	Enkur	chr2	2.29621	2.97157	6.83914	6.67476e-10	1.18145e-08
ENSMUSG00000022262	110082	Dnah5	chr15	4.76167	-0.521623	6.83754	6.72326e-10	1.18882e-08
ENSMUSG00000107297	NA	NA	NA	4.37785	1.074	6.83384	6.83396e-10	1.20717e-08
ENSMUSG00000024030	11307	Abcg1	chr17	-1.74288	6.03699	-6.8315	6.90464e-10	1.21719e-08
ENSMUSG00000034105	74347	Meak7	chr8	2.29597	3.8821	6.83163	6.90083e-10	1.21719e-08
ENSMUSG00000038473	70729	Nos1ap	chr1	4.01978	2.91042	6.82995	6.95235e-10	1.22436e-08
ENSMUSG00000069814	432582	Ccdc92b	chr11	4.04521	0.588299	6.82911	6.97841e-10	1.22771e-08
ENSMUSG00000017428	69077	Psmd11	chr11	-1.13115	7.89807	-6.82745	7.02971e-10	1.23548e-08
ENSMUSG00000116929	NA	NA	NA	4.25216	-0.999955	6.82711	7.04089e-10	1.2362e-08
ENSMUSG00000028991	56717	Mtor	chr4	1.37343	6.21441	6.82335	7.15874e-10	1.25563e-08
ENSMUSG00000038459	70178	Abhd17c	chr7	-1.65623	5.17978	-6.82118	7.22789e-10	1.26648e-08
ENSMUSG00000049600	232879	Zbtb45	chr7	-2.31438	4.6931	-6.81914	7.29351e-10	1.27669e-08
ENSMUSG00000022378	223601	Cyrib	chr15	-1.63653	5.6485	-6.81892	7.30085e-10	1.2767e-08
ENSMUSG00000024660	16319	Incenp	chr19	-1.69504	6.89261	-6.81807	7.32833e-10	1.28022e-08
ENSMUSG00000038525	67211	Armc10	chr5	-1.73485	5.33843	-6.8174	7.35014e-10	1.28146e-08
ENSMUSG00000010044	114602	Zmynd10	chr9	4.69223	-0.711935	6.81762	7.34408e-10	1.28146e-08
ENSMUSG00000107195	NA	NA	NA	4.32543	1.56497	6.8152	7.42267e-10	1.29281e-08
ENSMUSG00000020472	268417	Zkscan17	chr11	-2.2075	4.94355	-6.81439	7.44863e-10	1.29603e-08
ENSMUSG00000037089	73836	Slc35b2	chr17	-2.68777	5.29169	-6.81205	7.52649e-10	1.30827e-08
ENSMUSG00000110507	77171	8030455M16Rik	chr8	4.79114	-1.35872	6.81057	7.57742e-10	1.31581e-08
ENSMUSG00000074734	619332	Taf7l2	chr10	2.6237	1.80107	6.80732	7.68572e-10	1.33329e-08
ENSMUSG00000066705	59095	Fxyd6	chr9	-2.11632	6.22637	-6.80031	7.92843e-10	1.37402e-08
ENSMUSG00000005533	16001	Igf1r	chr7	1.5979	6.96096	6.79893	7.97683e-10	1.38092e-08
ENSMUSG00000043621	212190	Ubxn10	chr4	4.24361	1.25999	6.79874	7.98405e-10	1.38092e-08
ENSMUSG00000027887	17306	Sypl2	chr3	4.53515	-0.937737	6.79732	8.03485e-10	1.38832e-08
ENSMUSG00000044528	229801	Tram1l1	chr3	3.67313	3.29594	6.79607	8.07867e-10	1.39451e-08
ENSMUSG00000090223	18546	Pcp4	chr16	4.9138	0.313863	6.79476	8.1277e-10	1.40159e-08
ENSMUSG00000035575	216987	Utp6	chr11	-1.85537	4.81567	-6.79333	8.17719e-10	1.40872e-08
ENSMUSG00000053436	26416	Mapk14	chr17	-1.68406	5.41384	-6.78915	8.32997e-10	1.43363e-08
ENSMUSG00000004891	18008	Nes	chr3	1.36829	6.79188	6.78207	8.59526e-10	1.47782e-08
ENSMUSG00000085684	76874	4930469K13Rik	chr11	3.79278	-0.600661	6.78104	8.63452e-10	1.48311e-08
ENSMUSG00000024785	59028	Rcl1	chr19	-1.47449	5.36572	-6.77938	8.69805e-10	1.49255e-08
ENSMUSG00000032412	11933	Atp1b3	chr9	-1.35675	6.87199	-6.77722	8.7818e-10	1.50544e-08
ENSMUSG00000020069	432467	Hnrnph3	chr10	-1.30925	7.10973	-6.77634	8.81593e-10	1.5098e-08
ENSMUSG00000028494	11520	Plin2	chr4	2.46547	5.13717	6.77243	8.97007e-10	1.53469e-08
ENSMUSG00000058022	109254	Adtrp	chr13	4.72728	0.0114894	6.772	8.98842e-10	1.53632e-08
ENSMUSG00000031762	17750	Mt2	chr8	2.33985	3.55545	6.76827	9.13656e-10	1.56011e-08
ENSMUSG00000040680	73016	Kremen2	chr17	4.20204	0.197926	6.76626	9.21847e-10	1.57256e-08
ENSMUSG00000035455	60530	Fignl1	chr11	-1.77323	4.75834	-6.76461	9.28552e-10	1.58244e-08
ENSMUSG00000026073	16178	Il1r2	chr1	3.95615	-0.331101	6.76274	9.36293e-10	1.59408e-08
ENSMUSG00000020340	76884	Cyfip2	chr11	1.99876	5.01757	6.76163	9.40879e-10	1.60032e-08
ENSMUSG00000024697	14675	Gna14	chr19	-3.69347	3.12632	-6.75937	9.50372e-10	1.61489e-08
ENSMUSG00000020897	20877	Aurkb	chr11	-2.34564	4.84279	-6.75882	9.52664e-10	1.61721e-08
ENSMUSG00000071550	212517	Cfap44	chr16	4.95292	0.198203	6.75857	9.53965e-10	1.61784e-08
ENSMUSG00000022416	239556	Cacna1i	chr15	4.54171	-1.2386	6.75658	9.62245e-10	1.63029e-08
ENSMUSG00000041482	667742	Piezo2	chr18	2.99049	3.89273	6.75599	9.64657e-10	1.63279e-08
ENSMUSG00000093987	100862394	Gm21704	chrY	4.51108	-0.733299	6.75195	9.82166e-10	1.66081e-08
ENSMUSG00000035561	72535	Aldh1b1	chr4	-3.06699	4.93983	-6.75097	9.86331e-10	1.66624e-08
ENSMUSG00000005125	17988	Ndrg1	chr15	3.41455	3.7294	6.75052	9.88266e-10	1.66789e-08
ENSMUSG00000026650	104362	Meig1	chr2	3.30948	0.801627	6.74925	9.93855e-10	1.6757e-08
ENSMUSG00000034889	70312	Cactin	chr10	-1.81839	5.05283	-6.74794	9.99628e-10	1.6838e-08
ENSMUSG00000031805	16453	Jak3	chr8	-4.8254	1.4722	-6.74735	1.00243e-09	1.68689e-08
ENSMUSG00000062075	16907	Lmnb2	chr10	-1.85446	5.00194	-6.74659	1.00562e-09	1.69062e-08
ENSMUSG00000045587	232972	Lypd10	chr7	3.96977	-0.617296	6.74544	1.01077e-09	1.69764e-08
ENSMUSG00000038151	12142	Prdm1	chr10	-2.43254	2.76032	-6.74215	1.02555e-09	1.72081e-08
ENSMUSG00000063884	69956	Ptcd3	chr6	-1.79705	5.61344	-6.73884	1.04066e-09	1.74281e-08
ENSMUSG00000031631	66756	Cfap97	chr8	1.26965	6.64018	6.7389	1.04036e-09	1.74281e-08
ENSMUSG00000021448	20418	Shc3	chr13	3.88654	-1.24595	6.7376	1.0464e-09	1.75073e-08
ENSMUSG00000072674	NA	NA	NA	-2.59794	3.6342	-6.73654	1.05127e-09	1.7572e-08
ENSMUSG00000054134	52020	Umodl1	chr17	-3.59669	0.0718799	-6.73352	1.06543e-09	1.77841e-08
ENSMUSG00000031872	65115	Bean1	chr8	4.53135	1.44023	6.73342	1.066e-09	1.77841e-08
ENSMUSG00000022682	106298	Rrn3	chr16	-1.60326	6.93687	-6.725	1.10626e-09	1.84381e-08
ENSMUSG00000021832	67089	Psmc6	chr14	-1.27823	7.08397	-6.72465	1.10798e-09	1.8449e-08
ENSMUSG00000069270	319164	H2ac6	chr13	-1.6247	6.99107	-6.72259	1.11814e-09	1.86003e-08
ENSMUSG00000042303	105835	Sgsm3	chr15	1.52629	5.40544	6.72114	1.12532e-09	1.8702e-08
ENSMUSG00000037815	12385	Ctnna1	chr18	-1.38793	7.79585	-6.7208	1.127e-09	1.87121e-08
ENSMUSG00000116562	NA	NA	NA	-2.09677	5.29949	-6.72049	1.12854e-09	1.87197e-08
ENSMUSG00000082087	NA	NA	NA	2.34601	3.20944	6.71683	1.14693e-09	1.90067e-08
ENSMUSG00000021086	73936	Ccdc175	chr12	4.08315	-0.717784	6.71622	1.15008e-09	1.90408e-08
ENSMUSG00000040112	232536	Mrps35	chr6	-1.53824	5.98855	-6.71561	1.15311e-09	1.90729e-08
ENSMUSG00000077391	115489055	Gm24336	NA	-3.77076	2.08051	-6.71506	1.15594e-09	1.90834e-08
ENSMUSG00000073173	NA	NA	NA	3.63833	-1.18091	6.71521	1.15518e-09	1.90834e-08
ENSMUSG00000060519	30935	Tor3a	chr1	-2.67083	3.08604	-6.70985	1.18284e-09	1.9509e-08
ENSMUSG00000112627	71086	4933412E12Rik	chr10	4.18325	1.36393	6.70613	1.20248e-09	1.98142e-08
ENSMUSG00000038598	100155	Shoc1	chr4	3.46756	0.651963	6.70554	1.20554e-09	1.98459e-08
ENSMUSG00000020684	276952	Rasl10b	chr11	4.38257	1.06516	6.70514	1.20778e-09	1.9864e-08
ENSMUSG00000048490	268903	Nrip1	chr16	-1.97073	6.71556	-6.70463	1.21043e-09	1.98787e-08
ENSMUSG00000034848	73668	Ttc21b	chr2	1.8725	4.70065	6.70453	1.21096e-09	1.98787e-08
ENSMUSG00000113823	NA	NA	NA	4.09126	-0.531471	6.7043	1.21224e-09	1.9881e-08
ENSMUSG00000036833	241274	Pnpla7	chr2	1.3525	4.76324	6.70359	1.21598e-09	1.99189e-08
ENSMUSG00000095079	238447	Igha	NA	4.15614	-1.29306	6.70344	1.21684e-09	1.99189e-08
ENSMUSG00000029500	72542	Pgam5	chr5	-1.83035	5.37404	-6.69934	1.23902e-09	2.02629e-08
ENSMUSG00000062753	106672	AI413582	chr17	1.89578	4.01069	6.69807	1.24595e-09	2.03466e-08
ENSMUSG00000033740	240690	St18	chr1	3.75329	-0.720482	6.69798	1.24647e-09	2.03466e-08
ENSMUSG00000015942	114674	Gtf2ird2	chr5	3.22886	4.04369	6.69731	1.25016e-09	2.03877e-08
ENSMUSG00000028949	66993	Smarcd3	chr5	2.74357	4.3815	6.69634	1.25551e-09	2.04558e-08
ENSMUSG00000026883	69601	Dab2ip	chr2	1.55013	6.06027	6.69555	1.25988e-09	2.04944e-08
ENSMUSG00000097622	320614	A330033J07Rik	chr13	3.96106	-1.27798	6.6955	1.26024e-09	2.04944e-08
ENSMUSG00000022255	67154	Mtdh	chr15	-1.32764	8.64042	-6.69365	1.27051e-09	2.06422e-08
ENSMUSG00000021702	21828	Thbs4	chr13	4.62232	1.26332	6.69172	1.28156e-09	2.08024e-08
ENSMUSG00000015112	50799	Slc25a13	chr6	-1.65765	5.35284	-6.68951	1.29392e-09	2.09835e-08
ENSMUSG00000004865	20815	Srpk1	chr17	-1.13471	8.01044	-6.68838	1.3004e-09	2.10689e-08
ENSMUSG00000072473	67085	1700024G13Rik	chr14	-3.83061	-0.481116	-6.68747	1.30566e-09	2.11345e-08
ENSMUSG00000022408	213956	Fam83f	chr15	4.46302	0.111213	6.68458	1.3225e-09	2.13872e-08
ENSMUSG00000038388	56524	Mpp6	chr6	-1.22113	6.31176	-6.68214	1.33666e-09	2.15961e-08
ENSMUSG00000025277	66082	Abhd6	chr14	1.95604	5.3336	6.68008	1.34891e-09	2.17739e-08
ENSMUSG00000027404	20638	Snrpb	chr2	-1.07967	8.02848	-6.67962	1.35164e-09	2.17978e-08
ENSMUSG00000074852	545291	Hpse2	chr19	4.15178	2.77564	6.67176	1.39938e-09	2.25467e-08
ENSMUSG00000032394	19289	Igdcc3	chr9	-2.273	4.31098	-6.67087	1.4048e-09	2.26131e-08
ENSMUSG00000033400	77559	Agl	chr3	1.89744	4.87981	6.66634	1.43314e-09	2.30481e-08
ENSMUSG00000009487	18419	Otog	chr7	-3.38459	-1.06561	-6.66507	1.44117e-09	2.31558e-08
ENSMUSG00000073460	240023	Pnldc1	chr17	1.70535	3.40131	6.66182	1.46197e-09	2.34684e-08
ENSMUSG00000030536	29875	Iqgap1	chr7	-1.49633	7.4104	-6.66116	1.46624e-09	2.34936e-08
ENSMUSG00000020290	103573	Xpo1	chr11	-1.26902	7.22686	-6.66122	1.46581e-09	2.34936e-08
ENSMUSG00000045094	328967	Arhgef37	chr18	4.70514	-0.633403	6.65637	1.49782e-09	2.39775e-08
ENSMUSG00000026956	227620	Uap1l1	chr2	2.18807	4.38323	6.64846	1.55061e-09	2.47997e-08
ENSMUSG00000052407	320226	Ccdc171	chr4	2.11323	4.67133	6.64673	1.56248e-09	2.49666e-08
ENSMUSG00000038366	16796	Lasp1	chr11	-1.74613	6.09513	-6.64468	1.57668e-09	2.51705e-08
ENSMUSG00000040732	13876	Erg	chr16	4.05268	2.16355	6.64332	1.58618e-09	2.52989e-08
ENSMUSG00000057388	67681	Mrpl18	chr17	-1.38079	7.18785	-6.64182	1.59659e-09	2.54185e-08
ENSMUSG00000053783	74230	1700016K19Rik	chr11	3.87834	0.354298	6.64202	1.59528e-09	2.54185e-08
ENSMUSG00000026547	21346	Tagln2	chr1	2.2254	5.14664	6.64044	1.60637e-09	2.55508e-08
ENSMUSG00000001829	20480	Clpb	chr7	1.15035	6.70792	6.63614	1.63708e-09	2.60155e-08
ENSMUSG00000006920	14055	Ezh1	chr11	1.37196	5.91519	6.63515	1.6442e-09	2.61048e-08
ENSMUSG00000022962	14450	Gart	chr16	-1.36468	6.80075	-6.63423	1.65089e-09	2.61871e-08
ENSMUSG00000026721	29809	Rabgap1l	chr1	2.20122	4.40894	6.63213	1.66621e-09	2.64062e-08
ENSMUSG00000070495	664799	Ctcfl	chr2	4.71595	-0.977472	6.63017	1.68103e-09	2.66167e-08
ENSMUSG00000008496	18987	Pou2f2	chr7	3.69559	2.29108	6.6288	1.69082e-09	2.67475e-08
ENSMUSG00000031826	22224	Usp10	chr8	-1.34044	6.4859	-6.62676	1.70606e-09	2.69641e-08
ENSMUSG00000010342	83560	Tex14	chr11	1.16456	5.13046	6.62597	1.712e-09	2.70089e-08
ENSMUSG00000031727	56523	Pmfbp1	chr8	4.57858	-1.33559	6.62619	1.71063e-09	2.70089e-08
ENSMUSG00000020180	67332	Snrpd3	chr10	-1.42983	8.45756	-6.62308	1.73396e-09	2.73307e-08
ENSMUSG00000029710	13846	Ephb4	chr5	-3.57177	4.11443	-6.61649	1.78492e-09	2.81084e-08
ENSMUSG00000031097	21953	Tnni2	chr7	4.29191	0.503755	6.61189	1.82158e-09	2.86598e-08
ENSMUSG00000050272	13508	Dscam	chr16	3.8039	0.267492	6.61007	1.83611e-09	2.88624e-08
ENSMUSG00000029171	66681	Pgm2	chr5	-3.99346	2.87304	-6.60735	1.85827e-09	2.91704e-08
ENSMUSG00000027699	13605	Ect2	chr3	-1.66802	5.50486	-6.60724	1.85905e-09	2.91704e-08
ENSMUSG00000021867	NA	NA	NA	-3.69297	2.84774	-6.60241	1.89903e-09	2.97708e-08
ENSMUSG00000084965	NA	NA	NA	3.82901	-1.06687	6.59977	1.92118e-09	3.0091e-08
ENSMUSG00000028066	67037	Pmf1	chr3	-1.38989	6.06115	-6.59082	1.99827e-09	3.12423e-08
ENSMUSG00000051705	71599	Senp8	chr9	1.54047	4.64926	6.59101	1.99658e-09	3.12423e-08
ENSMUSG00000047649	70333	Cd3eap	chr7	-1.26295	6.34695	-6.59059	2.00027e-09	3.12454e-08
ENSMUSG00000045822	67538	Zswim3	chr2	1.91907	3.45317	6.58981	2.00716e-09	3.13251e-08
ENSMUSG00000059791	106582	Nrm	chr17	-3.11869	3.94676	-6.58886	2.01553e-09	3.14275e-08
ENSMUSG00000041571	20364	Selenow	chr7	-2.28414	4.65797	-6.58594	2.04152e-09	3.18042e-08
ENSMUSG00000081146	621246	Gm6207	NA	3.59073	-0.266485	6.58545	2.04593e-09	3.18445e-08
ENSMUSG00000040785	22129	Ttc3	chr16	1.12819	9.30677	6.58487	2.05118e-09	3.18977e-08
ENSMUSG00000014504	66384	Srp19	chr18	-1.4064	6.75937	-6.58361	2.06254e-09	3.20458e-08
ENSMUSG00000068115	78177	Ninl	chr2	1.47146	6.02938	6.58246	2.07299e-09	3.21708e-08
ENSMUSG00000017288	68299	Vps53	chr11	1.51844	5.38142	6.58212	2.07613e-09	3.21708e-08
ENSMUSG00000052331	329154	Ankrd44	chr1	3.81858	2.69314	6.58214	2.076e-09	3.21708e-08
ENSMUSG00000036800	70363	Fam135b	chr15	4.00569	-1.27963	6.58156	2.08127e-09	3.22218e-08
ENSMUSG00000022223	654795	Sdr39u1	chr14	1.86584	4.76135	6.57816	2.11254e-09	3.26769e-08
ENSMUSG00000028678	73804	Kif2c	chr4	-1.45574	5.40172	-6.57765	2.11723e-09	3.27203e-08
ENSMUSG00000028469	230103	Npr2	chr4	3.39036	3.53376	6.57657	2.12737e-09	3.28479e-08
ENSMUSG00000026980	17076	Ly75	chr2	2.79704	2.33291	6.57269	2.16391e-09	3.33824e-08
ENSMUSG00000071528	102639577	Gm35857	NA	-1.9933	6.10153	-6.57098	2.18018e-09	3.3564e-08
ENSMUSG00000022558	223658	Mroh1	chr15	1.91234	4.73942	6.57124	2.17777e-09	3.3564e-08
ENSMUSG00000070691	12399	Runx3	chr4	3.67771	1.09843	6.57085	2.18146e-09	3.3564e-08
ENSMUSG00000024642	21888	Tle4	chr19	-1.54109	6.69964	-6.56885	2.20073e-09	3.38306e-08
ENSMUSG00000068048	104384	Rhox9	chrX	-4.2964	-0.30397	-6.55971	2.29097e-09	3.51249e-08
ENSMUSG00000024754	83921	Cemip2	chr19	-1.41466	6.54655	-6.55984	2.28951e-09	3.51249e-08
ENSMUSG00000014164	100503085	Klhl3	chr13	3.85194	2.22379	6.56002	2.2877e-09	3.51249e-08
ENSMUSG00000035831	70810	Krt25	chr11	4.26315	-1.44984	6.55768	2.31155e-09	3.54092e-08
ENSMUSG00000033075	223870	Senp1	chr15	1.26601	6.22848	6.55519	2.33674e-09	3.57636e-08
ENSMUSG00000042793	329252	Lgr6	chr1	4.23362	1.52478	6.55385	2.35064e-09	3.59448e-08
ENSMUSG00000035337	93841	Uchl4	chr9	-1.67527	5.25758	-6.55212	2.36838e-09	3.61842e-08
ENSMUSG00000026000	14768	Lancl1	chr1	1.33964	6.45256	6.55176	2.37214e-09	3.62099e-08
ENSMUSG00000017453	19193	Pipox	chr11	-3.92807	2.07509	-6.55044	2.38597e-09	3.63891e-08
ENSMUSG00000044393	13511	Dsg2	chr18	-3.45482	3.50457	-6.54333	2.4615e-09	3.75082e-08
ENSMUSG00000025491	68713	Ifitm1	chr7	-1.48397	8.02783	-6.54072	2.48987e-09	3.79074e-08
ENSMUSG00000098985	101056044	Gm27219	NA	-1.68012	5.46332	-6.54038	2.49355e-09	3.79302e-08
ENSMUSG00000079033	105980076	Gm45929	chr8	3.46591	1.64324	6.53927	2.50575e-09	3.80826e-08
ENSMUSG00000060802	12010	B2m	chr2	3.00891	5.35944	6.53771	2.52297e-09	3.83109e-08
ENSMUSG00000054263	16880	Lifr	chr15	1.64559	5.32352	6.53328	2.57248e-09	3.90287e-08
ENSMUSG00000085577	NA	NA	NA	3.52173	0.0286707	6.53071	2.6016e-09	3.9436e-08
ENSMUSG00000065767	NA	NA	NA	4.54089	0.898202	6.53037	2.60587e-09	3.94664e-08
ENSMUSG00000040412	229722	Elapor1	chr3	4.69818	1.11085	6.52836	2.62915e-09	3.97844e-08
ENSMUSG00000025318	57340	Jph3	chr8	3.84401	0.452528	6.52748	2.63872e-09	3.98945e-08
ENSMUSG00000040025	213541	Ythdf2	chr4	-1.20592	7.99485	-6.52709	2.64319e-09	3.99275e-08
ENSMUSG00000029616	67397	Erp29	chr5	-1.27173	7.48363	-6.52395	2.67988e-09	4.04467e-08
ENSMUSG00000058542	NA	NA	NA	1.31979	7.62005	6.51821	2.74808e-09	4.14401e-08
ENSMUSG00000029207	11787	Apbb2	chr5	1.86407	5.24652	6.51698	2.76299e-09	4.16288e-08
ENSMUSG00000025534	110006	Gusb	chr5	2.88364	4.79608	6.51242	2.81868e-09	4.24312e-08
ENSMUSG00000043251	277978	Exoc3l	chr8	-3.2451	2.67978	-6.50955	2.8544e-09	4.29318e-08
ENSMUSG00000040950	216864	Mgl2	chr11	3.42668	0.353384	6.50922	2.85854e-09	4.2957e-08
ENSMUSG00000015243	11303	Abca1	chr4	2.01316	5.72231	6.5089	2.86248e-09	4.29792e-08
ENSMUSG00000044365	319478	Cxxc4	chr3	3.01433	4.19426	6.50393	2.92548e-09	4.38873e-08
ENSMUSG00000060509	23832	Xcr1	chr9	4.26837	-1.13698	6.50146	2.95756e-09	4.43303e-08
ENSMUSG00000049154	75429	Fam183b	chr11	3.89273	-0.0835874	6.50096	2.96387e-09	4.43867e-08
ENSMUSG00000025762	214048	Larp1b	chr3	1.65121	4.73765	6.49845	2.99649e-09	4.48366e-08
ENSMUSG00000028423	74164	Nfx1	chr4	-1.67635	6.54143	-6.49609	3.02763e-09	4.52637e-08
ENSMUSG00000020173	12808	Cobl	chr11	3.53924	2.37932	6.49528	3.0384e-09	4.53858e-08
ENSMUSG00000044573	11431	Acp1	chr12	-2.03748	5.11296	-6.49484	3.04431e-09	4.53961e-08
ENSMUSG00000024491	225432	Rbm27	chr18	-1.23551	7.52988	-6.49502	3.04188e-09	4.53961e-08
ENSMUSG00000026434	98415	Nucks1	chr1	-1.28304	7.68709	-6.49455	3.0482e-09	4.54152e-08
ENSMUSG00000002668	70785	Dennd1c	chr17	-2.65843	1.52982	-6.49309	3.06763e-09	4.56657e-08
ENSMUSG00000039512	224648	Uhrf1bp1	chr17	-1.59942	5.10303	-6.492	3.08236e-09	4.58067e-08
ENSMUSG00000058013	52398	Septin11	chr5	-1.51935	7.13342	-6.49219	3.07979e-09	4.58067e-08
ENSMUSG00000039410	70673	Prdm16	chr4	4.02226	1.45414	6.49006	3.10877e-09	4.61599e-08
ENSMUSG00000005410	17218	Mcm5	chr8	-1.33925	7.01883	-6.48913	3.12128e-09	4.6244e-08
ENSMUSG00000039683	330222	Sdk1	chr5	3.12567	3.12061	6.4893	3.119e-09	4.6244e-08
ENSMUSG00000030701	27276	Plekhb1	chr7	3.27279	2.27588	6.48905	3.1224e-09	4.6244e-08
ENSMUSG00000058773	56702	H1f5	chr13	-3.28155	6.29404	-6.48604	3.16379e-09	4.68171e-08
ENSMUSG00000036698	239528	Ago2	chr15	-2.17991	6.49611	-6.48328	3.20229e-09	4.73466e-08
ENSMUSG00000048440	70101	Cyp4f16	chr17	2.2958	4.01567	6.48197	3.22071e-09	4.75785e-08
ENSMUSG00000084279	NA	NA	NA	-2.44744	4.60777	-6.47792	3.27827e-09	4.83879e-08
ENSMUSG00000037363	270035	Letm2	chr8	2.2845	3.97789	6.47701	3.29127e-09	4.85385e-08
ENSMUSG00000046434	15382	Hnrnpa1	chr15	-1.60547	8.60577	-6.47325	3.34593e-09	4.92638e-08
ENSMUSG00000025384	71885	Faap100	chr11	1.4697	5.63685	6.47323	3.3461e-09	4.92638e-08
ENSMUSG00000038467	75608	Chmp4b	chr2	-1.82205	6.30984	-6.47302	3.34924e-09	4.92683e-08
ENSMUSG00000028730	68625	Cfap57	chr4	3.58359	1.04171	6.47025	3.39014e-09	4.98279e-08
ENSMUSG00000086968	329735	4933431E20Rik	chr3	3.65866	1.99078	6.46823	3.42015e-09	5.01842e-08
ENSMUSG00000049583	108071	Grm5	chr7	4.74566	-0.606683	6.4683	3.42005e-09	5.01842e-08
ENSMUSG00000083199	101055899	Gm9432	NA	-1.54201	5.54092	-6.45953	3.5527e-09	5.20853e-08
ENSMUSG00000029672	27999	Fam3c	chr6	-1.52629	5.50735	-6.45796	3.57722e-09	5.24007e-08
ENSMUSG00000062203	14852	Gspt1	chr16	-1.20589	7.60696	-6.45486	3.62596e-09	5.307e-08
ENSMUSG00000096935	76642	1700113A16Rik	chr3	2.74976	2.45222	6.45169	3.67651e-09	5.37647e-08
ENSMUSG00000056258	110862	Kcnq3	chr15	4.59209	0.579687	6.45123	3.68465e-09	5.38386e-08
ENSMUSG00000045802	245525	Hsf3	chrX	4.08261	-1.10391	6.44771	3.74131e-09	5.46205e-08
ENSMUSG00000062825	11465	Actg1	chr11	-1.22712	9.87528	-6.44714	3.7504e-09	5.47075e-08
ENSMUSG00000020175	76877	Rab36	chr10	3.11187	2.8996	6.44539	3.77914e-09	5.50806e-08
ENSMUSG00000037474	76843	Dtl	chr1	-1.56814	6.17982	-6.44326	3.81453e-09	5.55499e-08
ENSMUSG00000027315	20732	Spint1	chr2	3.42374	0.942918	6.44304	3.81813e-09	5.55559e-08
ENSMUSG00000031329	22127	Tsx	chrX	4.99219	-0.0343746	6.43669	3.92727e-09	5.70962e-08
ENSMUSG00000029326	67870	Enoph1	chr5	-2.14729	4.99324	-6.4316	4.01367e-09	5.83036e-08
ENSMUSG00000018677	68066	Slc25a39	chr11	-1.21609	7.68493	-6.42914	4.05702e-09	5.88843e-08
ENSMUSG00000067438	15371	Hmx1	chr5	3.77049	-0.729088	6.42596	4.11386e-09	5.96595e-08
ENSMUSG00000021792	70564	Prxl2a	chr14	1.54085	6.2657	6.42477	4.1352e-09	5.99192e-08
ENSMUSG00000042249	320129	Grk3	chr5	3.80707	2.70411	6.42311	4.16539e-09	6.03064e-08
ENSMUSG00000078208	434726	Fthl17b	chrX	2.95141	0.490167	6.42212	4.18324e-09	6.05145e-08
ENSMUSG00000032397	66131	Tipin	chr9	-1.3861	6.43954	-6.41817	4.25598e-09	6.14647e-08
ENSMUSG00000020912	268482	Krt12	chr11	3.93093	-1.21485	6.41835	4.25278e-09	6.14647e-08
ENSMUSG00000113362	105245048	Gm40557	NA	4.21112	-1.1818	6.41631	4.29099e-09	6.1919e-08
ENSMUSG00000038370	66425	Pcp4l1	chr1	3.1393	5.55041	6.41391	4.3359e-09	6.25153e-08
ENSMUSG00000025221	80906	Kcnip2	chr19	2.81306	1.78046	6.41238	4.36476e-09	6.28793e-08
ENSMUSG00000058325	330662	Dock1	chr7	-1.75354	6.13628	-6.41198	4.37256e-09	6.29396e-08
ENSMUSG00000081683	93897	Fzd10	chr5	-3.39106	1.51703	-6.41154	4.38099e-09	6.30088e-08
ENSMUSG00000030346	19362	Rad51ap1	chr6	-1.45995	5.29462	-6.40858	4.43772e-09	6.37721e-08
ENSMUSG00000034108	12460	Ccs	chr19	-1.81836	5.76154	-6.40826	4.44396e-09	6.38091e-08
ENSMUSG00000067860	22773	Zic3	chrX	-3.10477	1.40745	-6.4072	4.46453e-09	6.40517e-08
ENSMUSG00000000386	17857	Mx1	chr16	4.64419	-0.979048	6.40251	4.55788e-09	6.53371e-08
ENSMUSG00000044595	213236	Dnd1	chr18	1.36838	4.99494	6.40159	4.57523e-09	6.55319e-08
ENSMUSG00000109284	381914	B230311B06Rik	chr7	2.59886	0.382254	6.39931	4.62089e-09	6.61315e-08
ENSMUSG00000043110	320974	Lrrn4	chr2	-3.80224	4.47309	-6.39791	4.64918e-09	6.64818e-08
ENSMUSG00000005233	66442	Spc25	chr2	-1.27747	6.76746	-6.39644	4.67896e-09	6.68527e-08
ENSMUSG00000024806	77836	Mlana	chr19	3.07493	0.192416	6.39079	4.79567e-09	6.84641e-08
ENSMUSG00000027938	78284	Creb3l4	chr3	3.42783	2.06934	6.39014	4.80934e-09	6.8603e-08
ENSMUSG00000030030	71837	1700003E16Rik	chr6	4.33857	-1.06885	6.3891	4.83179e-09	6.88669e-08
ENSMUSG00000071604	381217	Fam189a2	chr19	3.33852	2.09328	6.38311	4.9588e-09	7.06194e-08
ENSMUSG00000052609	263406	Plekhg3	chr12	-1.86	4.44754	-6.38097	5.00536e-09	7.12241e-08
ENSMUSG00000080885	100043010	Rpl10-ps6	NA	-1.75945	6.26106	-6.38075	5.01001e-09	7.12322e-08
ENSMUSG00000030763	30949	Lcmt1	chr7	1.46624	5.4269	6.37587	5.11766e-09	7.27033e-08
ENSMUSG00000018372	320162	Cep95	chr11	1.54133	5.00004	6.37328	5.17569e-09	7.34677e-08
ENSMUSG00000056133	667055	Unc93a2	chr17	4.24553	-1.48527	6.37227	5.19899e-09	7.37385e-08
ENSMUSG00000039768	230935	Dnajc11	chr4	-1.56361	5.88443	-6.37184	5.20829e-09	7.38102e-08
ENSMUSG00000058355	24015	Abce1	chr8	-1.37286	6.77625	-6.37043	5.24042e-09	7.42051e-08
ENSMUSG00000039963	207607	Ccdc40	chr11	4.09952	0.808724	6.3697	5.25747e-09	7.43861e-08
ENSMUSG00000047419	76469	Cmya5	chr13	4.52854	-0.171963	6.36037	5.47607e-09	7.74161e-08
ENSMUSG00000020389	213084	Cdkl3	chr11	1.94507	3.60478	6.36005	5.48242e-09	7.74431e-08
ENSMUSG00000022868	11625	Ahsg	chr16	4.75553	0.536026	6.35904	5.50861e-09	7.775e-08
ENSMUSG00000007880	93760	Arid1a	chr4	-1.3204	7.23864	-6.35851	5.51945e-09	7.78399e-08
ENSMUSG00000038507	243771	Parp12	chr6	-1.71997	4.30896	-6.35569	5.58757e-09	7.87368e-08
ENSMUSG00000040356	108077	Skiv2l	chr17	1.4089	5.81495	6.35079	5.70794e-09	8.03679e-08
ENSMUSG00000030607	11595	Acan	chr7	4.51574	1.10304	6.3491	5.75124e-09	8.09122e-08
ENSMUSG00000027646	20779	Src	chr2	3.25948	4.04267	6.34616	5.82393e-09	8.18688e-08
ENSMUSG00000044863	266620	Defb36	chr2	4.41363	1.17601	6.34601	5.82885e-09	8.18718e-08
ENSMUSG00000045763	70350	Basp1	chr15	-3.27636	5.32131	-6.34504	5.85242e-09	8.21366e-08
ENSMUSG00000071037	73582	Camkmt	chr17	1.80817	3.85256	6.34142	5.94519e-09	8.33714e-08
ENSMUSG00000042616	230751	Oscp1	chr4	2.97351	3.24005	6.33513	6.11016e-09	8.56159e-08
ENSMUSG00000116831	102632430	Gm30505	chr16	3.86313	-1.31351	6.3345	6.12714e-09	8.57849e-08
ENSMUSG00000028430	230082	Nol6	chr4	-1.69385	4.97315	-6.32885	6.27901e-09	8.78405e-08
ENSMUSG00000024784	170458	Gpha2	chr19	4.28963	1.31184	6.32834	6.29381e-09	8.7977e-08
ENSMUSG00000026608	226823	Kctd3	chr1	-1.62013	5.77358	-6.3269	6.33244e-09	8.8446e-08
ENSMUSG00000062732	232973	Lypd4	chr7	3.97679	0.38027	6.32519	6.37998e-09	8.90386e-08
ENSMUSG00000041836	19267	Ptpre	chr7	-2.70067	4.25819	-6.32493	6.38708e-09	8.90662e-08
ENSMUSG00000070822	232875	Zscan18	chr7	1.67411	4.14825	6.32426	6.40562e-09	8.92534e-08
ENSMUSG00000080893	112590811	Ndufa12-ps	NA	-1.35727	8.21386	-6.3218	6.47428e-09	9.01379e-08
ENSMUSG00000045671	114716	Spred2	chr11	-1.90337	4.84552	-6.3214	6.48552e-09	9.02223e-08
ENSMUSG00000031297	11989	Slc7a3	chrX	-4.50001	-0.0716717	-6.31658	6.62418e-09	9.1931e-08
ENSMUSG00000027245	67693	Hypk	chr2	-1.46677	6.17439	-6.31668	6.62006e-09	9.1931e-08
ENSMUSG00000022211	268747	Carmil3	chr14	3.16182	2.65396	6.31669	6.61959e-09	9.1931e-08
ENSMUSG00000029581	14086	Fscn1	chr5	-1.87923	5.92697	-6.316	6.6395e-09	9.20702e-08
ENSMUSG00000052151	50784	Plpp2	chr10	3.4696	3.18302	6.31498	6.66919e-09	9.24083e-08
ENSMUSG00000034165	12445	Ccnd3	chr17	-1.38806	7.24294	-6.3129	6.72942e-09	9.31688e-08
ENSMUSG00000027577	11438	Chrna4	chr2	4.66147	1.79715	6.31266	6.73866e-09	9.32226e-08
ENSMUSG00000023909	76498	Paqr4	chr17	2.56481	4.37967	6.3124	6.74423e-09	9.32256e-08
ENSMUSG00000080076	319174	H2ac14	NA	-1.60685	6.15006	-6.31179	6.76201e-09	9.33972e-08
ENSMUSG00000022437	68653	Samm50	chr15	-1.24177	7.25003	-6.30789	6.87762e-09	9.48436e-08
ENSMUSG00000029922	54484	Mkrn1	chr6	-1.19858	6.53798	-6.30792	6.8765e-09	9.48436e-08
ENSMUSG00000041445	105450	Mmrn2	chr14	-3.0625	3.14779	-6.30569	6.94356e-09	9.56772e-08
ENSMUSG00000044068	22183	Zrsr1	chr11	1.87023	4.32042	6.30474	6.97209e-09	9.59944e-08
ENSMUSG00000059534	66152	Uqcr10	chr11	-1.35995	8.82377	-6.30285	7.02947e-09	9.6708e-08
ENSMUSG00000024726	67383	Carnmt1	chr19	-2.81923	3.22816	-6.30087	7.09035e-09	9.74685e-08
ENSMUSG00000059422	NA	NA	NA	-2.15302	3.86872	-6.30064	7.09721e-09	9.74859e-08
ENSMUSG00000021069	110095	Pygl	chr12	2.66784	4.22231	6.29911	7.14448e-09	9.80579e-08
ENSMUSG00000070780	245945	Rbm47	chr5	-1.95637	4.63243	-6.29861	7.16002e-09	9.81938e-08
ENSMUSG00000046295	234396	Ankle1	chr8	-4.24056	2.67956	-6.29728	7.20246e-09	9.86981e-08
ENSMUSG00000037788	232023	Vopp1	chr6	3.12918	3.59126	6.29644	7.22783e-09	9.89678e-08
ENSMUSG00000057614	14677	Gnai1	chr5	-2.49818	4.77126	-6.29204	7.36704e-09	1.00795e-07
ENSMUSG00000039238	319530	Zfp750	chr11	-2.94307	0.777043	-6.2908	7.40673e-09	1.01258e-07
ENSMUSG00000083912	NA	NA	NA	-2.97907	3.30815	-6.28877	7.47226e-09	1.02074e-07
ENSMUSG00000072487	268816	Mroh5	chr15	3.04699	1.10382	6.28806	7.49527e-09	1.02308e-07
ENSMUSG00000029920	13990	Smarcad1	chr6	-1.66401	6.04378	-6.28575	7.57092e-09	1.0326e-07
ENSMUSG00000033948	74464	Zswim5	chr4	2.86433	1.82346	6.28501	7.59518e-09	1.0351e-07
ENSMUSG00000026355	17219	Mcm6	chr1	-1.12853	7.96212	-6.28446	7.61339e-09	1.03677e-07
ENSMUSG00000008153	232370	Clstn3	chr6	4.3339	2.00376	6.27803	7.82991e-09	1.06542e-07
ENSMUSG00000055567	329178	Unc80	chr1	4.74554	-0.589096	6.27783	7.83818e-09	1.06571e-07
ENSMUSG00000003134	54610	Tbc1d8	chr1	2.12023	3.89531	6.27695	7.86523e-09	1.06856e-07
ENSMUSG00000062190	71835	Lancl2	chr6	-2.75247	4.63408	-6.27341	7.98696e-09	1.08425e-07
ENSMUSG00000032023	70989	Jhy	chr9	4.04269	-1.13603	6.27292	8.00456e-09	1.08579e-07
ENSMUSG00000021595	28114	Nsun2	chr13	-1.43855	6.41846	-6.27093	8.0732e-09	1.09425e-07
ENSMUSG00000032314	110842	Etfa	chr9	-1.34976	7.21796	-6.2696	8.11995e-09	1.09973e-07
ENSMUSG00000037235	17122	Mxd4	chr5	1.94575	6.60816	6.26692	8.21449e-09	1.11167e-07
ENSMUSG00000041782	16763	Lad1	chr1	4.97475	0.0088198	6.26683	8.22256e-09	1.1119e-07
ENSMUSG00000031027	117229	Stk33	chr7	4.16637	1.79172	6.26582	8.25489e-09	1.1154e-07
ENSMUSG00000022551	66445	Cyc1	chr15	-1.68316	7.28037	-6.26517	8.27702e-09	1.11753e-07
ENSMUSG00000054667	16370	Irs4	chrX	4.00402	0.430644	6.26433	8.30774e-09	1.1208e-07
ENSMUSG00000086540	195726	Scml1	NA	4.02881	-0.867955	6.2633	8.3452e-09	1.12499e-07
ENSMUSG00000006304	76709	Arpc2	chr1	-1.14379	8.5304	-6.26306	8.35322e-09	1.1252e-07
ENSMUSG00000026659	80915	Dusp12	chr1	-3.22205	3.49833	-6.26229	8.38103e-09	1.12807e-07
ENSMUSG00000029361	18125	Nos1	chr5	3.51126	1.39401	6.25864	8.51457e-09	1.14516e-07
ENSMUSG00000038095	243272	Sbno1	chr5	1.11054	8.88216	6.25739	8.56077e-09	1.15049e-07
ENSMUSG00000024313	17288	Mep1b	chr18	-3.61118	-0.304622	-6.25537	8.63631e-09	1.15974e-07
ENSMUSG00000036461	13709	Elf1	chr14	1.91496	4.82282	6.25413	8.68233e-09	1.16502e-07
ENSMUSG00000031168	13595	Ebp	chrX	-3.43364	4.39686	-6.25233	8.75051e-09	1.17327e-07
ENSMUSG00000003279	224997	Dlgap1	chr17	2.72658	4.18637	6.25157	8.77922e-09	1.17621e-07
ENSMUSG00000038242	71872	Aox4	chr1	4.48833	0.157336	6.24701	8.95633e-09	1.19902e-07
ENSMUSG00000030982	71517	Vps35l	chr7	1.48088	5.96756	6.24654	8.97246e-09	1.20026e-07
ENSMUSG00000056612	18938	Ppp1r14b	chr19	-1.70699	5.56285	-6.24491	9.03604e-09	1.20783e-07
ENSMUSG00000028156	13684	Eif4e	chr3	-1.31066	7.07907	-6.24439	9.05656e-09	1.20965e-07
ENSMUSG00000023232	230779	Serinc2	chr4	4.69396	1.19424	6.24386	9.08043e-09	1.21191e-07
ENSMUSG00000050957	27356	Insl6	chr19	3.76339	2.0103	6.24286	9.117e-09	1.21586e-07
ENSMUSG00000041598	56699	Cdc42ep4	chr11	-1.57842	5.57111	-6.24248	9.13138e-09	1.21684e-07
ENSMUSG00000034744	56174	Nagk	chr6	2.02768	5.38913	6.24159	9.16689e-09	1.22064e-07
ENSMUSG00000026921	353156	Egfl7	chr2	1.61595	4.59298	6.23933	9.25683e-09	1.22887e-07
ENSMUSG00000028527	11639	Ak4	chr4	2.79648	3.20697	6.23937	9.25509e-09	1.22887e-07
ENSMUSG00000087574	NA	NA	NA	3.2459	2.17294	6.23969	9.24235e-09	1.22887e-07
ENSMUSG00000020214	67537	Glipr1l2	chr10	3.9088	-0.35769	6.23934	9.25689e-09	1.22887e-07
ENSMUSG00000038533	12396	Cbfa2t2	chr2	-1.67349	5.09161	-6.23788	9.31527e-09	1.23567e-07
ENSMUSG00000027430	66044	Dtd1	chr2	1.43046	5.42416	6.23639	9.3752e-09	1.24268e-07
ENSMUSG00000103292	NA	NA	NA	4.35054	-1.16905	6.23602	9.39199e-09	1.24396e-07
ENSMUSG00000017390	11676	Aldoc	chr11	2.84822	3.36639	6.23301	9.51354e-09	1.2591e-07
ENSMUSG00000024833	18969	Pola2	chr19	-1.5505	5.42043	-6.23167	9.56877e-09	1.26545e-07
ENSMUSG00000042812	15227	Foxf1	chr8	4.72683	-0.000648581	6.23151	9.57901e-09	1.26584e-07
ENSMUSG00000111011	NA	NA	NA	3.81349	0.539577	6.22691	9.76797e-09	1.28983e-07
ENSMUSG00000063445	67824	Nmral1	chr16	-1.9299	4.79845	-6.2257	9.81875e-09	1.29551e-07
ENSMUSG00000028089	68058	Chd1l	chr3	1.29781	5.0342	6.22554	9.82582e-09	1.29551e-07
ENSMUSG00000070304	72821	Scn2b	chr9	4.30515	0.993098	6.22493	9.85319e-09	1.29813e-07
ENSMUSG00000095941	102638837	Tle7	chr8	4.00609	-1.2371	6.22391	9.89587e-09	1.30277e-07
ENSMUSG00000115951	NA	NA	NA	1.7116	4.24501	6.22342	9.91619e-09	1.30446e-07
ENSMUSG00000042613	229534	Pbxip1	chr3	2.36597	5.16309	6.22257	9.95289e-09	1.3083e-07
ENSMUSG00000062590	78795	Armc9	chr1	1.52023	4.84161	6.22178	9.98655e-09	1.31173e-07
ENSMUSG00000038550	229599	Ciart	chr3	1.70585	2.75757	6.22056	1.00396e-08	1.3177e-07
ENSMUSG00000015944	80909	Castor2	chr5	2.97157	3.89707	6.22034	1.00491e-08	1.31796e-07
ENSMUSG00000082674	100040691	Gm11914	NA	-3.1334	3.62624	-6.2196	1.00811e-08	1.32117e-07
ENSMUSG00000035296	24053	Sgcg	chr14	4.14388	-0.166662	6.21785	1.01588e-08	1.33034e-07
ENSMUSG00000024427	24066	Spry4	chr18	-4.09505	2.32038	-6.21511	1.02798e-08	1.34518e-07
ENSMUSG00000052477	620078	C130026I21Rik	chr1	3.67795	-1.03429	6.21432	1.03141e-08	1.34865e-07
ENSMUSG00000024598	14119	Fbn2	chr18	2.10598	6.35608	6.21047	1.04868e-08	1.37021e-07
ENSMUSG00000022407	11564	Adsl	chr15	-1.59723	4.89502	-6.20978	1.05184e-08	1.3733e-07
ENSMUSG00000024425	65113	Ndfip1	chr18	-1.50197	7.54015	-6.20935	1.0538e-08	1.37484e-07
ENSMUSG00000112926	NA	NA	NA	-1.67186	6.13051	-6.20694	1.06483e-08	1.38818e-07
ENSMUSG00000035298	72184	Klhl35	chr7	3.37921	1.16779	6.20606	1.06888e-08	1.39243e-07
ENSMUSG00000022385	29870	Gtse1	chr15	-1.65174	4.12961	-6.20547	1.07157e-08	1.39488e-07
ENSMUSG00000025791	72157	Pgm1	chr4	1.9645	4.25345	6.20433	1.07689e-08	1.40077e-07
ENSMUSG00000038236	15404	Hoxa7	chr6	3.94374	2.05744	6.20309	1.08273e-08	1.40731e-07
ENSMUSG00000020780	217337	Srp68	chr11	-1.36932	6.75558	-6.19981	1.0981e-08	1.42622e-07
ENSMUSG00000024197	66905	Plin3	chr17	2.41636	6.04778	6.19908	1.10155e-08	1.42963e-07
ENSMUSG00000046591	77011	Ticrr	chr7	-1.90958	4.52525	-6.19553	1.11856e-08	1.45064e-07
ENSMUSG00000073716	NA	NA	NA	3.15246	1.60547	6.19392	1.12638e-08	1.45968e-07
ENSMUSG00000030822	233895	Prr14	chr7	-2.3374	4.41314	-6.18828	1.15412e-08	1.49452e-07
ENSMUSG00000103711	226654	Tstd1	chr1	3.67952	1.60003	6.18495	1.17086e-08	1.51507e-07
ENSMUSG00000107496	NA	NA	NA	3.71199	-0.95202	6.18457	1.1728e-08	1.51646e-07
ENSMUSG00000025510	12476	Cd151	chr7	1.65584	5.71843	6.18437	1.17379e-08	1.51661e-07
ENSMUSG00000085427	76218	6430710C18Rik	chr2	3.89814	0.638851	6.18248	1.18343e-08	1.52793e-07
ENSMUSG00000006200	19202	Rhox6	chrX	-3.3023	-0.273905	-6.18063	1.19287e-08	1.53898e-07
ENSMUSG00000048087	11615	Gm4737	chr16	-1.93154	4.95827	-6.17671	1.21319e-08	1.56403e-07
ENSMUSG00000047507	545192	Baiap3	chr17	3.06507	1.41014	6.17491	1.22265e-08	1.57506e-07
ENSMUSG00000033306	210126	Lpp	chr16	2.7722	5.67543	6.16698	1.2652e-08	1.62868e-07
ENSMUSG00000031411	75829	Pramex1	chrX	3.61081	-1.34773	6.16327	1.28558e-08	1.65369e-07
ENSMUSG00000042043	21371	Tbca	chr13	-1.45262	7.63695	-6.16301	1.28702e-08	1.65432e-07
ENSMUSG00000043410	330149	Hfm1	chr5	2.07328	2.98506	6.15798	1.3152e-08	1.68929e-07
ENSMUSG00000116251	NA	NA	NA	-1.98202	4.30632	-6.15779	1.31632e-08	1.68948e-07
ENSMUSG00000027168	18508	Pax6	chr2	-3.52411	1.56605	-6.15701	1.32078e-08	1.69396e-07
ENSMUSG00000032473	56492	Cldn18	chr9	3.52919	-1.20362	6.15472	1.33382e-08	1.70943e-07
ENSMUSG00000073411	14964	H2-D1	chr17	4.16109	2.84954	6.15328	1.34231e-08	1.71904e-07
ENSMUSG00000024844	23825	Banf1	chr19	-1.13434	8.16758	-6.1525	1.34666e-08	1.72335e-07
ENSMUSG00000023018	83797	Smarcd1	chr15	-1.28085	6.58615	-6.15186	1.35037e-08	1.72682e-07
ENSMUSG00000033826	13417	Dnah8	chr17	3.72517	2.38136	6.14872	1.36878e-08	1.74909e-07
ENSMUSG00000034612	58250	Chst11	chr10	3.14863	3.41837	6.14723	1.37755e-08	1.75877e-07
ENSMUSG00000022441	77627	Efcab6	chr15	4.01787	-0.918212	6.14711	1.37838e-08	1.75877e-07
ENSMUSG00000026442	269116	Nfasc	chr1	3.348	0.973384	6.1465	1.38191e-08	1.76199e-07
ENSMUSG00000023150	117198	Ivns1abp	chr1	-1.20213	7.72898	-6.14333	1.40089e-08	1.78488e-07
ENSMUSG00000068876	70737	Cgn	chr3	1.89193	6.58207	6.14297	1.40302e-08	1.78508e-07
ENSMUSG00000118333	70960	4921531P14Rik	chr18	3.63685	-1.46162	6.14297	1.4031e-08	1.78508e-07
ENSMUSG00000019852	215821	Arfgef3	chr10	1.93285	2.76418	6.13776	1.43489e-08	1.82419e-07
ENSMUSG00000046447	66259	Camk2n1	chr4	3.80708	3.21594	6.1373	1.43779e-08	1.82654e-07
ENSMUSG00000066592	665330	Gm7589	NA	-1.60518	6.73611	-6.13528	1.45029e-08	1.84108e-07
ENSMUSG00000017499	23834	Cdc6	chr11	-2.25324	4.56541	-6.13212	1.4701e-08	1.86488e-07
ENSMUSG00000068747	20661	Sort1	chr3	2.3449	4.28054	6.13084	1.47821e-08	1.8738e-07
ENSMUSG00000027344	71313	Fsip1	chr2	2.9115	0.844463	6.12998	1.4837e-08	1.87895e-07
ENSMUSG00000036957	233067	Lrfn3	chr7	4.03392	0.601295	6.12989	1.48443e-08	1.87895e-07
ENSMUSG00000027327	67326	1700037H04Rik	chr2	1.15375	6.36179	6.1254	1.51322e-08	1.914e-07
ENSMUSG00000028654	16918	Mycl	chr4	-2.4452	3.57096	-6.12504	1.51556e-08	1.91557e-07
ENSMUSG00000005493	55993	Msh4	chr3	3.40703	0.716052	6.12131	1.54013e-08	1.94521e-07
ENSMUSG00000027867	74362	Spag17	chr3	3.71244	-0.144698	6.11187	1.60394e-08	2.02433e-07
ENSMUSG00000000275	217069	Trim25	chr11	-1.79077	5.07982	-6.10903	1.62354e-08	2.04759e-07
ENSMUSG00000034171	14073	Faah	chr4	3.07178	2.32012	6.10305	1.66586e-08	2.09944e-07
ENSMUSG00000068349	625599	Gml	chr15	1.73828	1.741	6.10267	1.66856e-08	2.10133e-07
ENSMUSG00000002477	20641	Snrpd1	chr18	-1.36799	7.55174	-6.10197	1.67359e-08	2.10614e-07
ENSMUSG00000032280	21887	Tle3	chr9	2.74892	4.25965	6.09935	1.69249e-08	2.12734e-07
ENSMUSG00000044948	100048534	Cfap43	chr19	4.27526	-0.185799	6.09934	1.69288e-08	2.12734e-07
ENSMUSG00000019960	67603	Dusp6	chr10	-2.75496	4.51838	-6.09488	1.72531e-08	2.16653e-07
ENSMUSG00000064254	66071	Ethe1	chr7	1.54355	5.36779	6.09341	1.73623e-08	2.17867e-07
ENSMUSG00000005698	13018	Ctcf	chr8	-1.15756	7.69408	-6.09297	1.7395e-08	2.1812e-07
ENSMUSG00000081612	NA	NA	NA	4.036	-0.656934	6.08902	1.76943e-08	2.21714e-07
ENSMUSG00000034115	24046	Scn11a	chr9	4.16079	-0.814356	6.08867	1.77223e-08	2.21905e-07
ENSMUSG00000038387	20130	Rras	chr7	1.64834	4.9089	6.08558	1.79563e-08	2.24674e-07
ENSMUSG00000112787	NA	NA	NA	3.62937	-1.46945	6.08408	1.80728e-08	2.25968e-07
ENSMUSG00000053560	15936	Ier2	chr8	-2.53168	6.64504	-6.08269	1.81803e-08	2.2715e-07
ENSMUSG00000025817	53893	Nudt5	chr2	-1.30783	5.50352	-6.08084	1.83253e-08	2.28797e-07
ENSMUSG00000037139	242702	Myom3	chr4	4.44853	0.536483	6.08013	1.83857e-08	2.29387e-07
ENSMUSG00000058318	192285	Phf21a	chr2	1.32103	6.60944	6.07972	1.84136e-08	2.29515e-07
ENSMUSG00000027309	228602	4930402H24Rik	chr2	1.6987	5.34138	6.07961	1.84223e-08	2.29515e-07
ENSMUSG00000032193	16835	Ldlr	chr9	-2.26758	6.0553	-6.07753	1.85869e-08	2.314e-07
ENSMUSG00000089775	100416105	Gm16270	NA	3.46563	0.251642	6.07657	1.86644e-08	2.32199e-07
ENSMUSG00000034243	224139	Golgb1	chr16	1.17422	8.85231	6.07485	1.88019e-08	2.33742e-07
ENSMUSG00000030741	73658	Spns1	chr7	-1.43845	5.89358	-6.07461	1.88212e-08	2.33815e-07
ENSMUSG00000067722	214489	BC003965	chr17	-1.4499	5.80841	-6.07347	1.8914e-08	2.348e-07
ENSMUSG00000035863	18483	Palm	chr10	2.39727	4.44076	6.0725	1.89929e-08	2.35612e-07
ENSMUSG00000035506	171286	Slc12a8	chr16	4.76118	-0.170494	6.07212	1.90336e-08	2.35948e-07
ENSMUSG00000025069	68214	Gsto2	chr19	2.82968	1.72174	6.06921	1.92626e-08	2.38618e-07
ENSMUSG00000043866	24075	Taf10	chr7	-1.60327	5.6192	-6.06417	1.9683e-08	2.43652e-07
ENSMUSG00000041923	319211	Nol4	chr18	4.54467	-0.760072	6.06288	1.9799e-08	2.44914e-07
ENSMUSG00000022015	21943	Tnfsf11	chr14	3.86626	0.25612	6.0622	1.98517e-08	2.45392e-07
ENSMUSG00000027551	22722	Zfp64	chr2	-1.73078	4.60924	-6.06003	2.00356e-08	2.4749e-07
ENSMUSG00000061689	228836	Dlgap4	chr2	1.29908	6.83088	6.05964	2.0069e-08	2.47727e-07
ENSMUSG00000035203	13854	Epn1	chr7	-1.6531	5.50021	-6.05924	2.01034e-08	2.47975e-07
ENSMUSG00000036764	30045	Dnajc12	chr10	2.73227	3.08923	6.05571	2.04104e-08	2.51583e-07
ENSMUSG00000030708	69387	Dnajb13	chr7	4.05632	-0.790652	6.05547	2.04328e-08	2.51682e-07
ENSMUSG00000034993	26949	Vat1	chr11	2.33668	4.52228	6.0518	2.07549e-08	2.55469e-07
ENSMUSG00000024990	19662	Rbp4	chr19	3.17582	2.33406	6.04975	2.0938e-08	2.5754e-07
ENSMUSG00000071708	20603	Sms	chrX	-1.55135	5.40985	-6.0489	2.10146e-08	2.583e-07
ENSMUSG00000030602	70584	Pak4	chr7	1.27548	5.80605	6.04865	2.1037e-08	2.58393e-07
ENSMUSG00000003812	100503676	Gm38426	chr8	2.52351	4.45889	6.04737	2.11525e-08	2.59628e-07
ENSMUSG00000029622	11867	Arpc1b	chr5	-1.78558	6.85733	-6.04603	2.12742e-08	2.60938e-07
ENSMUSG00000020914	21973	Top2a	chr11	-1.13299	9.19676	-6.0439	2.14688e-08	2.6294e-07
ENSMUSG00000021846	624367	Gm6498	chr14	2.2625	3.91948	6.04395	2.14646e-08	2.6294e-07
ENSMUSG00000040136	20927	Abcc8	chr7	3.90566	-0.290579	6.04377	2.14827e-08	2.6294e-07
ENSMUSG00000035754	216156	Wdr18	chr10	-1.25706	7.16404	-6.03747	2.20681e-08	2.69583e-07
ENSMUSG00000019998	53331	Stx7	chr10	1.47576	5.50585	6.03743	2.20719e-08	2.69583e-07
ENSMUSG00000063446	272031	Plppr1	chr4	3.1699	1.75198	6.03746	2.20698e-08	2.69583e-07
ENSMUSG00000093918	100862365	Gm21677	chrY	3.71579	-0.396035	6.03436	2.2365e-08	2.72972e-07
ENSMUSG00000031283	83453	Chrdl1	chrX	4.56259	-0.000379827	6.03396	2.24107e-08	2.73339e-07
ENSMUSG00000070056	52065	Mfhas1	chr8	3.22264	3.59842	6.03267	2.25268e-08	2.74562e-07
ENSMUSG00000031878	234664	Nae1	chr8	1.18186	7.12722	6.03058	2.27287e-08	2.76829e-07
ENSMUSG00000011958	12175	Bnip2	chr9	1.32945	6.28476	6.02895	2.28879e-08	2.78574e-07
ENSMUSG00000022816	14314	Fstl1	chr16	1.62009	7.01354	6.0287	2.29122e-08	2.78674e-07
ENSMUSG00000024610	16149	Cd74	chr18	4.55953	0.312445	6.02814	2.29764e-08	2.7926e-07
ENSMUSG00000036062	230085	Phf24	chr4	4.10354	0.64266	6.02704	2.30787e-08	2.80308e-07
ENSMUSG00000022263	223435	Trio	chr15	2.39589	5.27632	6.02618	2.31606e-08	2.80911e-07
ENSMUSG00000001348	11433	Acp5	chr9	4.05833	1.50273	6.02626	2.31556e-08	2.80911e-07
ENSMUSG00000020238	103425	Ncln	chr10	-1.65923	5.75141	-6.02484	2.32937e-08	2.82328e-07
ENSMUSG00000052854	27206	Nrk	chrX	2.16078	5.91592	6.02396	2.33812e-08	2.83193e-07
ENSMUSG00000074093	75744	Svip	chr7	1.97952	3.56633	6.02353	2.34251e-08	2.83527e-07
ENSMUSG00000009588	20445	St6galnac1	chr11	3.98214	-0.895567	6.02276	2.35041e-08	2.84285e-07
ENSMUSG00000035228	232821	Ccdc106	chr7	2.58037	3.03985	6.02134	2.36454e-08	2.85796e-07
ENSMUSG00000025785	66446	Exosc7	chr9	-1.50219	6.14049	-6.0187	2.39136e-08	2.88837e-07
ENSMUSG00000029390	56334	Tmed2	chr5	-1.26582	6.81345	-6.01832	2.39527e-08	2.8911e-07
ENSMUSG00000026514	72978	Cnih3	chr1	3.83401	-0.627369	6.01724	2.40651e-08	2.90265e-07
ENSMUSG00000019428	14232	Fkbp8	chr8	-1.23891	6.97574	-6.01686	2.4102e-08	2.90508e-07
ENSMUSG00000116225	NA	NA	NA	3.57194	-1.19399	6.01484	2.43124e-08	2.92842e-07
ENSMUSG00000058717	210155	Lypd11	chr7	3.74955	-0.638385	6.01361	2.4441e-08	2.94188e-07
ENSMUSG00000008393	52502	Carhsp1	chr16	-1.65865	6.40561	-6.01299	2.45051e-08	2.94755e-07
ENSMUSG00000029442	269701	Wdr66	chr5	3.56772	0.561962	6.01205	2.46038e-08	2.95738e-07
ENSMUSG00000047371	233890	Zfp768	chr7	2.03039	5.44273	6.00853	2.49758e-08	2.99994e-07
ENSMUSG00000034413	240055	Neurl1b	chr17	4.1925	1.75393	6.00842	2.49923e-08	2.99994e-07
ENSMUSG00000101567	NA	NA	NA	-3.61744	3.482	-6.00779	2.50561e-08	3.00553e-07
ENSMUSG00000041645	27225	Ddx24	chr12	1.11142	8.71882	6.00513	2.53417e-08	3.03768e-07
ENSMUSG00000075020	NA	NA	NA	4.00956	-0.172471	6.00112	2.57821e-08	3.08835e-07
ENSMUSG00000059647	NA	NA	NA	-1.86617	5.13525	-6.00079	2.58164e-08	3.09034e-07
ENSMUSG00000040327	78309	Cul9	chr17	3.16119	2.82815	5.99955	2.59534e-08	3.1046e-07
ENSMUSG00000032898	231670	Fbxo21	chr5	-1.65364	6.12169	-5.99853	2.60663e-08	3.11596e-07
ENSMUSG00000046417	192976	Lrrc75a	chr11	3.21225	3.17464	5.99317	2.66703e-08	3.18598e-07
ENSMUSG00000024187	106581	Fam234a	chr17	1.62631	5.97718	5.99166	2.68422e-08	3.20432e-07
ENSMUSG00000033721	57257	Vav3	chr3	3.36981	2.39902	5.99135	2.68783e-08	3.20643e-07
ENSMUSG00000005447	18476	Pafah1b3	chr7	-1.40639	6.95076	-5.98606	2.74915e-08	3.27734e-07
ENSMUSG00000046844	270097	Vat1l	chr8	4.83739	0.441823	5.9856	2.75654e-08	3.2839e-07
ENSMUSG00000005262	22230	Ufd1	chr16	-1.58199	5.72373	-5.98402	2.77321e-08	3.30151e-07
ENSMUSG00000066037	74326	Hnrnpr	chr4	-1.07714	8.22976	-5.9838	2.77582e-08	3.30236e-07
ENSMUSG00000044719	240216	E230025N22Rik	chr18	3.74082	-0.517396	5.98338	2.78096e-08	3.30621e-07
ENSMUSG00000101158	108168547	Gm20894	NA	4.11058	-1.35641	5.98319	2.78353e-08	3.30701e-07
ENSMUSG00000097624	328747	Gm5091	chr17	2.17261	0.934687	5.98292	2.78625e-08	3.30798e-07
ENSMUSG00000030019	101358	Fbxl14	chr6	-2.37577	3.844	-5.97857	2.83849e-08	3.36665e-07
ENSMUSG00000051331	12288	Cacna1c	chr6	4.30388	1.21884	5.97854	2.83953e-08	3.36665e-07
ENSMUSG00000025764	269424	Jade1	chr3	-1.20876	6.97205	-5.97739	2.85285e-08	3.38014e-07
ENSMUSG00000035394	74453	Cfap53	chr18	3.84152	0.431729	5.97721	2.85517e-08	3.38059e-07
ENSMUSG00000034793	68401	G6pc3	chr11	1.73253	5.1978	5.97566	2.874e-08	3.40057e-07
ENSMUSG00000027356	241639	Fermt1	chr2	-3.65364	0.676068	-5.9754	2.87724e-08	3.40209e-07
ENSMUSG00000111495	384954	Gm5366	NA	3.01638	0.756183	5.97385	2.89624e-08	3.42224e-07
ENSMUSG00000038880	79044	Mrps34	chr17	-1.8871	5.84895	-5.97302	2.90654e-08	3.43208e-07
ENSMUSG00000063273	74838	Naa15	chr3	-1.10618	7.98572	-5.97078	2.93434e-08	3.46257e-07
ENSMUSG00000021636	218518	Marveld2	chr13	2.63266	2.13759	5.97029	2.94054e-08	3.46752e-07
ENSMUSG00000035901	19347	Dennd5a	chr7	1.35894	6.32488	5.96892	2.95771e-08	3.48541e-07
ENSMUSG00000114743	102637997	Gm34672	NA	3.97105	-0.888973	5.95958	3.07826e-08	3.62502e-07
ENSMUSG00000002012	93843	Pnck	chrX	3.14093	2.54358	5.95762	3.10371e-08	3.65252e-07
ENSMUSG00000087382	74161	Ctcflos	chr2	3.59965	-1.19721	5.95631	3.12126e-08	3.6707e-07
ENSMUSG00000027227	20322	Sord	chr2	3.51844	3.47397	5.95484	3.14078e-08	3.69116e-07
ENSMUSG00000032733	235406	Snx33	chr9	3.49281	3.66828	5.95216	3.1769e-08	3.73109e-07
ENSMUSG00000034467	75465	Dynlrb2	chr8	3.94226	-0.275609	5.9501	3.20514e-08	3.76172e-07
ENSMUSG00000000958	20540	Slc7a7	chr14	-2.78826	1.77774	-5.94752	3.24011e-08	3.8002e-07
ENSMUSG00000006782	12799	Cnp	chr11	3.57425	3.57385	5.94048	3.3389e-08	3.91343e-07
ENSMUSG00000057805	73487	1700084M14Rik	chrX	3.17752	-1.54314	5.93809	3.37288e-08	3.9506e-07
ENSMUSG00000055401	50762	Fbxo6	chr4	-1.97427	4.43792	-5.93659	3.39455e-08	3.97064e-07
ENSMUSG00000055723	66922	Rras2	chr7	-1.59716	5.42714	-5.93659	3.39445e-08	3.97064e-07
ENSMUSG00000032560	235567	Dnajc13	chr9	-1.42887	6.15893	-5.93524	3.41403e-08	3.99075e-07
ENSMUSG00000051900	233810	Abca16	chr7	3.60719	-0.132118	5.93436	3.42695e-08	4.00316e-07
ENSMUSG00000067608	NA	NA	NA	-2.3091	3.69874	-5.93311	3.44517e-08	4.02015e-07
ENSMUSG00000022353	211401	Mtss1	chr15	-1.42499	5.55627	-5.93293	3.44784e-08	4.02015e-07
ENSMUSG00000041361	102371	Myzap	chr9	3.73559	2.24514	5.93274	3.45072e-08	4.02015e-07
ENSMUSG00000023443	13984	Esx1	chrX	4.01637	-0.841389	5.93284	3.44956e-08	4.02015e-07
ENSMUSG00000022425	18606	Enpp2	chr15	-3.09373	3.00534	-5.92963	3.49659e-08	4.07086e-07
ENSMUSG00000062382	434624	Ftl1-ps2	NA	1.30546	6.96006	5.92947	3.49893e-08	4.07087e-07
ENSMUSG00000097736	319626	9530059O14Rik	chr9	4.63273	0.159028	5.92527	3.56384e-08	4.14362e-07
ENSMUSG00000042104	66435	Uggt2	chr14	2.53432	4.25734	5.92432	3.57648e-08	4.15554e-07
ENSMUSG00000004892	12032	Bcan	chr3	4.69837	1.4413	5.92278	3.60203e-08	4.18243e-07
ENSMUSG00000028024	13809	Enpep	chr3	3.06944	3.69518	5.92006	3.64177e-08	4.22576e-07
ENSMUSG00000009376	17295	Met	chr6	3.35742	1.61063	5.91914	3.6561e-08	4.23957e-07
ENSMUSG00000099632	108168734	2900093K20Rik	chr2	2.87208	3.01466	5.91764	3.67946e-08	4.26381e-07
ENSMUSG00000031539	64933	Ap3m2	chr8	2.05605	3.26372	5.91717	3.68678e-08	4.26946e-07
ENSMUSG00000047746	207215	Fbxo40	chr16	3.77638	0.255961	5.91602	3.70521e-08	4.28795e-07
ENSMUSG00000024999	57753	Noc3l	chr19	-1.52141	5.22357	-5.914	3.73692e-08	4.32178e-07
ENSMUSG00000030866	26918	Ern2	chr7	3.92867	-0.470655	5.91187	3.77121e-08	4.35853e-07
ENSMUSG00000059659	791299	Gm10069	chr6	2.57619	2.44586	5.90982	3.80387e-08	4.39337e-07
ENSMUSG00000031789	333329	Cngb1	chr8	4.37393	0.132482	5.90935	3.8126e-08	4.40053e-07
ENSMUSG00000091119	100039139	Ccdc152	chr15	1.52384	4.2168	5.9083	3.82843e-08	4.41588e-07
ENSMUSG00000022389	21685	Tef	chr15	1.62712	5.34386	5.9072	3.84642e-08	4.42984e-07
ENSMUSG00000003934	13643	Efnb3	chr11	2.23982	4.02947	5.90717	3.84698e-08	4.42984e-07
ENSMUSG00000073725	68421	Lmbrd1	chr1	2.43774	4.15564	5.90709	3.84817e-08	4.42984e-07
ENSMUSG00000029404	65105	Arl6ip4	chr5	-1.22368	6.4814	-5.89447	4.06011e-08	4.67074e-07
ENSMUSG00000036093	75423	Arl5a	chr2	-1.73588	5.23676	-5.8933	4.0803e-08	4.68776e-07
ENSMUSG00000020681	11421	Ace	chr11	4.08577	0.0978992	5.89338	4.07959e-08	4.68776e-07
ENSMUSG00000030411	384569	Nova2	chr7	4.17289	0.707479	5.893	4.08628e-08	4.69154e-07
ENSMUSG00000052917	66315	Senp7	chr16	2.51142	4.98988	5.89264	4.0917e-08	4.69467e-07
ENSMUSG00000051043	70355	Gprc5c	chr11	2.73519	4.25287	5.8924	4.09599e-08	4.6965e-07
ENSMUSG00000040888	11692	Gfer	chr17	-1.57814	5.80997	-5.88957	4.1455e-08	4.75014e-07
ENSMUSG00000018417	17912	Myo1b	chr1	-1.45382	6.2791	-5.88766	4.17919e-08	4.7856e-07
ENSMUSG00000003309	11768	Ap1m2	chr9	3.32835	1.70886	5.88722	4.1871e-08	4.79151e-07
ENSMUSG00000075706	625249	Gpx4	chr10	-1.88606	5.48485	-5.88685	4.19353e-08	4.79572e-07
ENSMUSG00000042686	57339	Jph1	chr1	3.41587	1.79732	5.88582	4.21205e-08	4.81374e-07
ENSMUSG00000021983	108168164	LOC108168164	NA	2.42743	2.92417	5.88374	4.24934e-08	4.85317e-07
ENSMUSG00000022358	67731	Fbxo32	chr15	2.7509	4.14938	5.88327	4.25782e-08	4.85966e-07
ENSMUSG00000033618	71751	Map3k13	chr16	4.17752	1.29544	5.88314	4.26107e-08	4.86019e-07
ENSMUSG00000069255	105352	Dusp22	chr13	1.95758	4.33616	5.88267	4.26852e-08	4.8655e-07
ENSMUSG00000022890	11957	Atp5j	chr16	-1.3911	8.6988	-5.88061	4.30611e-08	4.90514e-07
ENSMUSG00000061126	320997	Cyp4f39	chr17	4.03783	-0.718758	5.88012	4.31563e-08	4.91276e-07
ENSMUSG00000063021	319169	H2ac15	chr13	-1.581	6.46554	-5.87901	4.33547e-08	4.93213e-07
ENSMUSG00000021645	20595	Smn1	chr13	-1.37669	5.9315	-5.87371	4.43391e-08	5.04082e-07
ENSMUSG00000028109	67981	Hormad1	chr3	1.71488	2.09602	5.87294	4.44842e-08	5.05402e-07
ENSMUSG00000021948	18753	Prkcd	chr14	1.86597	4.62262	5.87257	4.45549e-08	5.05599e-07
ENSMUSG00000006362	12398	Cbfa2t3	chr8	2.95784	4.17473	5.87254	4.45596e-08	5.05599e-07
ENSMUSG00000101236	NA	NA	NA	-2.54199	3.33732	-5.87025	4.49955e-08	5.10213e-07
ENSMUSG00000005973	19672	Rcn1	chr2	-1.59656	6.67792	-5.8697	4.51006e-08	5.11071e-07
ENSMUSG00000020231	64451	Dip2a	chr10	2.59682	3.85157	5.86924	4.51877e-08	5.11726e-07
ENSMUSG00000042532	71146	Golga7b	chr19	4.24447	-1.23162	5.8681	4.54176e-08	5.13996e-07
ENSMUSG00000022945	110749	Chaf1b	chr16	-2.00236	4.91964	-5.86772	4.54804e-08	5.14372e-07
ENSMUSG00000031022	57355	BC051019	chr7	3.52408	-0.61334	5.86163	4.66708e-08	5.27492e-07
ENSMUSG00000034460	20474	Six4	chr12	-1.66384	3.94812	-5.86057	4.68784e-08	5.29495e-07
ENSMUSG00000072082	12449	Ccnf	chr17	-1.39796	5.70966	-5.85998	4.69968e-08	5.30488e-07
ENSMUSG00000026988	72137	Wdsub1	chr2	1.44135	5.363	5.85903	4.71851e-08	5.32269e-07
ENSMUSG00000030815	68961	Phkg2	chr7	1.52528	4.949	5.85731	4.75308e-08	5.35821e-07
ENSMUSG00000029602	19415	Rasal1	chr5	4.28847	-0.0246724	5.85693	4.76214e-08	5.36496e-07
ENSMUSG00000041323	78801	Ak7	chr12	4.14583	1.99912	5.85609	4.77876e-08	5.3802e-07
ENSMUSG00000082467	NA	NA	NA	-3.91194	2.66407	-5.85405	4.81964e-08	5.42271e-07
ENSMUSG00000028294	69329	Cfap206	chr4	3.72992	-0.803151	5.85332	4.83444e-08	5.43586e-07
ENSMUSG00000036078	18391	Sigmar1	chr4	-2.08226	5.04968	-5.85166	4.86811e-08	5.47018e-07
ENSMUSG00000034432	108679	Cops8	chr1	-1.3004	6.67512	-5.85139	4.87377e-08	5.47302e-07
ENSMUSG00000025529	245595	Zfp711	chrX	3.18393	3.88713	5.85056	4.89093e-08	5.48875e-07
ENSMUSG00000048997	72522	Atxn7l2	chr3	2.26143	3.08767	5.8465	4.97573e-08	5.58031e-07
ENSMUSG00000020185	52679	E2f7	chr10	-2.08448	3.88585	-5.84177	5.0764e-08	5.68956e-07
ENSMUSG00000017300	21925	Tnnc2	chr2	3.9985	-0.829481	5.84145	5.08401e-08	5.69442e-07
ENSMUSG00000037572	218973	Wdhd1	chr14	-1.31771	5.38069	-5.83874	5.14193e-08	5.75559e-07
ENSMUSG00000023960	83965	Enpp5	chr17	2.37577	3.82673	5.83639	5.19319e-08	5.80924e-07
ENSMUSG00000038205	108097	Prkab2	chr3	1.44181	4.62677	5.83456	5.23354e-08	5.85062e-07
ENSMUSG00000002688	18760	Prkd1	chr12	2.38189	4.11988	5.83239	5.28172e-08	5.90069e-07
ENSMUSG00000098176	223648	Ccdc166	chr15	3.58244	2.37972	5.82999	5.33592e-08	5.95741e-07
ENSMUSG00000038943	233406	Prc1	chr7	-1.54626	7.31798	-5.82295	5.49696e-08	6.13328e-07
ENSMUSG00000000296	21987	Tpd52l1	chr10	-2.10977	5.08751	-5.81971	5.57266e-08	6.21377e-07
ENSMUSG00000040147	109731	Maob	chrX	4.21994	1.49214	5.81937	5.58221e-08	6.22044e-07
ENSMUSG00000008450	68051	Nutf2	chr8	-1.60771	5.2066	-5.81898	5.58984e-08	6.22253e-07
ENSMUSG00000021759	19012	Plpp1	chr13	2.18412	4.54655	5.81892	5.59124e-08	6.22253e-07
ENSMUSG00000002500	66211	Rpl3l	chr17	3.44749	0.0537825	5.81826	5.60714e-08	6.23624e-07
ENSMUSG00000030838	72088	Ush1c	chr7	3.9777	-0.374929	5.81357	5.72011e-08	6.35783e-07
ENSMUSG00000028300	73205	C9orf72	chr4	1.38396	5.05523	5.81208	5.75525e-08	6.3928e-07
ENSMUSG00000037390	666339	Muc3	chr5	3.80853	-1.42543	5.81193	5.75936e-08	6.3933e-07
ENSMUSG00000014959	70231	Gorasp2	chr2	-1.42779	6.60676	-5.81154	5.76851e-08	6.3953e-07
ENSMUSG00000019302	11975	Atp6v0a1	chr11	2.09142	4.82569	5.81168	5.7651e-08	6.3953e-07
ENSMUSG00000060096	NA	NA	NA	-2.41394	4.40812	-5.8101	5.80358e-08	6.43008e-07
ENSMUSG00000086493	NA	NA	NA	3.75846	0.756238	5.80964	5.81537e-08	6.43905e-07
ENSMUSG00000040731	22384	Eif4h	chr5	-1.07136	7.61971	-5.80786	5.8587e-08	6.48291e-07
ENSMUSG00000048186	209645	Bend7	chr2	2.22246	3.16175	5.8066	5.88998e-08	6.51338e-07
ENSMUSG00000032377	235527	Plscr4	chr9	3.90592	2.1645	5.8064	5.89573e-08	6.51561e-07
ENSMUSG00000085412	102635415	Halr1	chr6	4.31105	-0.548176	5.7999	6.06107e-08	6.69408e-07
ENSMUSG00000100876	72813	2810454H06Rik	chr6	2.26314	3.74607	5.79453	6.19787e-08	6.84083e-07
ENSMUSG00000020090	237362	Npffr1	chr10	4.47573	0.348088	5.79026	6.31355e-08	6.9641e-07
ENSMUSG00000021803	170677	Cdhr1	chr14	-3.10596	-0.56518	-5.7891	6.34154e-08	6.99054e-07
ENSMUSG00000055799	21415	Tcf7l1	chr6	-2.30902	5.35229	-5.78777	6.37725e-08	7.02546e-07
ENSMUSG00000008601	53868	Rab25	chr3	3.45618	-0.369228	5.78761	6.38162e-08	7.02583e-07
ENSMUSG00000029389	67848	Ddx55	chr5	-1.49306	5.53581	-5.7869	6.40071e-08	7.04239e-07
ENSMUSG00000024524	14680	Gnal	chr18	4.15455	0.856309	5.78455	6.46589e-08	7.10962e-07
ENSMUSG00000110489	NA	NA	NA	-4.8799	2.18394	-5.78209	6.53828e-08	7.18468e-07
ENSMUSG00000025241	17281	Fyco1	chr9	1.51649	5.64938	5.78071	6.56998e-08	7.21496e-07
ENSMUSG00000037196	69310	Pacrg	chr17	4.14953	0.513647	5.78041	6.57967e-08	7.22105e-07
ENSMUSG00000037710	52637	Cisd1	chr10	-1.37001	5.96882	-5.77846	6.63265e-08	7.27003e-07
ENSMUSG00000068617	66793	Efcab1	chr16	3.617	1.47008	5.77854	6.63061e-08	7.27003e-07
ENSMUSG00000015709	11864	Arnt2	chr7	3.25933	2.86442	5.77767	6.65484e-08	7.28977e-07
ENSMUSG00000070867	666048	Trabd2b	chr4	3.46658	2.69541	5.77663	6.684e-08	7.31711e-07
ENSMUSG00000078439	72273	Smim24	chr10	3.29123	1.97207	5.77601	6.70151e-08	7.33167e-07
ENSMUSG00000040037	320840	Negr1	chr3	3.7413	2.08395	5.77386	6.76286e-08	7.39415e-07
ENSMUSG00000022240	18163	Ctnnd2	chr15	2.67633	1.74573	5.77222	6.80921e-08	7.44016e-07
ENSMUSG00000017210	23989	Med24	chr11	1.20648	5.89643	5.76703	6.95985e-08	7.59046e-07
ENSMUSG00000031075	101772	Ano1	chr7	3.45928	2.96082	5.76711	6.95769e-08	7.59046e-07
ENSMUSG00000051920	239405	Rspo2	chr15	4.28752	-0.245899	5.76739	6.9515e-08	7.59046e-07
ENSMUSG00000115138	NA	NA	NA	4.15284	-0.285026	5.76667	6.97205e-08	7.59901e-07
ENSMUSG00000066878	100043906	Gm10184	NA	-1.27245	7.2921	-5.76346	7.06511e-08	7.69563e-07
ENSMUSG00000022204	68966	Ngdn	chr14	-1.42444	5.68717	-5.76256	7.09199e-08	7.72007e-07
ENSMUSG00000049411	338363	Tmem241	chr18	-2.52935	3.06249	-5.76181	7.11446e-08	7.7397e-07
ENSMUSG00000042726	231712	Trafd1	chr5	1.70469	4.53493	5.76101	7.13846e-08	7.76096e-07
ENSMUSG00000020774	11484	Aspa	chr11	3.70175	0.221102	5.76036	7.15852e-08	7.77792e-07
ENSMUSG00000028661	13842	Epha8	chr4	4.20621	-0.620093	5.7594	7.18896e-08	7.80612e-07
ENSMUSG00000025997	22779	Ikzf2	chr1	2.35128	3.3901	5.75665	7.27057e-08	7.88981e-07
ENSMUSG00000020079	338359	Supv3l1	chr10	-1.86758	4.82589	-5.75566	7.30121e-08	7.91813e-07
ENSMUSG00000031578	67920	Mak16	chr8	-1.24621	6.80352	-5.75478	7.32803e-08	7.94227e-07
ENSMUSG00000030816	233900	Rnf40	chr7	1.25103	5.78336	5.75203	7.41342e-08	8.02983e-07
ENSMUSG00000029136	71336	Rbks	chr5	2.36557	1.9121	5.75103	7.44482e-08	8.05882e-07
ENSMUSG00000002835	27221	Chaf1a	chr17	-1.56528	6.14966	-5.74982	7.48273e-08	8.09483e-07
ENSMUSG00000073130	382221	Gm1141	chrX	3.5734	-0.035676	5.74878	7.51586e-08	8.12562e-07
ENSMUSG00000100650	NA	NA	NA	3.77362	-1.35989	5.7432	7.69484e-08	8.31396e-07
ENSMUSG00000054753	245128	AU018091	chr7	-2.63781	0.165668	-5.74128	7.75636e-08	8.37523e-07
ENSMUSG00000026683	66977	Nuf2	chr1	-2.01991	4.70556	-5.73303	8.03018e-08	8.66553e-07
ENSMUSG00000034533	20264	Scn10a	chr9	4.15011	0.284737	5.72959	8.14911e-08	8.78843e-07
ENSMUSG00000031391	16728	L1cam	chrX	4.64492	-0.067181	5.72867	8.18464e-08	8.82128e-07
ENSMUSG00000037731	230787	Themis2	chr4	4.26381	0.634384	5.72564	8.28633e-08	8.92536e-07
ENSMUSG00000028064	20351	Sema4a	chr3	4.06196	1.24113	5.72455	8.32312e-08	8.95944e-07
ENSMUSG00000115518	100038614	Gm10791	chr16	3.80106	-1.1816	5.72313	8.37218e-08	9.00668e-07
ENSMUSG00000027602	66734	Map1lc3a	chr2	1.44888	6.0704	5.72127	8.43673e-08	9.07053e-07
ENSMUSG00000115916	NA	NA	NA	3.18142	0.689837	5.71945	8.50148e-08	9.1345e-07
ENSMUSG00000038633	13244	Degs1	chr1	-1.36581	6.00397	-5.71659	8.60433e-08	9.23931e-07
ENSMUSG00000070526	27412	Peg12	chr7	-3.53182	4.29824	-5.71276	8.74414e-08	9.38365e-07
ENSMUSG00000032118	235180	Fez1	chr9	3.9901	1.0341	5.71252	8.75404e-08	9.38849e-07
ENSMUSG00000029642	20018	Polr1d	chr5	-1.25608	6.77949	-5.7102	8.83812e-08	9.47283e-07
ENSMUSG00000099164	NA	NA	NA	-1.68377	5.29711	-5.70814	8.91495e-08	9.54344e-07
ENSMUSG00000018362	16647	Kpna2	chr11	-1.37833	5.36239	-5.70819	8.91298e-08	9.54344e-07
ENSMUSG00000041720	224020	Pi4ka	chr16	1.52448	5.8153	5.70708	8.95464e-08	9.58004e-07
ENSMUSG00000020131	18551	Pcsk4	chr10	4.0599	1.26553	5.70635	8.98395e-08	9.60549e-07
ENSMUSG00000024588	14151	Fech	chr18	-1.69715	5.17491	-5.7058	9.00281e-08	9.61975e-07
ENSMUSG00000031021	56786	Tmem9b	chr7	1.77484	5.21652	5.70405	9.06909e-08	9.68463e-07
ENSMUSG00000027187	12359	Cat	chr2	1.60578	5.29364	5.70324	9.10024e-08	9.71194e-07
ENSMUSG00000016200	329324	Syt14	chr1	1.76808	4.85829	5.69832	9.28981e-08	9.90818e-07
ENSMUSG00000029772	74340	Ahcyl2	chr6	1.70844	4.56254	5.69766	9.31557e-08	9.92958e-07
ENSMUSG00000023505	14793	Cdca3	chr6	-1.56276	5.42691	-5.6971	9.33746e-08	9.94074e-07
ENSMUSG00000058672	22151	Tubb2a	chr13	2.72477	4.36	5.69712	9.33646e-08	9.94074e-07
ENSMUSG00000115367	102636151	Gm33301	chr15	3.69805	-0.990676	5.69614	9.37581e-08	9.97547e-07
ENSMUSG00000046748	69457	Tmem45a2	chr16	3.57742	-0.770273	5.69499	9.42078e-08	1.00172e-06
ENSMUSG00000013523	76960	Bcas1	chr2	2.72017	0.268413	5.6929	9.5033e-08	1.00988e-06
ENSMUSG00000045107	67509	Saysd1	chr14	1.84529	4.75099	5.68851	9.67995e-08	1.02802e-06
ENSMUSG00000045594	12091	Glb1	chr9	2.20648	4.55982	5.68609	9.77841e-08	1.03785e-06
ENSMUSG00000022476	78929	Polr3h	chr15	-1.49865	4.98339	-5.68587	9.78742e-08	1.03817e-06
ENSMUSG00000009687	18301	Fxyd5	chr7	2.21578	3.80358	5.68281	9.91374e-08	1.05093e-06
ENSMUSG00000027996	20319	Sfrp2	chr3	-1.83369	4.62277	-5.68258	9.92312e-08	1.05128e-06
ENSMUSG00000020186	13008	Csrp2	chr10	-1.80292	4.4964	-5.68231	9.9345e-08	1.05185e-06
ENSMUSG00000043913	269693	Ccdc60	chr5	3.84205	0.777697	5.68063	1.00059e-07	1.05876e-06
ENSMUSG00000052512	78286	Nav2	chr7	1.91736	5.76208	5.68018	1.00235e-07	1.05998e-06
ENSMUSG00000031422	56397	Morf4l2	chrX	-1.04126	8.12232	-5.67765	1.01304e-07	1.07064e-06
ENSMUSG00000074102	109095	Rbm15b	chr9	-1.89266	5.16194	-5.67434	1.02716e-07	1.08434e-06
ENSMUSG00000019920	110829	Lims1	chr10	-1.48529	6.4869	-5.67432	1.02725e-07	1.08434e-06
ENSMUSG00000116679	NA	NA	NA	-1.39767	5.55088	-5.6735	1.03078e-07	1.08741e-06
ENSMUSG00000106164	NA	NA	NA	3.61459	0.326553	5.673	1.03303e-07	1.08912e-06
ENSMUSG00000052642	403200	Lypd9	chr11	2.80435	0.187945	5.67091	1.04201e-07	1.09792e-06
ENSMUSG00000060131	241633	Atp8b4	chr2	4.53181	0.42477	5.66816	1.05475e-07	1.11068e-06
ENSMUSG00000026090	72097	Cracdl	chr1	2.10634	2.98139	5.66666	1.06073e-07	1.1163e-06
ENSMUSG00000002233	11853	Rhoc	chr3	-1.93656	5.4897	-5.66615	1.06298e-07	1.11799e-06
ENSMUSG00000024914	66556	Drap1	chr19	-1.59832	6.54935	-5.66507	1.06779e-07	1.12237e-06
ENSMUSG00000045589	230235	Frrs1l	chr4	4.37097	-0.250812	5.66484	1.06932e-07	1.12331e-06
ENSMUSG00000027506	21985	Tpd52	chr3	-1.4725	5.89461	-5.66424	1.07151e-07	1.12493e-06
ENSMUSG00000025381	56530	Cnpy2	chr10	-1.41946	7.07386	-5.66304	1.07689e-07	1.12989e-06
ENSMUSG00000039789	71063	Zfp597	chr16	1.7554	4.08624	5.66263	1.07876e-07	1.13117e-06
ENSMUSG00000020611	14674	Gna13	chr11	1.27872	6.3935	5.66213	1.08102e-07	1.13286e-06
ENSMUSG00000040751	56743	Lat2	chr5	4.46879	1.12999	5.66168	1.08368e-07	1.13497e-06
ENSMUSG00000039543	76670	Cfap70	chr14	3.89432	0.56914	5.66074	1.08748e-07	1.13826e-06
ENSMUSG00000034354	74302	Mtmr3	chr11	1.36999	5.9634	5.65963	1.09236e-07	1.14268e-06
ENSMUSG00000027833	20429	Shox2	chr3	4.29615	0.580404	5.6571	1.10446e-07	1.15464e-06
ENSMUSG00000026991	227937	Pkp4	chr2	-1.49121	5.96838	-5.65497	1.11388e-07	1.1638e-06
ENSMUSG00000027603	207182	Ggt7	chr2	3.97261	-0.632239	5.65476	1.11507e-07	1.16434e-06
ENSMUSG00000089911	15247	Mfsd14a	chr3	-1.45115	5.53149	-5.65441	1.11647e-07	1.1651e-06
ENSMUSG00000035517	100121	Tdrd7	chr4	2.01129	2.71764	5.65003	1.13713e-07	1.18595e-06
ENSMUSG00000027108	67059	Ola1	chr2	-1.21383	6.41231	-5.64769	1.14832e-07	1.1969e-06
ENSMUSG00000023988	53414	Bysl	chr17	-1.35776	5.45481	-5.64683	1.15244e-07	1.20048e-06
ENSMUSG00000057469	50496	E2f6	chr12	1.71477	4.6962	5.64432	1.16458e-07	1.2124e-06
ENSMUSG00000105987	433855	AI506816	chr5	-2.08796	3.49203	-5.64395	1.16637e-07	1.21354e-06
ENSMUSG00000061878	20698	Sphk1	chr11	2.74276	3.4581	5.64311	1.1705e-07	1.21711e-06
ENSMUSG00000063434	66673	Sorcs3	chr19	3.75754	1.21346	5.64289	1.17167e-07	1.2176e-06
ENSMUSG00000027323	19361	Rad51	chr2	-1.36483	5.63168	-5.63562	1.20766e-07	1.25425e-06
ENSMUSG00000057265	72873	Bbof1	chr12	2.25006	3.52497	5.63509	1.21035e-07	1.2563e-06
ENSMUSG00000026837	12831	Col5a1	chr2	2.37819	5.40265	5.63437	1.21398e-07	1.25931e-06
ENSMUSG00000051236	320183	Msrb3	chr10	3.78363	0.985742	5.63241	1.2241e-07	1.26906e-06
ENSMUSG00000117737	NA	NA	NA	3.86696	-1.44995	5.62923	1.24049e-07	1.28528e-06
ENSMUSG00000054277	66251	Arfgap3	chr15	1.90393	4.6207	5.6285	1.24411e-07	1.28827e-06
ENSMUSG00000016179	215303	Camk1g	chr1	3.31495	2.74328	5.62712	1.25132e-07	1.29496e-06
ENSMUSG00000083854	NA	NA	NA	-1.57803	6.08234	-5.6245	1.26502e-07	1.30837e-06
ENSMUSG00000060373	15381	Hnrnpc	chr14	-1.09027	8.51604	-5.62374	1.26908e-07	1.31179e-06
ENSMUSG00000044375	225004	Pcare	chr17	3.70593	-1.16356	5.62302	1.27302e-07	1.31508e-06
ENSMUSG00000028965	21942	Tnfrsf9	chr4	3.80245	-0.711716	5.61714	1.30468e-07	1.34699e-06
ENSMUSG00000038555	225362	Reep2	chr18	2.72924	4.40804	5.61523	1.31492e-07	1.35675e-06
ENSMUSG00000044857	224640	Lemd2	chr17	-1.74325	5.17145	-5.61297	1.32737e-07	1.36879e-06
ENSMUSG00000021536	210044	Adcy2	chr13	3.81509	3.0725	5.60885	1.35055e-07	1.39186e-06
ENSMUSG00000066042	67219	Med18	chr4	-1.92176	3.70596	-5.60507	1.37182e-07	1.41295e-06
ENSMUSG00000052539	99470	Magi3	chr3	1.46099	5.28377	5.60412	1.37726e-07	1.41771e-06
ENSMUSG00000024782	56248	Ak3	chr19	2.68332	4.09518	5.60259	1.38606e-07	1.42509e-06
ENSMUSG00000071068	328833	Treml2	chr17	4.06082	0.0636138	5.60274	1.38553e-07	1.42509e-06
ENSMUSG00000021843	16709	Ktn1	chr14	-1.01193	9.0356	-5.59424	1.43508e-07	1.47375e-06
ENSMUSG00000074796	269356	Slc4a11	chr2	2.03896	2.95416	5.59427	1.43495e-07	1.47375e-06
ENSMUSG00000107142	NA	NA	NA	-3.61896	-0.276074	-5.58993	1.46118e-07	1.49967e-06
ENSMUSG00000048416	17349	Mlf1	chr3	1.70364	4.79915	5.58975	1.46221e-07	1.49984e-06
ENSMUSG00000031590	14300	Frg1	chr8	1.07924	7.58614	5.58882	1.46786e-07	1.50475e-06
ENSMUSG00000021414	71864	Fam217a	chr13	4.24044	-0.417483	5.58821	1.47221e-07	1.50833e-06
ENSMUSG00000009535	67897	Rnmt	chr18	-1.26903	6.10112	-5.58727	1.47736e-07	1.51271e-06
ENSMUSG00000022946	70028	Dop1b	chr16	1.95479	3.61409	5.58104	1.51613e-07	1.5515e-06
ENSMUSG00000064246	12654	Chil1	chr1	3.13714	1.35488	5.58057	1.51915e-07	1.55368e-06
ENSMUSG00000047115	231946	Fam221a	chr6	1.45527	3.41619	5.58036	1.52044e-07	1.55407e-06
ENSMUSG00000026110	269181	Mgat4a	chr1	1.59117	3.64294	5.57953	1.5257e-07	1.55854e-06
ENSMUSG00000034911	234395	Ushbp1	chr8	2.39358	2.99032	5.57825	1.53384e-07	1.56593e-06
ENSMUSG00000047866	66887	Lonp2	chr8	1.29189	6.12725	5.57554	1.55122e-07	1.58275e-06
ENSMUSG00000004038	14864	Gstm3	chr3	-1.8955	2.99442	-5.57287	1.56854e-07	1.59949e-06
ENSMUSG00000004113	12287	Cacna1b	chr2	3.40727	1.82718	5.57015	1.58641e-07	1.61676e-06
ENSMUSG00000025328	18601	Padi3	chr4	2.12784	0.76201	5.56718	1.60611e-07	1.63589e-06
ENSMUSG00000038564	67661	Ift172	chr5	1.42642	5.09526	5.56597	1.61417e-07	1.64234e-06
ENSMUSG00000020882	12295	Cacnb1	chr11	2.69701	2.86891	5.56595	1.61434e-07	1.64234e-06
ENSMUSG00000030757	210162	Zkscan2	chr7	2.40935	2.90876	5.56446	1.62434e-07	1.65155e-06
ENSMUSG00000078490	544678	Cfap74	chr4	3.11069	0.0547885	5.56398	1.62761e-07	1.65391e-06
ENSMUSG00000032497	71268	Lrrfip2	chr9	1.37196	5.69722	5.56252	1.63745e-07	1.66294e-06
ENSMUSG00000044576	242915	Garem2	chr5	3.12269	-0.0206117	5.56166	1.64338e-07	1.668e-06
ENSMUSG00000030447	20430	Cyfip1	chr7	-1.58107	6.67743	-5.56096	1.64813e-07	1.67184e-06
ENSMUSG00000016262	214791	Sertad4	chr1	1.799	3.55592	5.55967	1.657e-07	1.67986e-06
ENSMUSG00000040843	226591	Tiprl	chr1	-1.64907	5.46721	-5.55697	1.67569e-07	1.69782e-06
ENSMUSG00000030796	21677	Tead2	chr7	2.10195	5.72138	5.55643	1.67946e-07	1.69966e-06
ENSMUSG00000099061	NA	NA	NA	3.48451	1.01997	5.55647	1.67925e-07	1.69966e-06
ENSMUSG00000043091	22146	Tuba1c	chr15	-1.37156	6.30839	-5.55206	1.71017e-07	1.72974e-06
ENSMUSG00000085456	NA	NA	NA	3.68289	-1.08668	5.55065	1.72036e-07	1.73903e-06
ENSMUSG00000034450	268756	Gulo	chr14	2.82837	1.3434	5.54987	1.72579e-07	1.74351e-06
ENSMUSG00000072680	NA	NA	NA	-3.16758	2.15713	-5.54728	1.74447e-07	1.76136e-06
ENSMUSG00000036139	15427	Hoxc9	chr15	3.78507	2.75558	5.54563	1.75667e-07	1.77265e-06
ENSMUSG00000022451	19230	Twf1	chr15	-1.51599	6.24589	-5.54263	1.77844e-07	1.79358e-06
ENSMUSG00000033237	77044	Arid2	chr15	-1.4564	6.5564	-5.54182	1.78444e-07	1.79859e-06
ENSMUSG00000039985	56306	Sinhcaf	chr6	-1.25973	6.68947	-5.54035	1.79533e-07	1.80852e-06
ENSMUSG00000038379	22137	Ttk	chr9	-1.3484	5.32231	-5.53834	1.81033e-07	1.82152e-06
ENSMUSG00000032648	19309	Pygm	chr19	4.09364	1.83248	5.53843	1.81024e-07	1.82152e-06
ENSMUSG00000020086	404634	Macroh2a2	chr10	1.73054	6.19227	5.53754	1.81638e-07	1.82656e-06
ENSMUSG00000020014	380654	Cfap54	chr10	3.59005	0.547105	5.5365	1.82437e-07	1.83353e-06
ENSMUSG00000025401	432516	Myo1a	chr10	3.4133	2.73758	5.53228	1.85649e-07	1.86473e-06
ENSMUSG00000020241	12834	Col6a2	chr10	2.34041	5.82101	5.53133	1.86378e-07	1.87098e-06
ENSMUSG00000058126	621054	Tpm3-rs7	NA	-1.45123	6.14541	-5.52817	1.88834e-07	1.89454e-06
ENSMUSG00000016239	74365	Lonrf3	chrX	4.24785	1.1113	5.52586	1.90735e-07	1.91252e-06
ENSMUSG00000003354	105833	Ccdc65	chr15	4.29634	0.333099	5.52551	1.91026e-07	1.91433e-06
ENSMUSG00000033419	20616	Snap91	chr9	3.59938	0.81475	5.52475	1.91539e-07	1.91837e-06
ENSMUSG00000035914	102657	Cd276	chr9	-1.39408	5.48844	-5.52443	1.91783e-07	1.91861e-06
ENSMUSG00000041827	231655	Oasl1	chr5	4.20262	0.017107	5.52459	1.91731e-07	1.91861e-06
ENSMUSG00000106951	319982	5930430L01Rik	chr5	2.77269	3.31159	5.52367	1.92383e-07	1.9235e-06
ENSMUSG00000078713	68512	Tomm5	chr4	-1.70518	5.34333	-5.52118	1.94379e-07	1.94234e-06
ENSMUSG00000058392	72462	Rrp1b	chr17	-1.10807	7.31995	-5.51607	1.98538e-07	1.98277e-06
ENSMUSG00000071533	76302	Pcnp	chr16	-1.40668	6.89808	-5.50945	2.04054e-07	2.03668e-06
ENSMUSG00000028347	230157	Tmeff1	chr4	-2.26857	4.22701	-5.50882	2.04585e-07	2.04081e-06
ENSMUSG00000041075	14369	Fzd7	chr1	-2.77931	3.5689	-5.50597	2.07017e-07	2.06389e-06
ENSMUSG00000023186	67776	Vwa5a	chr9	3.53248	3.05268	5.50408	2.08654e-07	2.07902e-06
ENSMUSG00000031709	71310	Tbc1d9	chr8	-2.85491	2.39142	-5.50183	2.10587e-07	2.09708e-06
ENSMUSG00000050248	68525	Evc2	chr5	2.63018	4.35594	5.50089	2.11405e-07	2.10403e-06
ENSMUSG00000056185	225861	Snx32	chr19	2.06133	3.48975	5.49905	2.13022e-07	2.1189e-06
ENSMUSG00000046791	71952	Riox1	chr12	-1.55359	4.75928	-5.49649	2.15288e-07	2.14022e-06
ENSMUSG00000004070	15369	Hmox2	chr16	1.16362	7.33185	5.49544	2.1623e-07	2.14836e-06
ENSMUSG00000048647	241624	Exd1	chr2	1.68881	2.67545	5.49419	2.17344e-07	2.15697e-06
ENSMUSG00000018476	216850	Kdm6b	chr11	2.03391	6.1272	5.49424	2.17299e-07	2.15697e-06
ENSMUSG00000038763	116904	Alpk3	chr7	4.20059	0.787283	5.4931	2.18429e-07	2.1665e-06
ENSMUSG00000021567	72293	Nkd2	chr13	2.75231	3.65437	5.4915	2.19782e-07	2.17868e-06
ENSMUSG00000006442	20810	Srm	chr4	-1.35612	6.08396	-5.48812	2.22868e-07	2.20802e-06
ENSMUSG00000031824	234797	6430548M08Rik	chr8	3.27801	2.65387	5.48693	2.23972e-07	2.21769e-06
ENSMUSG00000027808	28146	Serp1	chr3	-1.50494	6.34039	-5.48667	2.24212e-07	2.2188e-06
ENSMUSG00000004347	18575	Pde1c	chr6	4.38151	1.01724	5.48493	2.25973e-07	2.23497e-06
ENSMUSG00000047228	232400	A2ml1	chr6	3.60885	-1.21996	5.48314	2.27522e-07	2.24811e-06
ENSMUSG00000038600	140494	Atp6v0a4	chr6	4.22052	-0.0802216	5.48319	2.27561e-07	2.24811e-06
ENSMUSG00000079560	15400	Hoxa3	chr6	3.78932	1.16927	5.48239	2.28242e-07	2.25357e-06
ENSMUSG00000037126	73728	Psd	chr19	4.4185	1.74206	5.48229	2.28463e-07	2.25447e-06
ENSMUSG00000041777	66935	Cir1	chr2	1.31184	6.06121	5.48072	2.29786e-07	2.26625e-06
ENSMUSG00000024937	114601	Ehbp1l1	chr19	3.39373	2.58295	5.47709	2.33272e-07	2.29932e-06
ENSMUSG00000032735	319713	Ablim3	chr18	3.38983	0.961721	5.47358	2.36672e-07	2.33151e-06
ENSMUSG00000009394	20965	Syn2	chr6	2.73709	2.21843	5.47209	2.38121e-07	2.34447e-06
ENSMUSG00000006360	12925	Crip1	chr12	-2.52178	5.4165	-5.47091	2.39281e-07	2.35455e-06
ENSMUSG00000004631	20392	Sgce	chr6	3.20785	3.4003	5.47034	2.39854e-07	2.35886e-06
ENSMUSG00000087075	380787	Lbhd2	chr12	3.65309	1.9426	5.4692	2.41002e-07	2.36881e-06
ENSMUSG00000020003	18634	Pex7	chr10	-1.57269	4.58495	-5.46802	2.4216e-07	2.37885e-06
ENSMUSG00000055670	195018	Zzef1	chr11	1.37785	5.33648	5.46336	2.4686e-07	2.42365e-06
ENSMUSG00000056692	224647	Ilrun	chr17	-1.41549	6.16105	-5.46253	2.47702e-07	2.43055e-06
ENSMUSG00000028576	67694	Ift74	chr4	1.1162	6.91915	5.46026	2.50032e-07	2.45203e-06
ENSMUSG00000022114	24064	Spry2	chr14	-2.77565	4.00206	-5.4598	2.50507e-07	2.45531e-06
ENSMUSG00000029032	230972	Arhgef16	chr4	3.05866	1.34682	5.45868	2.51673e-07	2.46535e-06
ENSMUSG00000001864	108897	Aif1l	chr2	-2.94816	3.64011	-5.45618	2.54271e-07	2.48939e-06
ENSMUSG00000033938	66916	Ndufb7	chr8	-1.26666	7.8387	-5.45381	2.56763e-07	2.51239e-06
ENSMUSG00000031374	22754	Zfp92	chrX	3.41108	-1.34694	5.45365	2.56956e-07	2.51286e-06
ENSMUSG00000036550	234594	Cnot1	chr8	-1.27464	7.28635	-5.4528	2.57845e-07	2.52014e-06
ENSMUSG00000006456	56275	Rbm14	chr19	-1.27788	6.00383	-5.45205	2.58641e-07	2.5265e-06
ENSMUSG00000006411	71740	Nectin4	chr1	3.67848	-0.507977	5.45134	2.59432e-07	2.53281e-06
ENSMUSG00000040681	15312	Hmgn1	chr16	-1.06387	9.28218	-5.45074	2.60033e-07	2.53725e-06
ENSMUSG00000024049	17929	Myom1	chr17	3.47007	1.23772	5.45039	2.60426e-07	2.53966e-06
ENSMUSG00000026701	11758	Prdx6	chr1	-1.46337	6.67778	-5.44871	2.62221e-07	2.55573e-06
ENSMUSG00000063787	66121	Chchd1	chr14	-1.40114	6.95776	-5.44822	2.62752e-07	2.55948e-06
ENSMUSG00000057766	225187	Ankrd29	chr18	3.12177	2.03495	5.44736	2.6369e-07	2.56718e-06
ENSMUSG00000034156	207777	Tspoap1	chr11	3.5674	-0.367788	5.44694	2.64164e-07	2.57036e-06
ENSMUSG00000028651	56031	Ppie	chr4	-1.33337	5.87623	-5.44438	2.66938e-07	2.5959e-06
ENSMUSG00000050377	218624	Il31ra	chr13	3.48508	-0.971993	5.44414	2.67223e-07	2.59723e-06
ENSMUSG00000026873	74016	Phf19	chr2	-2.17249	3.35139	-5.44204	2.69527e-07	2.61815e-06
ENSMUSG00000100826	16353	Ipw	chr7	-1.87683	3.96602	-5.4373	2.74839e-07	2.66826e-06
ENSMUSG00000026544	68440	Dusp23	chr1	3.81808	2.07771	5.4362	2.76138e-07	2.67939e-06
ENSMUSG00000020913	75706	Krt24	chr11	3.90477	0.821015	5.43115	2.81948e-07	2.73424e-06
ENSMUSG00000000125	22415	Wnt3	chr11	-1.92185	1.21716	-5.43082	2.82268e-07	2.73582e-06
ENSMUSG00000028601	52430	Echdc2	chr4	-2.3086	4.56102	-5.42902	2.84366e-07	2.75462e-06
ENSMUSG00000032285	58233	Dnaja4	chr9	3.23451	2.80803	5.42869	2.84761e-07	2.75691e-06
ENSMUSG00000029165	231093	Agbl5	chr5	1.7362	3.88701	5.42813	2.85404e-07	2.76053e-06
ENSMUSG00000027966	12814	Col11a1	chr3	3.107	3.29503	5.4281	2.85451e-07	2.76053e-06
ENSMUSG00000051853	11842	Arf3	chr15	1.32197	6.50741	5.42686	2.86902e-07	2.77302e-06
ENSMUSG00000021610	218335	Clptm1l	chr13	-1.63843	5.44965	-5.42508	2.89015e-07	2.79188e-06
ENSMUSG00000031959	319481	Wdr59	chr8	1.48533	4.12197	5.42436	2.89869e-07	2.79858e-06
ENSMUSG00000005089	20511	Slc1a2	chr2	4.41993	0.308716	5.42127	2.93811e-07	2.83507e-06
ENSMUSG00000002032	71687	Tmem25	chr9	4.52605	0.625244	5.41957	2.95921e-07	2.85385e-06
ENSMUSG00000039138	68175	4930591A17Rik	chr2	3.36951	-0.744791	5.41868	2.96735e-07	2.86012e-06
ENSMUSG00000037306	230815	Man1c1	chr4	2.86505	3.22906	5.41789	2.97679e-07	2.86763e-06
ENSMUSG00000016995	17183	Matn4	chr2	3.39337	0.108635	5.41686	2.98958e-07	2.87836e-06
ENSMUSG00000096311	100042122	Gm3681	NA	3.80568	-1.58267	5.41409	3.02428e-07	2.91016e-06
ENSMUSG00000054920	71778	Klhl5	chr5	2.45796	3.94852	5.41313	3.03565e-07	2.91949e-06
ENSMUSG00000024247	106522	Pkdcc	chr17	-2.79109	3.97372	-5.41143	3.05685e-07	2.93825e-06
ENSMUSG00000027605	60525	Acss2	chr2	2.54329	4.02348	5.41125	3.0592e-07	2.93889e-06
ENSMUSG00000026894	75495	Morn5	chr2	4.2079	-0.103547	5.40867	3.09332e-07	2.97003e-06
ENSMUSG00000010066	56808	Cacna2d2	chr9	2.66088	3.0311	5.40732	3.1089e-07	2.98335e-06
ENSMUSG00000091415	633979	Ak9	chr10	3.99841	0.587245	5.40694	3.11483e-07	2.98739e-06
ENSMUSG00000022949	209195	Clic6	chr16	4.24211	0.234036	5.40675	3.11796e-07	2.98874e-06
ENSMUSG00000010136	100503311	Pifo	chr3	3.60606	-0.838908	5.40435	3.14748e-07	3.01539e-06
ENSMUSG00000032602	57279	Slc25a20	chr9	1.78771	4.5891	5.4005	3.19722e-07	3.06135e-06
ENSMUSG00000025757	18415	Hspa4l	chr3	1.85331	3.27795	5.39618	3.25435e-07	3.11434e-06
ENSMUSG00000029467	11938	Atp2a2	chr5	-1.44799	6.4766	-5.3942	3.28094e-07	3.13683e-06
ENSMUSG00000000317	12029	Bcl6b	chr11	3.78388	1.17534	5.39421	3.28146e-07	3.13683e-06
ENSMUSG00000033510	170711	Otud7a	chr7	3.26488	0.281183	5.39103	3.32404e-07	3.1758e-06
ENSMUSG00000027573	76425	Gid8	chr2	-1.43239	5.46973	-5.38938	3.34647e-07	3.19548e-06
ENSMUSG00000020566	68775	Atp6v1c2	chr12	2.62139	0.885204	5.3875	3.37237e-07	3.21844e-06
ENSMUSG00000058579	13706	Cela2a	chr4	3.28006	-0.373011	5.38608	3.39224e-07	3.23563e-06
ENSMUSG00000030096	21366	Slc6a6	chr6	1.21899	6.81801	5.38576	3.39656e-07	3.23798e-06
ENSMUSG00000068686	333883	Cd59b	chr2	-3.35052	1.51806	-5.38535	3.40243e-07	3.2418e-06
ENSMUSG00000018581	13411	Dnah11	chr12	4.04914	0.0851065	5.385	3.40841e-07	3.24572e-06
ENSMUSG00000081731	NA	NA	NA	-2.66932	4.00589	-5.37809	3.505e-07	3.33496e-06
ENSMUSG00000111727	NA	NA	NA	-1.26553	6.41309	-5.37798	3.5066e-07	3.33496e-06
ENSMUSG00000035172	217198	Plekhh3	chr11	3.36113	3.13926	5.3779	3.50787e-07	3.33496e-06
ENSMUSG00000070000	74015	Fcho1	chr8	1.42813	3.21365	5.37736	3.51547e-07	3.34036e-06
ENSMUSG00000030849	14183	Fgfr2	chr7	-3.05121	3.85974	-5.37683	3.5232e-07	3.34589e-06
ENSMUSG00000053819	108058	Camk2d	chr3	2.02729	4.55586	5.37537	3.54428e-07	3.36407e-06
ENSMUSG00000029632	17992	Ndufa4	chr6	-1.29455	8.82243	-5.37419	3.56152e-07	3.3786e-06
ENSMUSG00000028420	52076	Tmem38b	chr4	1.67763	3.58713	5.37261	3.5846e-07	3.39864e-06
ENSMUSG00000034226	228543	Rhov	chr2	3.66073	0.350403	5.3683	3.64897e-07	3.45779e-06
ENSMUSG00000055746	17138	Magea2	chrX	3.61482	-1.12213	5.36735	3.66311e-07	3.4693e-06
ENSMUSG00000042050	217935	Dync2i1	chr12	1.15668	6.59459	5.36452	3.70526e-07	3.50731e-06
ENSMUSG00000030302	11941	Atp2b2	chr6	4.02203	0.772082	5.36415	3.71235e-07	3.51211e-06
ENSMUSG00000002658	98053	Gtf2f1	chr17	1.04126	7.18439	5.36224	3.7401e-07	3.53506e-06
ENSMUSG00000056116	15039	H2-T22	chr17	3.8001	1.6776	5.36225	3.74066e-07	3.53506e-06
ENSMUSG00000109613	NA	NA	NA	2.37027	2.19502	5.36176	3.74733e-07	3.53944e-06
ENSMUSG00000004071	66626	Cdip1	chr16	1.22488	7.10412	5.36067	3.76423e-07	3.55347e-06
ENSMUSG00000059854	244653	Hydin	chr8	2.801	0.10067	5.35883	3.79267e-07	3.57838e-06
ENSMUSG00000003438	66525	Timm50	chr7	-1.10089	6.94171	-5.35743	3.81438e-07	3.59691e-06
ENSMUSG00000033276	269209	Stk36	chr1	2.31828	2.72095	5.35498	3.85274e-07	3.63112e-06
ENSMUSG00000016024	16803	Lbp	chr2	3.97166	1.05412	5.35469	3.85872e-07	3.63479e-06
ENSMUSG00000061666	66569	Gdpd1	chr11	1.66391	5.07406	5.35436	3.86262e-07	3.63595e-06
ENSMUSG00000031825	78892	Crispld2	chr8	2.28548	4.85844	5.35426	3.86412e-07	3.63595e-06
ENSMUSG00000069729	239985	Arid1b	chr17	-2.05805	5.20097	-5.35402	3.86792e-07	3.63756e-06
ENSMUSG00000100632	100037260	9430060I03Rik	chr1	4.12743	1.16819	5.35392	3.87151e-07	3.63897e-06
ENSMUSG00000037994	97086	Slc9b2	chr3	4.41625	-0.336918	5.35388	3.8736e-07	3.63897e-06
ENSMUSG00000098301	NA	NA	NA	-1.31176	6.6998	-5.35329	3.87946e-07	3.64251e-06
ENSMUSG00000028889	230734	Yrdc	chr4	-1.54008	5.10728	-5.35199	3.90023e-07	3.66003e-06
ENSMUSG00000057003	17884	Myh4	chr11	4.01591	-0.148352	5.35157	3.90843e-07	3.66576e-06
ENSMUSG00000021918	23955	Nek4	chr14	-1.54833	5.0341	-5.35119	3.91291e-07	3.66799e-06
ENSMUSG00000029029	59002	Wrap73	chr4	1.36746	4.65024	5.34833	3.95906e-07	3.70925e-06
ENSMUSG00000009418	215690	Nav1	chr1	-1.60821	6.27062	-5.34359	4.03639e-07	3.77967e-06
ENSMUSG00000113207	544944	Cbx3-ps5	NA	-1.81784	5.06121	-5.34257	4.05325e-07	3.79138e-06
ENSMUSG00000037679	70435	Inf2	chr12	2.82187	4.15613	5.34267	4.05172e-07	3.79138e-06
ENSMUSG00000043467	240869	Zbtb37	chr1	1.70608	4.97164	5.34215	4.06028e-07	3.79592e-06
ENSMUSG00000092593	NA	NA	NA	3.24136	1.64781	5.34094	4.0806e-07	3.81287e-06
ENSMUSG00000026426	68724	Arl8a	chr1	2.67765	3.92308	5.34036	4.09017e-07	3.81976e-06
ENSMUSG00000011884	56356	Gltp	chr5	1.58779	3.95305	5.33853	4.12073e-07	3.84623e-06
ENSMUSG00000003644	20111	Rps6ka1	chr4	-1.37289	5.24531	-5.33769	4.13492e-07	3.85651e-06
ENSMUSG00000045064	72350	Zc2hc1c	chr12	3.39629	1.68082	5.33763	4.13616e-07	3.85651e-06
ENSMUSG00000041084	66357	Ostc	chr3	-1.21695	7.17349	-5.33667	4.15223e-07	3.86941e-06
ENSMUSG00000029843	243755	Slc13a4	chr6	4.33432	0.14034	5.33385	4.20358e-07	3.91517e-06
ENSMUSG00000024589	83814	Nedd4l	chr18	1.50347	4.59157	5.33284	4.21764e-07	3.92617e-06
ENSMUSG00000025330	18602	Padi4	chr4	3.54735	-0.324603	5.33271	4.22036e-07	3.92661e-06
ENSMUSG00000035245	101351	Eogt	chr6	-3.53858	1.352	-5.33132	4.24432e-07	3.94679e-06
ENSMUSG00000032096	213827	Arcn1	chr9	-1.18915	6.78447	-5.32956	4.27446e-07	3.97058e-06
ENSMUSG00000098747	105243469	Gm27216	NA	3.49251	-0.945952	5.3296	4.27417e-07	3.97058e-06
ENSMUSG00000105243	NA	NA	NA	-2.84753	2.56888	-5.32729	4.3144e-07	4.00554e-06
ENSMUSG00000058147	22446	Xlr3c	chrX	1.68122	4.18925	5.32679	4.32319e-07	4.01156e-06
ENSMUSG00000036026	224807	Tmem63b	chr17	1.36159	5.12317	5.32353	4.381e-07	4.06304e-06
ENSMUSG00000049044	56508	Rapgef4	chr2	3.95696	1.27333	5.32309	4.39039e-07	4.06958e-06
ENSMUSG00000033751	102060	Gadd45gip1	chr8	-1.2386	6.8337	-5.32207	4.40723e-07	4.08302e-06
ENSMUSG00000019528	27357	Gyg	chr3	1.58617	4.89517	5.31702	4.49886e-07	4.16569e-06
ENSMUSG00000045007	103768	Tubg2	chr11	3.48035	1.09528	5.3166	4.50701e-07	4.17102e-06
ENSMUSG00000020828	18806	Pld2	chr11	3.80379	1.84259	5.31641	4.51112e-07	4.1726e-06
ENSMUSG00000117655	78073	6720468P15Rik	chr19	3.76997	0.394163	5.31558	4.52646e-07	4.18458e-06
ENSMUSG00000077577	115488412	Gm24890	NA	3.38603	0.131295	5.31518	4.53313e-07	4.18851e-06
ENSMUSG00000091490	622117	Triml2	chr8	-2.10878	1.07604	-5.31374	4.55948e-07	4.20839e-06
ENSMUSG00000023169	105727	Slc38a1	chr15	-1.73265	5.84033	-5.31387	4.55716e-07	4.20839e-06
ENSMUSG00000030047	232201	Arhgap25	chr6	3.85145	0.560403	5.31239	4.58594e-07	4.23058e-06
ENSMUSG00000032215	225215	Rsl24d1	chr9	-1.16461	6.47011	-5.3098	4.6334e-07	4.26984e-06
ENSMUSG00000072249	434729	Fthl17f	chrX	2.72388	0.269304	5.30981	4.63314e-07	4.26984e-06
ENSMUSG00000059734	225887	Ndufs8	chr19	1.17868	7.96886	5.30879	4.6524e-07	4.28508e-06
ENSMUSG00000053297	243373	AI854703	chr6	3.8014	0.291597	5.30681	4.69133e-07	4.31865e-06
ENSMUSG00000025091	18947	Pnliprp2	chr19	3.91517	0.960973	5.30577	4.71157e-07	4.33499e-06
ENSMUSG00000024330	12815	Col11a2	chr17	3.98588	1.07655	5.30492	4.72823e-07	4.34802e-06
ENSMUSG00000090877	15511	Hspa1b	chr17	3.29126	1.92618	5.30396	4.74511e-07	4.35895e-06
ENSMUSG00000035984	75533	Nme5	chr18	3.8731	1.23857	5.30414	4.7428e-07	4.35895e-06
ENSMUSG00000041907	93690	Gpr45	chr1	2.65107	1.81419	5.30373	4.74937e-07	4.36056e-06
ENSMUSG00000039660	227695	Spout1	chr2	-1.24823	6.35403	-5.30243	4.7745e-07	4.38132e-06
ENSMUSG00000107917	NA	NA	NA	3.98973	0.222464	5.30228	4.77929e-07	4.38341e-06
ENSMUSG00000057378	20192	Ryr3	chr2	3.54018	0.944486	5.30046	4.81358e-07	4.41254e-06
ENSMUSG00000057177	606496	Gsk3a	chr7	-1.89328	5.06536	-5.30005	4.82104e-07	4.41705e-06
ENSMUSG00000030802	12041	Bckdk	chr7	-1.32953	6.78955	-5.29811	4.85925e-07	4.44972e-06
ENSMUSG00000049807	58996	Arhgap23	chr11	3.2125	3.27391	5.29708	4.87996e-07	4.46633e-06
ENSMUSG00000023243	16529	Kcnk5	chr14	-1.5831	4.43759	-5.29366	4.94814e-07	4.52635e-06
ENSMUSG00000062391	319819	4932435O22Rik	chr11	3.78737	-0.599678	5.29154	4.99211e-07	4.56418e-06
ENSMUSG00000015882	100041576	Gm3414	chr5	1.59336	5.66219	5.28922	5.03838e-07	4.60407e-06
ENSMUSG00000032113	12649	Chek1	chr9	-1.50639	5.10413	-5.28658	5.09282e-07	4.65138e-06
ENSMUSG00000024266	75773	Adad2	chr8	1.85845	1.14894	5.28581	5.10879e-07	4.66352e-06
ENSMUSG00000024072	67864	Yipf4	chr17	1.46627	5.05321	5.28334	5.16038e-07	4.70813e-06
ENSMUSG00000036292	207798	Gramd1c	chr16	3.47251	0.90796	5.28239	5.18083e-07	4.72432e-06
ENSMUSG00000097006	638247	9530082P21Rik	chr17	3.37694	1.50644	5.28189	5.19117e-07	4.73127e-06
ENSMUSG00000030315	232334	Vgll4	chr6	1.61983	6.61728	5.28041	5.22215e-07	4.75702e-06
ENSMUSG00000027180	57443	Fbxo3	chr2	-1.44099	5.87379	-5.27944	5.24292e-07	4.76596e-06
ENSMUSG00000002741	56418	Ykt6	chr11	-1.28998	6.4782	-5.27956	5.2402e-07	4.76596e-06
ENSMUSG00000001229	224897	Dpp9	chr17	1.475	4.7624	5.27956	5.24034e-07	4.76596e-06
ENSMUSG00000039057	244281	Myo16	chr8	3.59035	-0.91972	5.27969	5.23822e-07	4.76596e-06
ENSMUSG00000037514	74450	Pank2	chr2	-1.57347	5.24587	-5.27892	5.25386e-07	4.77342e-06
ENSMUSG00000097451	NA	NA	NA	2.27803	4.59584	5.27721	5.29057e-07	4.80177e-06
ENSMUSG00000027939	77595	Nup210l	chr3	4.09829	-0.0799073	5.27739	5.28953e-07	4.80177e-06
ENSMUSG00000032115	12282	Hyou1	chr9	-1.67569	4.63779	-5.27706	5.29382e-07	4.80221e-06
ENSMUSG00000024462	54393	Gabbr1	chr17	3.28625	3.25507	5.27597	5.31758e-07	4.82125e-06
ENSMUSG00000028911	57317	Srsf4	chr4	-1.36818	6.08015	-5.27496	5.33908e-07	4.83823e-06
ENSMUSG00000007034	70129	Slc44a4	chr17	3.94901	-0.800107	5.27429	5.35574e-07	4.8508e-06
ENSMUSG00000024164	12266	C3	chr17	3.27128	1.7604	5.27395	5.36139e-07	4.85339e-06
ENSMUSG00000029138	67656	4930548H24Rik	chr5	-3.51419	0.0674645	-5.27318	5.37845e-07	4.86631e-06
ENSMUSG00000037001	22698	Zfp39	chr11	-2.34666	3.31615	-5.27208	5.40197e-07	4.88505e-06
ENSMUSG00000007656	59046	Arpp19	chr9	-1.0854	8.49687	-5.27139	5.41708e-07	4.89617e-06
ENSMUSG00000052384	224109	Nrros	chr16	-2.99216	1.89546	-5.26996	5.44886e-07	4.92234e-06
ENSMUSG00000116124	NA	NA	NA	3.19711	-1.46359	5.26821	5.48784e-07	4.95499e-06
ENSMUSG00000003518	72349	Dusp3	chr11	3.66358	3.82047	5.26702	5.51521e-07	4.97712e-06
ENSMUSG00000079387	434865	Luzp4	chrX	2.91413	0.416027	5.26386	5.58541e-07	5.03526e-06
ENSMUSG00000096457	100039324	Gm10147	NA	3.33991	-1.38431	5.26391	5.58463e-07	5.03526e-06
ENSMUSG00000042404	229541	Dennd4b	chr3	2.02658	3.22157	5.26329	5.5983e-07	5.04426e-06
ENSMUSG00000087512	100041347	Ccdc201	chr11	3.18273	-1.00428	5.26289	5.60756e-07	5.04999e-06
ENSMUSG00000087589	NA	NA	NA	4.19552	0.929058	5.26211	5.62904e-07	5.06672e-06
ENSMUSG00000038914	23856	Dido1	chr2	-1.17506	6.64633	-5.26174	5.63375e-07	5.06834e-06
ENSMUSG00000039886	215210	Tmem120a	chr5	1.56018	4.89097	5.26064	5.65895e-07	5.08838e-06
ENSMUSG00000019178	76571	Styxl1	chr5	3.69095	-0.820467	5.25532	5.7835e-07	5.19769e-06
ENSMUSG00000021363	17152	Mak	chr13	3.18258	0.374817	5.25266	5.84526e-07	5.25048e-06
ENSMUSG00000062151	208898	Unc13c	chr9	3.47045	1.17687	5.25129	5.87842e-07	5.27754e-06
ENSMUSG00000021193	69617	Pitrm1	chr13	-1.256	6.31303	-5.25056	5.89515e-07	5.28711e-06
ENSMUSG00000026339	70829	Ccdc93	chr1	1.90252	4.16235	5.25068	5.8922e-07	5.28711e-06
ENSMUSG00000112515	NA	NA	NA	-1.49071	6.01009	-5.24934	5.92437e-07	5.31059e-06
ENSMUSG00000070305	319742	Mpzl3	chr9	2.42521	2.16637	5.24858	5.94267e-07	5.32425e-06
ENSMUSG00000021374	218210	Nup153	chr13	-1.29053	5.51751	-5.24832	5.94902e-07	5.3272e-06
ENSMUSG00000021707	13361	Dhfr	chr13	-1.30509	6.08091	-5.24484	6.03359e-07	5.39738e-06
ENSMUSG00000035834	67486	Polr3g	chr13	-1.25944	5.28206	-5.24486	6.03297e-07	5.39738e-06
ENSMUSG00000028914	12371	Casp9	chr4	1.47873	4.90781	5.24158	6.11379e-07	5.46631e-06
ENSMUSG00000030877	74466	Mfsd13b	chr7	3.2669	0.0869927	5.24132	6.1205e-07	5.46951e-06
ENSMUSG00000036526	108723	Card11	chr5	3.48315	0.424098	5.23917	6.17443e-07	5.51487e-06
ENSMUSG00000038150	66612	Ormdl3	chr11	1.51728	5.92881	5.23868	6.18608e-07	5.52244e-06
ENSMUSG00000056666	67442	Retsat	chr6	2.32188	3.71375	5.23698	6.22875e-07	5.55535e-06
ENSMUSG00000064225	75552	Paqr9	chr9	3.38462	0.237493	5.23698	6.22931e-07	5.55535e-06
ENSMUSG00000036570	56188	Fxyd1	chr7	3.08156	4.26288	5.23578	6.25928e-07	5.57921e-06
ENSMUSG00000104901	NA	NA	NA	-3.4877	-0.407977	-5.23545	6.26812e-07	5.58138e-06
ENSMUSG00000036632	66248	Alg5	chr3	-1.90115	5.13935	-5.2355	6.26638e-07	5.58138e-06
ENSMUSG00000027849	54524	Syt6	chr3	-3.74717	2.25346	-5.23365	6.31505e-07	5.62029e-06
ENSMUSG00000099377	620521	Gm6159	NA	-1.43988	5.64846	-5.23203	6.35494e-07	5.65291e-06
ENSMUSG00000000561	70465	Wdr77	chr3	-1.2252	6.56508	-5.23053	6.39356e-07	5.68436e-06
ENSMUSG00000040364	56546	Sec1	chr7	1.97968	1.92023	5.22863	6.44301e-07	5.72541e-06
ENSMUSG00000001642	11677	Akr1b3	chr6	1.27151	6.2699	5.22804	6.4585e-07	5.73624e-06
ENSMUSG00000036202	51869	Rif1	chr2	-1.05495	8.23551	-5.22477	6.54455e-07	5.80971e-06
ENSMUSG00000028758	16559	Kif17	chr4	3.80073	0.31553	5.22297	6.59433e-07	5.85091e-06
ENSMUSG00000029763	20336	Exoc4	chr6	1.16687	6.47713	5.22095	6.6464e-07	5.89411e-06
ENSMUSG00000036411	68283	9530077C05Rik	chr9	2.74296	2.42393	5.21876	6.70576e-07	5.94373e-06
ENSMUSG00000100975	NA	NA	NA	3.60135	0.780217	5.21786	6.73128e-07	5.96331e-06
ENSMUSG00000080877	627737	Rpl22-ps1	NA	-1.95781	4.68915	-5.2153	6.80018e-07	6.02129e-06
ENSMUSG00000021749	18300	Fam3d	chr14	3.51237	-0.394398	5.21328	6.85688e-07	6.0684e-06
ENSMUSG00000035799	22160	Twist1	chr12	3.26451	2.75399	5.21189	6.89492e-07	6.09898e-06
ENSMUSG00000040794	67445	C1qtnf4	chr2	3.48042	2.18195	5.21152	6.90559e-07	6.10531e-06
ENSMUSG00000036699	72693	Zcchc12	chrX	4.09139	0.720495	5.20913	6.97604e-07	6.16447e-06
ENSMUSG00000017548	52615	Suz12	chr11	-1.31153	6.48666	-5.20886	6.9796e-07	6.16449e-06
ENSMUSG00000047409	69274	Ctdspl	chr9	1.97273	5.05549	5.20837	6.99326e-07	6.17161e-06
ENSMUSG00000026072	16177	Il1r1	chr1	4.08839	1.8666	5.20847	6.99475e-07	6.17161e-06
ENSMUSG00000006651	11803	Aplp1	chr7	-1.52816	4.72645	-5.20811	7.00065e-07	6.17369e-06
ENSMUSG00000115194	105245868	Gm48909	NA	-1.32201	7.75032	-5.20758	7.01583e-07	6.18394e-06
ENSMUSG00000079111	66913	Kdelr2	chr5	-1.57559	6.50047	-5.2025	7.16107e-07	6.30777e-06
ENSMUSG00000101431	666036	Gm7901	NA	3.57478	0.927221	5.20246	7.16356e-07	6.30777e-06
ENSMUSG00000030862	55987	Cpxm2	chr7	4.01114	0.0659257	5.20139	7.19705e-07	6.33405e-06
ENSMUSG00000025232	15211	Hexa	chr9	1.19108	6.34778	5.20077	7.21141e-07	6.34349e-06
ENSMUSG00000092035	170676	Peg10	chr6	3.02973	3.18969	5.20059	7.21673e-07	6.34496e-06
ENSMUSG00000060572	17150	Mfap2	chr4	2.00226	6.08315	5.20042	7.22154e-07	6.34599e-06
ENSMUSG00000027655	71715	Dhx35	chr2	1.50725	4.1946	5.19836	7.28198e-07	6.39587e-06
ENSMUSG00000020319	216560	Wdpcp	chr11	2.45199	2.56617	5.19816	7.28796e-07	6.3979e-06
ENSMUSG00000036768	209737	Kif15	chr9	-1.22907	6.18732	-5.1977	7.3014e-07	6.40647e-06
ENSMUSG00000025738	214931	Fbxl16	chr17	3.7063	1.29753	5.19732	7.31436e-07	6.41461e-06
ENSMUSG00000000131	74204	Xpo6	chr7	-1.27719	5.95683	-5.19649	7.3371e-07	6.43132e-06
ENSMUSG00000073643	69368	Wdfy1	chr1	1.23704	6.08795	5.19472	7.38991e-07	6.47435e-06
ENSMUSG00000112028	78638	1700113B09Rik	chr10	3.02231	-0.395664	5.19458	7.39423e-07	6.47488e-06
ENSMUSG00000040097	224613	Flywch1	chr17	1.20431	6.26622	5.19377	7.41821e-07	6.49261e-06
ENSMUSG00000037991	223970	Rmi2	chr16	-3.34553	2.12594	-5.19332	7.43207e-07	6.50147e-06
ENSMUSG00000001128	18636	Cfp	chrX	2.12986	3.79995	5.19246	7.45749e-07	6.52043e-06
ENSMUSG00000028636	106564	Ppcs	chr4	-2.02042	4.61873	-5.19102	7.50089e-07	6.5551e-06
ENSMUSG00000022769	64136	Sdf2l1	chr16	-2.24085	4.90037	-5.18731	7.61425e-07	6.65082e-06
ENSMUSG00000029378	11839	Areg	chr5	3.96659	-0.032483	5.18569	7.66748e-07	6.69396e-06
[truncated: 3,602 more rows]

## Sheet: 1.5
1.5_XX E12.5+24h v XX E12.5
List of genes involved in early XX germ cell development from E12.5 to E12.5+24h identified as DEGs from XX E12.5+24h DMSO v XX E12.5 (FDR < 0.05; LFC > 0.585; 497 DEGs)
Downregulated genes
Upregulated genes
ENSEMBL	ENTREZID	SYMBOL	TXCHROM	logFC	AveExpr	t	P.Value	adj.P.Val
ENSMUSG00000029848	20899	Stra8	chr6	3.22839	4.65061	16.7002	2.31968e-28	4.04019e-24
ENSMUSG00000076437	72657	Selenoh	chr2	-1.77003	7.13519	-11.0578	3.33237e-18	2.90199e-14
ENSMUSG00000002324	56739	Rec8	chr14	1.96681	3.60373	10.2765	1.11554e-16	6.47645e-13
ENSMUSG00000109032	666190	Gm7972	NA	2.23907	2.61329	9.943	5.05556e-16	2.20132e-12
ENSMUSG00000051455	268491	Meioc	chr11	2.30164	2.06717	9.50323	3.74106e-15	1.30316e-11
ENSMUSG00000020250	50493	Txnrd1	chr10	-2.16881	5.38551	-9.41585	5.57326e-15	1.61782e-11
ENSMUSG00000009596	74469	Taf7l	chrX	2.36764	3.52421	9.33218	8.16494e-15	2.03155e-11
ENSMUSG00000032065	66654	Tex12	chr9	2.37112	2.24189	9.15862	1.80395e-14	3.92741e-11
ENSMUSG00000011349	71241	Dmrtc2	chr7	2.35156	1.71152	9.03803	3.13002e-14	5.45156e-11
ENSMUSG00000059040	433182	Eno1b	chr18	-1.66295	8.09212	-9.05134	2.94534e-14	5.45156e-11
ENSMUSG00000010760	22113	Phlda2	chr7	-1.87744	1.35596	-8.99398	3.82821e-14	6.06145e-11
ENSMUSG00000009628	104271	Tex15	chr8	1.80909	6.17807	8.82495	8.29127e-14	1.20341e-10
ENSMUSG00000062773	56746	Tex101	chr7	2.20138	3.38239	8.70057	1.46411e-13	1.96156e-10
ENSMUSG00000025272	56191	Tro	chrX	2.92641	6.40273	8.37013	6.62712e-13	8.24461e-10
ENSMUSG00000087166	381591	L1td1	chr4	-2.03096	3.0796	-8.27292	1.03284e-12	1.19927e-09
ENSMUSG00000045106	211936	Ccdc73	chr2	1.6302	4.76839	8.14636	1.8395e-12	2.00241e-09
ENSMUSG00000060445	320558	Sycp2	chr2	1.75237	4.08742	7.74295	1.15201e-11	1.18027e-08
ENSMUSG00000109561	625662	Ankrd31	chr13	2.16899	2.75405	7.71437	1.31142e-11	1.26894e-08
ENSMUSG00000041571	20364	Selenow	chr7	-2.49312	4.65797	-7.63821	1.85172e-11	1.69744e-08
ENSMUSG00000063856	14775	Gpx1	chr9	-2.28168	7.91743	-7.42691	4.81059e-11	4.1893e-08
ENSMUSG00000027855	20957	Sycp1	chr3	1.36792	5.31957	7.393	5.60491e-11	4.6486e-08
ENSMUSG00000028784	622480	Spocd1	NA	5.22004	0.647207	7.23438	1.14404e-10	9.0572e-08
ENSMUSG00000108981	NA	NA	NA	2.06435	3.18049	7.18934	1.39987e-10	1.06007e-07
ENSMUSG00000063524	13806	Eno1	chr4	-1.49509	7.75031	-7.17432	1.49732e-10	1.08662e-07
ENSMUSG00000031362	72891	Xlr4c	chrX	1.8525	3.73266	7.11453	1.9569e-10	1.36333e-07
ENSMUSG00000009941	83454	Nxf2	chrX	4.34903	3.93273	7.08793	2.20424e-10	1.47659e-07
ENSMUSG00000055403	232217	4933427D06Rik	chr6	2.83771	1.34802	7.04258	2.69914e-10	1.74115e-07
ENSMUSG00000037071	20249	Scd1	chr19	2.07079	3.96489	6.95821	3.93182e-10	2.44573e-07
ENSMUSG00000063652	56517	Slc22a21	chr11	2.19717	3.25114	6.93698	4.32157e-10	2.59548e-07
ENSMUSG00000059625	227631	Sohlh1	chr2	3.91161	2.56567	6.86025	6.07799e-10	3.52868e-07
ENSMUSG00000036712	74256	Cyld	chr8	1.62605	4.71044	6.83499	6.79858e-10	3.81971e-07
ENSMUSG00000020059	20962	Sycp3	chr10	1.50656	5.38724	6.7694	9.09102e-10	4.94807e-07
ENSMUSG00000041359	21432	Tcl1	chr12	-1.5109	2.80676	-6.76241	9.37667e-10	4.9489e-07
ENSMUSG00000029769	232664	Ccdc136	chr6	1.80903	5.56951	6.75111	9.85712e-10	5.04945e-07
ENSMUSG00000106972	NA	NA	NA	3.01181	-0.154864	6.718	1.14104e-09	5.67814e-07
ENSMUSG00000118638	100042465	Gm3858	NA	4.70899	1.0298	6.55721	2.31663e-09	1.1208e-06
ENSMUSG00000025081	83561	Tdrd1	chr19	2.48837	2.88155	6.39296	4.75057e-09	2.23623e-06
ENSMUSG00000000730	54427	Dnmt3l	chr10	4.8423	0.328206	6.37739	5.08585e-09	2.33106e-06
ENSMUSG00000032101	30959	Ddx25	chr9	1.47895	4.96957	6.34195	5.93162e-09	2.649e-06
ENSMUSG00000040629	98558	Mael	chr1	1.47275	4.07641	6.22745	9.74482e-09	4.24314e-06
ENSMUSG00000031530	319520	Dusp4	chr8	-1.92652	3.22796	-6.1575	1.31794e-08	5.59869e-06
ENSMUSG00000062732	232973	Lypd4	chr7	2.84057	0.38027	6.11598	1.57578e-08	6.53461e-06
ENSMUSG00000061232	14972	H2-K1	chr17	1.73914	4.68492	6.10196	1.67368e-08	6.77918e-06
ENSMUSG00000031431	14605	Tsc22d3	chrX	1.97835	5.24669	6.09482	1.72574e-08	6.83117e-06
ENSMUSG00000043091	22146	Tuba1c	chr15	-1.46396	6.30839	-6.08681	1.78614e-08	6.91317e-06
ENSMUSG00000034555	83556	Tex16	chrX	1.84359	1.70734	5.93252	3.45388e-08	1.27992e-05
ENSMUSG00000048249	77128	Crebrf	chr17	1.4337	6.83822	5.93426	3.42838e-08	1.27992e-05
ENSMUSG00000031245	50887	Hmgn5	chrX	-1.46242	6.37015	-5.8716	4.47381e-08	1.62334e-05
ENSMUSG00000030729	70974	Pgm2l1	chr7	1.47205	5.24278	5.86339	4.63211e-08	1.64648e-05
ENSMUSG00000031153	54645	Gripap1	chrX	1.99633	5.58563	5.8473	4.95898e-08	1.72741e-05
ENSMUSG00000040289	15213	Hey1	chr3	-2.10786	4.28716	-5.80888	5.83361e-08	1.99223e-05
ENSMUSG00000030695	11674	Aldoa	chr7	-1.17155	8.4235	-5.80094	6.03254e-08	2.02055e-05
ENSMUSG00000021474	14057	Sfxn1	chr13	-1.73283	5.87001	-5.7722	6.80988e-08	2.23788e-05
ENSMUSG00000079845	434794	Xlr4a	chrX	1.61155	5.95068	5.76424	7.04206e-08	2.27133e-05
ENSMUSG00000031880	56437	Rrad	chr8	4.16718	2.56449	5.75864	7.21188e-08	2.2838e-05
ENSMUSG00000067338	22147	Tuba3b	chr6	1.45212	3.6465	5.74171	7.74231e-08	2.36575e-05
ENSMUSG00000029026	22062	Trp73	chr4	-3.63173	-0.680646	-5.74327	7.69216e-08	2.36575e-05
ENSMUSG00000052676	215693	Zmat1	chrX	1.78509	4.73979	5.70841	8.90497e-08	2.6741e-05
ENSMUSG00000049755	319475	Zfp672	chr11	1.78296	4.40353	5.6925	9.51909e-08	2.77966e-05
ENSMUSG00000012396	71950	Nanog	chr6	-1.77908	2.37408	-5.69109	9.57568e-08	2.77966e-05
ENSMUSG00000023495	59092	Pcbp4	chr9	-1.24503	6.57312	-5.67314	1.03234e-07	2.9476e-05
ENSMUSG00000021953	58865	Tdh	chr14	-1.31005	3.3049	-5.66152	1.08377e-07	3.04451e-05
ENSMUSG00000034832	194388	Tet3	chr6	2.32267	5.81465	5.63077	1.2324e-07	3.37622e-05
ENSMUSG00000029581	14086	Fscn1	chr5	-1.36214	5.92697	-5.62917	1.24061e-07	3.37622e-05
ENSMUSG00000073102	381738	Drc1	chr5	4.4882	0.812717	5.59747	1.41691e-07	3.79666e-05
ENSMUSG00000070003	76900	Ssbp4	chr8	-1.43793	5.96383	-5.55548	1.68607e-07	4.44944e-05
ENSMUSG00000013089	104156	Etv5	chr16	-1.31057	5.12784	-5.48688	2.24012e-07	5.74231e-05
ENSMUSG00000062300	19294	Nectin2	chr7	-1.52834	6.71355	-5.48669	2.24193e-07	5.74231e-05
ENSMUSG00000032021	54698	Crtam	chr9	3.75448	-0.125479	5.47255	2.37706e-07	6.00017e-05
ENSMUSG00000020027	216233	Socs2	chr10	-1.35992	6.80646	-5.45626	2.54189e-07	6.32459e-05
ENSMUSG00000054727	75514	1700013H16Rik	chrX	1.64646	1.8725	5.42277	2.9177e-07	7.15741e-05
ENSMUSG00000098112	668218	Bin2	chr15	2.46584	2.94524	5.37804	3.50566e-07	8.14108e-05
ENSMUSG00000059552	22059	Trp53	chr11	-1.20892	6.9458	-5.37891	3.49319e-07	8.14108e-05
ENSMUSG00000047139	12484	Cd24a	chr10	-1.28185	6.41976	-5.38358	3.42695e-07	8.14108e-05
ENSMUSG00000042367	14620	Gjb3	chr4	-1.35552	3.16534	-5.38449	3.41419e-07	8.14108e-05
ENSMUSG00000031278	50790	Acsl4	chrX	2.14624	4.35258	5.36269	3.7331e-07	8.55518e-05
ENSMUSG00000025576	52897	Rbfox3	chr11	4.02632	2.21387	5.35643	3.83144e-07	8.66652e-05
ENSMUSG00000009394	20965	Syn2	chr6	1.7768	2.21843	5.34431	4.02468e-07	8.98691e-05
ENSMUSG00000032443	100039681	Zcwpw2	NA	1.77568	3.00527	5.34104	4.07877e-07	8.9924e-05
ENSMUSG00000021255	26380	Esrrb	chr12	-1.6261	1.98362	-5.33171	4.23711e-07	9.22471e-05
ENSMUSG00000050197	73614	Rhox13	chrX	1.65931	1.57167	5.27705	5.29406e-07	0.000113835
ENSMUSG00000032852	228770	Rspo4	chr2	3.49596	0.592885	5.26983	5.45222e-07	0.000115806
ENSMUSG00000032087	114873	Dscaml1	chr9	3.84509	-0.139206	5.26316	5.60287e-07	0.000117572
ENSMUSG00000015112	50799	Slc25a13	chr6	-1.36012	5.35284	-5.24038	6.14359e-07	0.000127384
ENSMUSG00000028496	70122	Mllt3	chr4	1.30444	5.59555	5.19601	7.35126e-07	0.000150632
ENSMUSG00000109860	232867	Gm17737	NA	4.15893	-0.12272	5.18215	7.77987e-07	0.00015575
ENSMUSG00000024381	30948	Bin1	chr18	2.20365	5.33419	5.18291	7.75059e-07	0.00015575
ENSMUSG00000076617	16019	Ighm	NA	4.21697	2.60493	5.16876	8.2121e-07	0.000162534
ENSMUSG00000052525	70891	Spdya	chr17	2.03315	1.62961	5.14674	8.96578e-07	0.000175432
ENSMUSG00000051977	213389	Prdm9	chr17	1.61753	3.28694	5.14399	9.06523e-07	0.000175432
ENSMUSG00000042377	69640	Fam83g	chr11	1.59336	4.06854	5.12622	9.73612e-07	0.000186345
ENSMUSG00000040687	228355	Madd	chr2	1.42294	3.77011	5.10213	1.07232e-06	0.000203007
ENSMUSG00000079225	NA	NA	NA	-1.22476	6.81189	-5.06174	1.26019e-06	0.000236008
ENSMUSG00000055128	68755	Cgrrf1	chr14	1.81516	4.79008	5.05283	1.30581e-06	0.00024195
ENSMUSG00000090610	100041907	Gm3571	NA	1.50424	4.6878	4.99402	1.64982e-06	0.000302472
ENSMUSG00000040712	216874	Camta2	chr11	2.86028	3.00288	4.96388	1.85903e-06	0.000333801
ENSMUSG00000068117	74369	Mei1	chr15	2.7082	-0.0745853	4.96513	1.84979e-06	0.000333801
ENSMUSG00000036912	330890	Piwil4	chr9	2.77054	1.72061	4.9589	1.89598e-06	0.000336961
ENSMUSG00000030760	66190	Acer3	chr7	1.49041	4.70829	4.94663	1.99009e-06	0.000349354
ENSMUSG00000116218	NA	NA	NA	1.21097	3.5585	4.94464	2.00582e-06	0.000349354
ENSMUSG00000035021	217578	Baz1a	chr12	1.17759	5.29677	4.93319	2.09849e-06	0.000361874
ENSMUSG00000020299	67592	4930524B15Rik	chr11	2.88579	-0.25409	4.92228	2.1907e-06	0.000374073
ENSMUSG00000010175	19130	Prox1	chr1	4.17914	1.04571	4.91572	2.25072e-06	0.00038059
ENSMUSG00000046846	66712	Spesp1	chr9	3.11522	-0.562249	4.89593	2.43009e-06	0.00040697
ENSMUSG00000052949	217340	Rnf157	chr11	1.78403	4.13211	4.8928	2.45993e-06	0.000408044
ENSMUSG00000050079	67610	Rspry1	chr8	1.15593	6.54453	4.887	2.5166e-06	0.000413506
ENSMUSG00000051176	22702	Zfp42	chr8	-1.25769	3.59012	-4.86629	2.72954e-06	0.000439364
ENSMUSG00000006356	68337	Crip2	chr12	-1.55684	5.70092	-4.86442	2.74965e-06	0.000439364
ENSMUSG00000099370	69193	Platr10	chr3	-3.47568	0.453388	-4.86466	2.74766e-06	0.000439364
ENSMUSG00000031898	71854	Dpep3	chr8	3.28082	0.437368	4.8328	3.11188e-06	0.000492724
ENSMUSG00000021196	56421	Pfkp	chr13	-1.51763	3.83801	-4.82409	3.21913e-06	0.000505114
ENSMUSG00000035150	26905	Eif2s3x	chrX	-1.24152	5.68431	-4.81661	3.31437e-06	0.000515414
ENSMUSG00000024665	56473	Fads2	chr19	1.52646	7.32388	4.80873	3.41769e-06	0.000526778
ENSMUSG00000031349	18194	Nsdhl	chrX	1.30912	5.35099	4.80427	3.47761e-06	0.000531311
ENSMUSG00000045518	246086	Onecut3	chr10	2.7761	-1.13067	4.78679	3.72225e-06	0.000554106
ENSMUSG00000109116	20958	Sycp1-ps1	chr7	1.57766	1.95205	4.78799	3.70492e-06	0.000554106
ENSMUSG00000028640	21420	Tfap2c	chr2	-1.34314	2.07069	-4.78707	3.71821e-06	0.000554106
ENSMUSG00000028378	67103	Ptgr1	chr4	2.3786	6.29236	4.78168	3.79684e-06	0.000560421
ENSMUSG00000022236	252967	Ropn1l	chr15	2.72982	2.47445	4.77526	3.89275e-06	0.000569748
ENSMUSG00000068328	11993	Aup1	chr6	1.23448	6.12053	4.7679	4.00538e-06	0.000581347
ENSMUSG00000043453	236852	Magea10	chrX	3.28511	-0.356544	4.75978	4.13428e-06	0.000595097
ENSMUSG00000029279	114642	Brdt	chr5	1.27237	4.39933	4.74713	4.34101e-06	0.000619733
ENSMUSG00000054003	74691	Tdrd9	chr12	2.93647	1.79761	4.74049	4.45427e-06	0.000626409
ENSMUSG00000032482	29873	Cspg5	chr9	1.84945	2.88914	4.74016	4.45971e-06	0.000626409
ENSMUSG00000034239	380730	Gm884	chr11	3.31484	0.400725	4.73376	4.57236e-06	0.000637094
ENSMUSG00000000303	12550	Cdh1	chr8	-1.53153	3.23271	-4.71662	4.88426e-06	0.000675152
ENSMUSG00000053219	379043	Raet1e	chr10	2.05887	3.6021	4.70922	5.02555e-06	0.000689213
ENSMUSG00000054920	71778	Klhl5	chr5	2.07115	3.94852	4.70067	5.19396e-06	0.000706744
ENSMUSG00000047789	268706	Slc38a9	chr13	1.26751	4.83196	4.66258	6.0127e-06	0.000811807
ENSMUSG00000110525	NA	NA	NA	3.31051	-0.0794055	4.65697	6.14497e-06	0.000823284
ENSMUSG00000051159	12705	Cited1	chrX	1.47755	5.37128	4.63625	6.65072e-06	0.000877851
ENSMUSG00000009670	83558	Tex11	chrX	1.31944	3.43342	4.63616	6.65306e-06	0.000877851
ENSMUSG00000043549	631145	Fam90a1b	chrX	2.41979	0.585779	4.63172	6.76694e-06	0.000886164
ENSMUSG00000005947	16407	Itgae	chr11	3.26641	-0.514393	4.62446	6.95898e-06	0.000904512
ENSMUSG00000024155	75178	Meiob	chr17	1.69241	1.86353	4.61861	7.11455e-06	0.000917882
ENSMUSG00000009733	21422	Tfcp2	chr15	1.7293	5.40884	4.60429	7.51379e-06	0.000962262
ENSMUSG00000027719	21744	Adad1	chr3	1.8846	2.41559	4.59204	7.87262e-06	0.00100086
ENSMUSG00000115963	NA	NA	NA	2.34792	2.19937	4.5882	7.98855e-06	0.00100824
ENSMUSG00000067768	27083	Xlr4b	chrX	1.53134	3.34475	4.58152	8.19406e-06	0.00102673
ENSMUSG00000016200	329324	Syt14	chr1	1.44863	4.85829	4.57268	8.47393e-06	0.00105422
ENSMUSG00000060332	192140	Tmc2	chr2	3.2158	0.598178	4.56136	8.84803e-06	0.00109295
ENSMUSG00000062296	320429	Trank1	chr9	1.82554	4.18691	4.54835	9.29332e-06	0.00113987
ENSMUSG00000056737	12332	Capg	chr6	-2.39564	3.33909	-4.53489	9.77892e-06	0.00119105
ENSMUSG00000024130	27410	Abca3	chr17	1.87045	3.72162	4.52622	1.01045e-05	0.00122216
ENSMUSG00000020432	21452	Tcn2	chr11	2.13475	5.57061	4.52316	1.02219e-05	0.00122783
ENSMUSG00000024350	76594	Dnajc18	chr18	1.60715	4.60856	4.51627	1.04913e-05	0.00125155
ENSMUSG00000002346	73095	Slc25a42	chr8	2.08171	2.73255	4.50245	1.10525e-05	0.00130953
ENSMUSG00000038576	96935	Susd4	chr1	1.71545	4.0338	4.49447	1.13898e-05	0.00134038
ENSMUSG00000046814	320415	Gchfr	chr2	1.41924	4.22149	4.49066	1.15542e-05	0.0013506
ENSMUSG00000018076	76199	Med13l	chr5	1.38886	6.61912	4.48271	1.19046e-05	0.00137313
ENSMUSG00000029249	19712	Rest	chr5	-0.976759	8.12965	-4.48443	1.18281e-05	0.00137313
ENSMUSG00000006498	19205	Ptbp1	chr10	-1.21982	6.87978	-4.47278	1.23574e-05	0.00141598
ENSMUSG00000003153	20527	Slc2a3	chr6	-1.29953	4.09272	-4.44976	1.34711e-05	0.00153351
ENSMUSG00000063838	58804	Cdc42ep5	chr7	-2.26091	3.77433	-4.43358	1.43116e-05	0.0016186
ENSMUSG00000023963	56050	Cyp39a1	chr17	2.3124	3.13206	4.4288	1.45694e-05	0.00163713
ENSMUSG00000094885	18422	Ott	chrX	3.02081	-0.504801	4.41937	1.50937e-05	0.00168517
ENSMUSG00000019989	209558	Enpp3	chr10	-1.47857	2.56721	-4.41346	1.54274e-05	0.00171145
ENSMUSG00000034949	103406	Zfr2	chr10	3.00909	3.57602	4.39733	1.63855e-05	0.00180624
ENSMUSG00000002012	93843	Pnck	chrX	1.92123	2.54358	4.39306	1.66452e-05	0.00182333
ENSMUSG00000026578	74895	Ccdc181	chr1	1.23234	5.22599	4.39107	1.67686e-05	0.00182537
ENSMUSG00000036564	234593	Ndrg4	chr8	3.12772	1.75737	4.3768	1.76863e-05	0.00191331
ENSMUSG00000071235	432677	Vrtn	chr12	-2.06213	0.0254431	-4.36	1.88174e-05	0.00202311
ENSMUSG00000107599	NA	NA	NA	2.92213	-0.819755	4.35653	1.90638e-05	0.00203701
ENSMUSG00000030876	59052	Mettl9	chr7	-1.17153	5.89617	-4.35235	1.93579e-05	0.00205584
ENSMUSG00000021337	214189	Scgn	chr13	-2.61577	-0.443606	-4.34386	1.99762e-05	0.00209594
ENSMUSG00000028699	66805	Tspan1	chr4	-3.09734	-0.818173	-4.34428	1.99496e-05	0.00209594
ENSMUSG00000059743	110196	Fdps	chr3	1.22905	4.92299	4.32893	2.11079e-05	0.00220141
ENSMUSG00000110357	100126243	A030001D20Rik	chr7	3.38909	1.01563	4.32148	2.17109e-05	0.00225082
ENSMUSG00000054766	56086	Set	chr2	-1.09783	8.72072	-4.31099	2.255e-05	0.00232399
ENSMUSG00000000134	209446	Tfe3	chrX	-1.13246	5.82564	-4.30551	2.301e-05	0.00235744
ENSMUSG00000015365	83456	Mov10l1	chr15	1.04984	4.66567	4.29223	2.41603e-05	0.00246082
ENSMUSG00000054134	52020	Umodl1	chr17	-2.53133	0.0718799	-4.28924	2.44277e-05	0.00247358
ENSMUSG00000003847	54446	Nfat5	chr8	1.5116	5.89923	4.27121	2.60965e-05	0.0026273
ENSMUSG00000039206	231871	Daglb	chr5	1.75588	4.09461	4.25676	2.75134e-05	0.00273829
ENSMUSG00000054893	384763	Zfp667	chr7	1.18256	5.79179	4.25825	2.73641e-05	0.00273829
ENSMUSG00000035356	80859	Nfkbiz	chr16	-1.74656	4.13818	-4.24346	2.88828e-05	0.00285825
ENSMUSG00000000631	360013	Myo18a	chr11	1.43578	5.92301	4.23727	2.95425e-05	0.00290702
ENSMUSG00000086161	102635334	Gm15389	NA	3.10553	-0.150198	4.2312	3.02147e-05	0.00295646
ENSMUSG00000028836	230810	Slc30a2	chr4	-1.39643	4.97555	-4.21913	3.15598e-05	0.00307082
ENSMUSG00000028487	242509	Bnc2	chr4	1.44331	6.58139	4.21677	3.18321e-05	0.0030801
ENSMUSG00000079606	209005	Fsip2l	chrX	2.70061	0.146985	4.20559	3.31545e-05	0.00317281
ENSMUSG00000005148	12224	Klf5	chr14	-1.12215	4.64134	-4.20674	3.30144e-05	0.00317281
ENSMUSG00000023456	21991	Tpi1	chr6	-1.56197	6.06337	-4.19854	3.40111e-05	0.003237
ENSMUSG00000029504	69663	Ddx51	chr5	-1.36685	4.19158	-4.18073	3.62783e-05	0.00343402
ENSMUSG00000004113	12287	Cacna1b	chr2	2.85497	1.82718	4.17892	3.65234e-05	0.00343853
ENSMUSG00000019960	67603	Dusp6	chr10	-2.06119	4.51838	-4.17695	3.67781e-05	0.00344389
ENSMUSG00000056531	73254	Ccdc18	chr5	1.08347	5.90257	4.17542	3.69823e-05	0.0034445
ENSMUSG00000037798	11720	Mat1a	chr14	3.29105	-0.184484	4.16512	3.84151e-05	0.00354009
ENSMUSG00000035885	12868	Cox8a	chr19	-1.02231	8.43504	-4.16502	3.83986e-05	0.00354009
ENSMUSG00000027716	22065	Trpc3	chr3	3.39608	0.721589	4.15784	3.94491e-05	0.00357391
ENSMUSG00000053192	56772	Mllt11	chr3	2.81035	2.19967	4.15693	3.95427e-05	0.00357391
ENSMUSG00000040364	56546	Sec1	chr7	1.74468	1.92023	4.15705	3.95202e-05	0.00357391
ENSMUSG00000070348	12443	Ccnd1	chr7	1.42497	5.32077	4.15647	3.96029e-05	0.00357391
ENSMUSG00000026817	11636	Ak1	chr2	-1.6183	2.84585	-4.14009	4.20107e-05	0.00377165
ENSMUSG00000038292	384619	Kash5	chr7	2.83182	0.787377	4.13083	4.34402e-05	0.00387999
ENSMUSG00000049092	70713	Gpr137c	chr14	1.47236	3.38611	4.1279	4.38936e-05	0.00390048
ENSMUSG00000039683	330222	Sdk1	chr5	1.80963	3.12061	4.12572	4.42385e-05	0.00391118
ENSMUSG00000021098	75801	4930447C04Rik	chr12	1.01583	5.82375	4.11587	4.58309e-05	0.00402576
ENSMUSG00000026728	22352	Vim	chr2	-1.52337	7.04262	-4.11346	4.62279e-05	0.00402576
ENSMUSG00000021221	70127	Dpf3	chr12	-2.55608	3.45046	-4.11449	4.60599e-05	0.00402576
ENSMUSG00000031762	17750	Mt2	chr8	-2.05169	3.55545	-4.10633	4.74244e-05	0.00410941
ENSMUSG00000107142	NA	NA	NA	-2.18986	-0.276074	-4.10475	4.76945e-05	0.00411235
ENSMUSG00000032562	14678	Gnai2	chr9	-1.09074	7.38515	-4.10019	4.8479e-05	0.00415941
ENSMUSG00000029348	72898	Asphd2	chr5	3.11852	2.3147	4.09781	4.89215e-05	0.00417679
ENSMUSG00000030001	26910	Figla	chr6	1.785	1.12774	4.09504	4.93816e-05	0.00419551
ENSMUSG00000032607	434437	Amt	chr9	-1.65723	3.08855	-4.0894	5.03873e-05	0.00426017
ENSMUSG00000026354	226413	Lct	chr1	3.59385	0.650115	4.07677	5.28194e-05	0.00444423
ENSMUSG00000020402	22333	Vdac1	chr11	-1.16264	6.68827	-4.06578	5.48197e-05	0.00459036
ENSMUSG00000035551	75426	Igfbpl1	chr4	-1.32075	1.55426	-4.06134	5.56927e-05	0.00464115
ENSMUSG00000018698	16869	Lhx1	chr11	-1.3033	3.15383	-4.0393	6.02314e-05	0.00497181
ENSMUSG00000037762	66859	Slc16a9	chr10	-3.12283	1.24881	-4.04008	6.01048e-05	0.00497181
ENSMUSG00000030403	22323	Vasp	chr7	-1.19167	6.2552	-4.02818	6.26548e-05	0.00514745
ENSMUSG00000037355	71101	Uvssa	chr5	1.458	5.62116	4.02344	6.37153e-05	0.00520149
ENSMUSG00000043629	67080	1700019D03Rik	chr1	-1.52376	1.76537	-4.02258	6.39099e-05	0.00520149
ENSMUSG00000086598	100270744	Btbd18	chr2	1.5409	1.69772	4.00445	6.81415e-05	0.00548759
ENSMUSG00000025950	15926	Idh1	chr1	1.15944	7.11131	4.0047	6.80825e-05	0.00548759
ENSMUSG00000027574	58237	Nkain4	chr2	-2.91755	2.60139	-4.0036	6.83704e-05	0.00548759
ENSMUSG00000053909	434769	Rhox10	chrX	2.26485	0.981167	4.00108	6.89585e-05	0.0055094
ENSMUSG00000027452	68738	Acss1	chr2	-1.7918	3.84102	-3.99928	6.93973e-05	0.00551915
ENSMUSG00000006442	20810	Srm	chr4	-1.20002	6.08396	-3.98517	7.29365e-05	0.00577425
ENSMUSG00000022487	74174	Gtsf1	chr15	2.16671	2.16486	3.9701	7.6908e-05	0.00606111
ENSMUSG00000067795	75799	4930444P10Rik	chr1	3.25773	-0.39271	3.96512	7.83575e-05	0.00614754
ENSMUSG00000026259	53972	Ngef	chr1	2.75181	1.13202	3.95953	7.98338e-05	0.00623527
ENSMUSG00000022619	60597	Mapk8ip2	chr15	-2.05699	1.56618	-3.95696	8.05395e-05	0.00626231
ENSMUSG00000054889	109620	Dsp	chr13	-1.23725	4.08133	-3.95122	8.21778e-05	0.00636129
ENSMUSG00000022314	19357	Rad21	chr15	-1.07973	7.57341	-3.94649	8.35491e-05	0.00643883
ENSMUSG00000087177	327744	E130307A14Rik	chr10	1.49786	3.98238	3.94028	8.5386e-05	0.0065514
ENSMUSG00000058147	22446	Xlr3c	chrX	1.33816	4.18925	3.93026	8.84295e-05	0.00672567
ENSMUSG00000032202	11891	Rab27a	chr9	-1.35652	2.63106	-3.93027	8.84263e-05	0.00672567
ENSMUSG00000096472	12581	Cdkn2d	chr9	1.13874	4.44827	3.90255	9.73988e-05	0.00736255
ENSMUSG00000004071	66626	Cdip1	chr16	1.07897	7.10412	3.90182	9.76488e-05	0.00736255
ENSMUSG00000078653	68107	Cntd1	chr11	1.80572	1.89937	3.89484	0.000100045	0.00751072
ENSMUSG00000004266	15170	Ptpn6	chr6	-1.05533	3.69944	-3.89296	0.000100701	0.0075275
ENSMUSG00000027952	68603	Pmvk	chr3	1.27641	5.12315	3.88353	0.000104054	0.00774492
ENSMUSG00000041229	320595	Phf8	chrX	1.24203	5.52944	3.87204	0.000108283	0.00799205
ENSMUSG00000110489	NA	NA	NA	-1.66865	2.18394	-3.87201	0.000108292	0.00799205
ENSMUSG00000051323	279653	Pcdh19	chrX	2.60648	2.51591	3.86673	0.000110308	0.0081065
ENSMUSG00000025579	14387	Gaa	chr11	1.1844	6.10079	3.85947	0.000113096	0.00827646
ENSMUSG00000029428	13852	Stx2	chr5	2.14445	4.11319	3.85412	0.000115209	0.00839577
ENSMUSG00000054932	11576	Afp	chr5	2.87851	0.305032	3.84038	0.000120861	0.00869853
ENSMUSG00000053856	231098	Dnajc5g	chr5	2.00755	0.266848	3.84042	0.000120781	0.00869853
ENSMUSG00000037921	234311	Ddx60	chr8	-3.11378	1.991	-3.84187	0.000120307	0.00869853
ENSMUSG00000036306	211134	Lzts1	chr8	-1.71069	4.37763	-3.8383	0.000121667	0.00872048
ENSMUSG00000099032	100039596	Tcf24	chr1	1.92832	1.62384	3.83145	0.000124574	0.00881995
ENSMUSG00000078796	666528	Zfp541	chr7	1.79875	0.724384	3.83178	0.000124432	0.00881995
ENSMUSG00000005493	55993	Msh4	chr3	1.75797	0.716052	3.83375	0.000123588	0.00881995
ENSMUSG00000001270	12709	Ckb	chr12	-1.1188	5.30172	-3.82908	0.000125594	0.00885614
ENSMUSG00000078815	54378	Cacng6	chr7	2.78383	-0.299306	3.82327	0.000128173	0.0089654
ENSMUSG00000108414	83673	Snhg1	chr19	-1.12574	6.04677	-3.82417	0.000127733	0.0089654
ENSMUSG00000111214	NA	NA	NA	1.34087	4.62214	3.81674	0.000131033	0.00912883
ENSMUSG00000032294	18746	Pkm	chr9	-0.947928	8.81336	-3.81251	0.000132953	0.00922565
ENSMUSG00000074734	619332	Taf7l2	chr10	1.39605	1.80107	3.80993	0.000134135	0.00927076
ENSMUSG00000057666	14433	Gapdh	chr6	-1.11323	6.24126	-3.80874	0.000134679	0.00927157
ENSMUSG00000026126	19253	Ptpn18	chr1	2.71752	1.69685	3.80334	0.000137241	0.00941074
ENSMUSG00000033105	16987	Lss	chr10	1.24202	5.28129	3.80151	0.000138062	0.0094299
ENSMUSG00000039628	328779	Hs3st6	chr17	2.3929	-0.44764	3.79739	0.000140031	0.00948997
ENSMUSG00000002458	56470	Rgs19	chr2	2.04875	4.16267	3.7979	0.000139778	0.00948997
ENSMUSG00000023832	110460	Acat2	chr17	1.21588	6.92534	3.79412	0.0001416	0.00955911
ENSMUSG00000095948	100862398	Gm21708	chrY	3.18199	-0.0307864	3.7916	0.000143036	0.00961877
ENSMUSG00000053297	243373	AI854703	chr6	3.44712	0.291597	3.78978	0.000144126	0.00965481
ENSMUSG00000002109	107986	Ddb2	chr2	1.26761	3.6486	3.78659	0.000145293	0.00966669
ENSMUSG00000000078	23849	Klf6	chr13	-1.51078	6.56431	-3.78635	0.000145414	0.00966669
ENSMUSG00000041096	52808	Tspyl2	chrX	1.48377	4.32127	3.78085	0.000148171	0.00981254
ENSMUSG00000041287	20670	Sox15	chr11	-1.44135	1.62074	-3.77321	0.000152085	0.0100336
ENSMUSG00000057246	407788	BC051142	chr17	1.89715	0.590307	3.76642	0.000155648	0.0102299
ENSMUSG00000105509	NA	NA	NA	-1.79121	3.1338	-3.76047	0.000158832	0.0103999
ENSMUSG00000024786	622554	Majin	chr19	2.21544	-0.527342	3.75208	0.000163434	0.0106565
ENSMUSG00000047604	212398	Frat2	chr19	-1.83136	3.35902	-3.7511	0.000163975	0.0106565
ENSMUSG00000040812	271813	Agbl2	chr2	2.39748	0.859883	3.74644	0.000166603	0.0107471
ENSMUSG00000026678	19737	Rgs5	chr1	-3.17608	1.12818	-3.74743	0.000166302	0.0107471
ENSMUSG00000020186	13008	Csrp2	chr10	-1.35433	4.4964	-3.74464	0.000167611	0.0107722
ENSMUSG00000032353	66111	Tmed3	chr9	1.02948	6.22698	3.73274	0.000174515	0.0111748
ENSMUSG00000025738	214931	Fbxl16	chr17	2.84981	1.29753	3.72705	0.000178026	0.0112759
ENSMUSG00000020277	18641	Pfkl	chr10	-1.63968	5.12107	-3.72702	0.000177933	0.0112759
ENSMUSG00000082160	NA	NA	NA	-3.24919	1.01366	-3.72746	0.000178037	0.0112759
ENSMUSG00000026675	15490	Hsd17b7	chr1	1.22458	5.52591	3.7225	0.000180676	0.0114016
ENSMUSG00000001911	18032	Nfix	chr8	2.29157	4.48669	3.72063	0.000181831	0.011433
ENSMUSG00000024791	67849	Cdca5	chr19	-1.16808	5.24192	-3.7186	0.000183074	0.0114698
ENSMUSG00000040732	13876	Erg	chr16	2.68567	2.16355	3.71197	0.000187288	0.0116918
ENSMUSG00000041138	73412	Nme8	chr13	2.88268	-0.522472	3.71055	0.000188259	0.0117104
ENSMUSG00000106164	NA	NA	NA	3.03749	0.326553	3.70793	0.000190025	0.0117451
ENSMUSG00000078591	628779	Hs3st4	chr7	2.84714	-0.227727	3.70579	0.000191298	0.0117451
ENSMUSG00000084066	NA	NA	NA	2.32791	0.0230895	3.70527	0.000191515	0.0117451
ENSMUSG00000052396	233549	Mogat2	chr7	-1.43067	0.951862	-3.70625	0.00019087	0.0117451
ENSMUSG00000047603	56525	Zfp235	chr7	1.73822	2.58436	3.70235	0.000193401	0.0118192
ENSMUSG00000035226	241770	Rims4	chr2	2.26599	1.77029	3.70116	0.000194187	0.0118257
ENSMUSG00000028280	14408	Gabrr1	chr4	2.52672	-1.02476	3.69628	0.000197432	0.0119399
ENSMUSG00000029138	67656	4930548H24Rik	chr5	-2.4301	0.0674645	-3.69709	0.000196877	0.0119399
ENSMUSG00000025856	18590	Pdgfa	chr5	-1.03914	6.3728	-3.6925	0.000199923	0.0120486
ENSMUSG00000006586	12395	Runx1t1	chr4	-1.12124	6.37089	-3.68289	0.000206491	0.0124016
ENSMUSG00000039629	320609	Strip2	chr6	1.88164	2.58708	3.67079	0.000215054	0.0128711
ENSMUSG00000074733	414758	Zfp950	chr19	1.46497	4.65631	3.66978	0.000215787	0.0128711
ENSMUSG00000005958	13845	Ephb3	chr16	-1.26262	4.06489	-3.66562	0.000218814	0.0130071
ENSMUSG00000094004	331529	Gm5128	chrX	2.58613	0.179922	3.66161	0.000221837	0.013142
ENSMUSG00000002985	11816	Apoe	chr7	-1.3967	5.73719	-3.66029	0.000222756	0.0131517
ENSMUSG00000031397	83553	Tktl1	chrX	1.8535	1.48744	3.65228	0.00022881	0.0134635
ENSMUSG00000052609	263406	Plekhg3	chr12	-1.1381	4.44754	-3.64883	0.000231467	0.0135739
ENSMUSG00000035878	235386	Hykk	chr9	2.24021	2.40279	3.64278	0.000236205	0.0137523
ENSMUSG00000033039	27008	Micall1	chr15	1.6416	4.2937	3.63992	0.000238457	0.0137523
ENSMUSG00000029922	54484	Mkrn1	chr6	-0.9553	6.53798	-3.64293	0.000236071	0.0137523
ENSMUSG00000023915	94185	Tnfrsf21	chr17	-1.46685	2.8146	-3.64188	0.000236905	0.0137523
ENSMUSG00000029646	12591	Cdx2	chr5	-1.79688	-1.48803	-3.63993	0.000238448	0.0137523
ENSMUSG00000071341	13656	Egr4	chr6	2.78342	2.3932	3.63382	0.000243522	0.0139981
ENSMUSG00000060519	30935	Tor3a	chr1	-1.71821	3.08604	-3.63059	0.00024599	0.0140935
ENSMUSG00000066839	26940	Ecsit	chr9	1.15911	5.22901	3.62745	0.00024858	0.0141951
ENSMUSG00000032493	73336	Prss44	chr9	2.5805	-1.13002	3.61834	0.000256313	0.0145889
ENSMUSG00000037493	56506	Cib2	chr9	1.95137	3.86222	3.61415	0.000259828	0.0147408
ENSMUSG00000055148	16598	Klf2	chr8	-1.62942	5.46478	-3.61263	0.000261141	0.0147672
ENSMUSG00000113823	NA	NA	NA	2.57342	-0.531471	3.60595	0.00026708	0.0150542
ENSMUSG00000042826	14166	Fgf11	chr11	2.14415	2.47929	3.60226	0.000270298	0.0151864
ENSMUSG00000102478	100504508	BC085271	NA	-0.951799	7.16337	-3.60115	0.000271284	0.0151928
ENSMUSG00000045036	381107	Tmem232	chr17	2.83108	-0.409997	3.6004	0.000272198	0.0151951
ENSMUSG00000024827	104174	Gldc	chr19	-1.0204	3.11674	-3.59808	0.000274055	0.0152499
ENSMUSG00000028680	12795	Plk3	chr4	-2.70417	2.45789	-3.59121	0.000280522	0.01556
ENSMUSG00000070345	327992	Hsf5	chr11	1.85197	1.5692	3.58278	0.000288296	0.0159405
ENSMUSG00000006390	54325	Elovl1	chr4	1.36254	5.07149	3.58043	0.000290545	0.016014
ENSMUSG00000029403	53886	Cdkl2	chr5	1.63617	3.01358	3.57895	0.000291965	0.0160415
ENSMUSG00000041245	279561	Wnk3	chrX	1.24285	5.54806	3.57283	0.000297923	0.0163174
ENSMUSG00000006517	192156	Mvd	chr8	1.27386	4.82065	3.56754	0.000303168	0.0165526
ENSMUSG00000045349	230863	Sh2d5	chr4	2.3053	2.42775	3.56469	0.000306051	0.0166059
ENSMUSG00000051592	209091	Ccnb3	chrX	1.66069	1.46947	3.56483	0.000305889	0.0166059
ENSMUSG00000042453	19699	Reln	chr5	1.85209	2.7648	3.56088	0.000309896	0.0167623
ENSMUSG00000046876	20238	Atxn1	chr13	2.53237	3.02013	3.55878	0.000312134	0.0168311
ENSMUSG00000005873	13476	Reep5	chr18	1.47369	5.42647	3.55176	0.000319329	0.0171659
ENSMUSG00000033152	319655	Podxl2	chr6	2.0428	3.08297	3.54899	0.000322265	0.0172704
ENSMUSG00000095041	NA	NA	NA	1.16078	6.37169	3.54378	0.000327816	0.0174939
ENSMUSG00000034647	106585	Ankrd12	chr17	0.959881	7.28263	3.5432	0.000328444	0.0174939
ENSMUSG00000091497	212952	Mageb11	chrX	2.67231	-0.57596	3.54185	0.000330086	0.0175235
ENSMUSG00000015176	70769	Nolc1	chr19	-0.89797	7.67375	-3.54083	0.000331012	0.0175235
ENSMUSG00000026339	70829	Ccdc93	chr1	1.33509	4.16235	3.53891	0.0003331	0.0175806
ENSMUSG00000028830	100317	AU040320	chr4	1.48262	4.40473	3.53486	0.000337556	0.017762
ENSMUSG00000110326	NA	NA	NA	2.8322	0.161288	3.52747	0.000346195	0.0181617
ENSMUSG00000021643	20365	Serf1	chr13	0.957426	8.07404	3.52409	0.000349665	0.0182886
ENSMUSG00000071646	23942	Mta2	chr19	-1.00521	6.50578	-3.51239	0.000363301	0.018945
ENSMUSG00000107701	102635339	Gm19287	NA	2.42826	-0.315399	3.50565	0.000371464	0.0193128
ENSMUSG00000044024	225392	Rell2	chr18	3.09725	0.690816	3.50112	0.000377853	0.0195865
ENSMUSG00000109408	78439	A930037H05Rik	chr11	1.66518	2.69014	3.49314	0.000386827	0.0199922
ENSMUSG00000070814	321008	Zswim9	chr7	1.31147	4.49629	3.49172	0.000388618	0.0200253
ENSMUSG00000003721	72999	Insig2	chr1	1.23946	5.36922	3.486	0.00039591	0.0203409
ENSMUSG00000038598	100155	Shoc1	chr4	1.94762	0.651963	3.47991	0.000403822	0.0206864
ENSMUSG00000069041	73333	Slc25a31	chr3	1.16074	2.95605	3.47815	0.00040614	0.0207441
ENSMUSG00000023764	78887	Sfi1	chr11	1.08377	5.01808	3.47719	0.000407405	0.0207479
ENSMUSG00000036644	76795	Tbc1d9b	chr11	1.26239	5.14285	3.4756	0.000409514	0.0207945
ENSMUSG00000079578	382217	Gm1140	chrX	2.27531	-0.346418	3.4689	0.000418544	0.0211912
ENSMUSG00000003123	16890	Lipe	chr7	1.31128	3.94788	3.46759	0.000420284	0.0212177
ENSMUSG00000035172	217198	Plekhh3	chr11	2.2065	3.13926	3.46554	0.000423114	0.0212823
ENSMUSG00000017837	71966	Nkiras2	chr11	1.28998	5.10361	3.46346	0.000425942	0.0212823
ENSMUSG00000038697	102162	Taf5l	chr8	-1.0912	4.91262	-3.46309	0.000426452	0.0212823
ENSMUSG00000038112	244810	AW551984	chr9	-2.03576	3.57931	-3.46467	0.000424291	0.0212823
ENSMUSG00000071984	68655	Fndc1	chr17	-3.03211	0.516393	-3.45879	0.000433451	0.0215697
ENSMUSG00000025529	245595	Zfp711	chrX	1.41841	3.88713	3.45478	0.000438075	0.0217378
ENSMUSG00000052364	102941	B630019K06Rik	chrX	2.44468	1.15782	3.45233	0.000441673	0.021854
ENSMUSG00000027799	26422	Nbea	chr3	1.29899	5.69949	3.44893	0.000446431	0.0219647
ENSMUSG00000115951	NA	NA	NA	1.21452	4.24501	3.44937	0.000445788	0.0219647
ENSMUSG00000031104	19337	Rab33a	chrX	2.75853	1.05154	3.44685	0.000449912	0.0220735
ENSMUSG00000039977	234964	Deup1	chr9	2.47298	-0.78222	3.44334	0.000454698	0.0222457
ENSMUSG00000047143	242620	Dmrta2	chr4	1.72865	0.873908	3.44193	0.000456622	0.0222773
ENSMUSG00000026564	240892	Dusp27	chr1	-2.99847	0.267722	-3.43816	0.000463265	0.0225383
ENSMUSG00000105558	NA	NA	NA	-2.02333	2.91016	-3.43657	0.000464592	0.0225398
ENSMUSG00000063077	16561	Kif1b	chr4	1.02543	7.09609	3.43524	0.000466568	0.0225728
ENSMUSG00000041592	237979	Sdk2	chr11	2.50665	4.02998	3.43139	0.000472591	0.022775
ENSMUSG00000034165	12445	Ccnd3	chr17	-0.991455	7.24294	-3.43075	0.000473363	0.022775
ENSMUSG00000117284	631624	Gm7072	chr17	1.16361	4.65897	3.42763	0.000478141	0.0229416
ENSMUSG00000037217	20964	Syn1	chrX	1.90478	2.07894	3.42531	0.000481724	0.02305
ENSMUSG00000020173	12808	Cobl	chr11	1.8636	2.37932	3.42114	0.000488217	0.023233
ENSMUSG00000053046	75770	Brsk2	chr7	1.59399	0.35842	3.42153	0.000487601	0.023233
ENSMUSG00000058717	210155	Lypd11	chr7	2.75016	-0.638385	3.41329	0.000501247	0.0237234
ENSMUSG00000000154	18400	Slc22a18	chr7	-1.43418	0.372926	-3.41329	0.000500668	0.0237234
ENSMUSG00000081146	621246	Gm6207	NA	2.45361	-0.266485	3.40978	0.000506523	0.0238591
ENSMUSG00000031824	234797	6430548M08Rik	chr8	1.83077	2.65387	3.40947	0.000506853	0.0238591
ENSMUSG00000028010	68147	Gar1	chr3	-0.952869	5.69161	-3.40559	0.00051319	0.0240275
ENSMUSG00000017724	18612	Etv4	chr11	-1.38349	2.22093	-3.40621	0.000512163	0.0240275
ENSMUSG00000048728	237758	Zfp454	chr11	2.21638	2.24016	3.39468	0.00053146	0.0248162
ENSMUSG00000032492	19228	Pth1r	chr9	2.36198	4.10554	3.39323	0.000534007	0.0248684
ENSMUSG00000031327	12212	Chic1	chrX	1.93453	3.70874	3.38944	0.000540393	0.0249856
ENSMUSG00000058328	574438	Xlr5a	chrX	1.60799	1.9968	3.38918	0.000540826	0.0249856
ENSMUSG00000026955	72080	Sapcd2	chr2	-1.16753	3.48918	-3.3906	0.000538383	0.0249856
ENSMUSG00000011148	11565	Adssl1	chr12	2.71485	0.583309	3.38497	0.000548757	0.0252849
ENSMUSG00000006930	15114	Hap1	chr11	2.37745	2.07243	3.37287	0.000569861	0.026188
ENSMUSG00000056698	232089	Elmod3	chr6	1.58997	3.54391	3.37156	0.000572089	0.0262213
ENSMUSG00000097006	638247	9530082P21Rik	chr17	2.9382	1.50644	3.36429	0.000586847	0.0267937
ENSMUSG00000055723	66922	Rras2	chr7	-1.0788	5.42714	-3.36311	0.000587655	0.0267937
ENSMUSG00000090935	24071	Synj2bp	chr12	0.966655	6.28586	3.3542	0.000604529	0.0274911
ENSMUSG00000037108	381678	Zcwpw1	chr5	0.892967	7.29509	3.35259	0.000607614	0.0275594
ENSMUSG00000021573	72948	Tppp	chr13	2.99898	0.114016	3.35171	0.000611089	0.0275734
ENSMUSG00000018339	14778	Gpx3	chr11	1.44158	5.16397	3.35143	0.000609868	0.0275734
ENSMUSG00000064125	73072	Prr36	chr8	2.81103	1.66	3.3496	0.000614451	0.0276535
ENSMUSG00000036959	320376	Bcorl1	chrX	1.19187	5.35064	3.34507	0.000622274	0.0279334
ENSMUSG00000031461	17930	Myom2	chr8	2.5571	0.175638	3.34358	0.000625657	0.028013
ENSMUSG00000017978	320405	Cadps2	chr6	2.77938	1.02192	3.34112	0.000631096	0.0281841
ENSMUSG00000059852	240444	Kcng2	chr18	2.86651	0.259268	3.33837	0.000636926	0.0281926
ENSMUSG00000028698	18710	Pik3r3	chr4	1.143	4.57387	3.33829	0.000635775	0.0281926
ENSMUSG00000024697	14675	Gna14	chr19	-1.38934	3.12632	-3.33932	0.000633701	0.0281926
ENSMUSG00000115993	NA	NA	NA	-1.44714	1.81285	-3.3373	0.000637761	0.0281926
ENSMUSG00000072931	666184	Gm15080	chrX	2.28282	-0.287988	3.33644	0.000639633	0.0282038
ENSMUSG00000023999	319991	Kif6	chr17	2.68168	1.15662	3.33207	0.00064914	0.0285507
ENSMUSG00000046434	15382	Hnrnpa1	chr15	-1.14155	8.60577	-3.3298	0.000653051	0.0286504
ENSMUSG00000057894	67230	Zfp329	chr7	1.09733	5.76564	3.32548	0.000662034	0.0289715
ENSMUSG00000029096	78558	Htra3	chr5	2.5412	3.67955	3.32275	0.000668218	0.0290959
ENSMUSG00000113770	75543	1700019C18Rik	chr13	2.32909	-1.07993	3.32276	0.000667907	0.0290959
ENSMUSG00000059866	231130	Tnip2	chr5	1.60791	3.44945	3.30982	0.00069551	0.0302087
ENSMUSG00000051166	319670	Eml5	chr12	1.19221	4.00377	3.30831	0.000698814	0.0302767
ENSMUSG00000021806	18074	Nid2	chr14	-1.01762	6.41826	-3.30731	0.000701029	0.0302973
ENSMUSG00000033721	57257	Vav3	chr3	2.19904	2.39902	3.30207	0.000712743	0.0306515
ENSMUSG00000025241	17281	Fyco1	chr9	1.09032	5.64938	3.30267	0.000711316	0.0306515
ENSMUSG00000112858	102632837	Rnf212b	chr14	1.15943	2.55371	3.29421	0.00073046	0.031336
ENSMUSG00000004151	14009	Etv1	chr12	-2.16195	3.5572	-3.28563	0.000750441	0.0321141
ENSMUSG00000074704	668929	Rad21l	chr2	2.01372	-0.201434	3.28423	0.000753684	0.0321738
ENSMUSG00000024039	12411	Cbs	chr17	-2.03081	2.12707	-3.28224	0.000758407	0.0322192
ENSMUSG00000024981	433256	Acsl5	chr19	-2.79385	1.87682	-3.28283	0.000758448	0.0322192
ENSMUSG00000069044	107868	Usp9y	chrY	2.86942	-0.255275	3.2813	0.000762466	0.0322248
ENSMUSG00000060550	110558	H2-Q9	chr17	2.78437	1.23855	3.28167	0.000761177	0.0322248
ENSMUSG00000030701	27276	Plekhb1	chr7	2.13821	2.27588	3.27867	0.00076695	0.0322248
ENSMUSG00000047369	240960	Dnah14	NA	1.81099	1.37045	3.27862	0.000766999	0.0322248
ENSMUSG00000052917	66315	Senp7	chr16	1.56946	4.98988	3.27828	0.000767829	0.0322248
ENSMUSG00000033124	245860	Atg9a	chr1	2.98074	1.09798	3.27516	0.00077798	0.0325062
ENSMUSG00000057766	225187	Ankrd29	chr18	1.58234	2.03495	3.27396	0.000778269	0.0325062
ENSMUSG00000037169	18109	Mycn	chr12	-0.937415	5.8831	-3.26992	0.00078814	0.0328398
ENSMUSG00000110868	NA	NA	NA	2.63405	-0.95258	3.26172	0.000809531	0.0336506
ENSMUSG00000033361	208748	Prrg3	chrX	1.50826	3.81806	3.25917	0.000815012	0.0337978
ENSMUSG00000020799	21689	Tekt1	chr11	3.00396	1.04584	3.25779	0.000821628	0.0339912
ENSMUSG00000028469	230103	Npr2	chr4	2.03689	3.53376	3.25336	0.000829921	0.0340914
ENSMUSG00000104103	67107	Gm9517	NA	1.28395	4.62648	3.25388	0.000828539	0.0340914
ENSMUSG00000027985	16842	Lef1	chr3	-0.961608	5.78298	-3.25486	0.000826028	0.0340914
ENSMUSG00000037949	102566	Ano10	chr9	2.41787	3.56673	3.25203	0.000833742	0.0341058
ENSMUSG00000055799	21415	Tcf7l1	chr6	-1.15347	5.35229	-3.2517	0.000834188	0.0341058
ENSMUSG00000027963	58193	Extl2	chr3	1.85865	3.34131	3.24503	0.000851658	0.0347385
ENSMUSG00000022577	23934	Ly6h	chr15	2.78298	1.27463	3.24464	0.000854488	0.0347725
ENSMUSG00000047371	233890	Zfp768	chr7	1.24687	5.44273	3.24104	0.000862279	0.0349495
ENSMUSG00000041939	17855	Mvk	chr5	1.24361	4.9895	3.24082	0.000862852	0.0349495
ENSMUSG00000034460	20474	Six4	chr12	-1.086	3.94812	-3.2383	0.000869627	0.0351422
ENSMUSG00000091537	115487184	Tma7-ps	NA	-1.03283	7.69715	-3.2368	0.000873702	0.0352252
ENSMUSG00000026773	170768	Pfkfb3	chr2	-1.16679	4.2991	-3.23494	0.000878745	0.0353466
ENSMUSG00000042216	52850	Sgsm1	chr5	2.4187	1.11119	3.2306	0.00089115	0.035763
ENSMUSG00000042284	109700	Itga1	chr13	-1.91853	2.89589	-3.22847	0.000896564	0.0358976
ENSMUSG00000108218	NA	NA	NA	2.68099	0.118848	3.22463	0.000908713	0.0359706
ENSMUSG00000017897	14049	Eya2	chr2	2.64226	0.654537	3.22588	0.000905013	0.0359706
ENSMUSG00000036745	70892	Ttll7	chr3	1.54566	3.79767	3.22413	0.000908655	0.0359706
ENSMUSG00000064254	66071	Ethe1	chr7	1.09248	5.36779	3.22512	0.000905882	0.0359706
ENSMUSG00000020733	26941	Slc9a3r1	chr11	-1.08247	5.54017	-3.226	0.000903422	0.0359706
ENSMUSG00000026558	80914	Uck2	chr1	-1.08435	4.9975	-3.21705	0.000928755	0.0365976
ENSMUSG00000026672	71648	Optn	chr2	-1.26468	4.14639	-3.21753	0.000927401	0.0365976
ENSMUSG00000116164	NA	NA	NA	2.8321	-0.151287	3.21226	0.000945158	0.0371598
ENSMUSG00000021794	14661	Glud1	chr14	-0.961519	6.70184	-3.21032	0.000948274	0.0371984
ENSMUSG00000051747	22138	Ttn	chr2	2.2628	2.31614	3.19847	0.000983814	0.0385058
ENSMUSG00000027610	14854	Gss	chr2	-1.14939	4.50858	-3.19246	0.00100187	0.0391246
ENSMUSG00000111521	NA	NA	NA	2.8947	-0.0805712	3.18871	0.00101698	0.0396258
ENSMUSG00000035392	227801	Dennd1a	chr2	1.15539	4.35769	3.1859	0.00102228	0.0397434
ENSMUSG00000039481	18188	Nrtn	chr17	1.2256	3.84837	3.18243	0.00103321	0.0400788
ENSMUSG00000033739	56299	Fkbpl	chr17	1.48256	3.46506	3.177	0.00105057	0.0406619
ENSMUSG00000030041	110958	M1ap	chr6	1.1114	3.09846	3.17318	0.00106294	0.0410491
ENSMUSG00000037235	17122	Mxd4	chr5	1.01821	6.60816	3.17084	0.00107059	0.0412532
ENSMUSG00000024644	66054	Cndp2	chr18	-1.14484	5.34629	-3.16219	0.00109929	0.0421724
ENSMUSG00000082674	100040691	Gm11914	NA	-1.41699	3.62624	-3.16281	0.00109719	0.0421724
ENSMUSG00000039405	76453	Prss23	chr7	2.5823	2.61577	3.16102	0.00110472	0.0422879
ENSMUSG00000024014	18712	Pim1	chr17	-0.972863	6.63725	-3.15918	0.00110944	0.0423751
ENSMUSG00000038540	233424	Tmc3	chr7	2.34341	3.65458	3.15417	0.00112711	0.0429559
ENSMUSG00000042708	71836	Shcbp1l	chr1	1.5917	1.33734	3.15226	0.0011331	0.0430898
ENSMUSG00000031402	17524	Mpp1	chrX	-1.19693	4.63895	-3.14999	0.00114098	0.043201
ENSMUSG00000033501	12970	Crygs	chr16	-1.58422	-0.124761	-3.15011	0.00114056	0.043201
ENSMUSG00000045662	66715	Henmt1	chr3	2.46418	-0.151815	3.1489	0.00114579	0.0432891
ENSMUSG00000002799	16450	Jag2	chr12	1.30004	2.28948	3.14582	0.00115556	0.0434695
ENSMUSG00000004032	14866	Gstm5	chr3	1.23307	7.00739	3.14642	0.00115344	0.0434695
ENSMUSG00000022139	105559	Mbnl2	chr14	1.501	6.08235	3.14379	0.00116272	0.0436446
ENSMUSG00000041361	102371	Myzap	chr9	2.73067	2.24514	3.14152	0.00117365	0.04396
ENSMUSG00000079395	100034729	Gm15114	chrX	2.05159	0.203773	3.13852	0.00118163	0.0441639
ENSMUSG00000030757	210162	Zkscan2	chr7	1.42888	2.90876	3.13725	0.00118607	0.0442351
ENSMUSG00000071470	239083	Ccnb1ip1	chr14	1.06326	2.53234	3.1334	0.00120002	0.0446596
ENSMUSG00000011179	18263	Odc1	chr12	-0.949003	6.91722	-3.13013	0.00121199	0.0450091
ENSMUSG00000064193	NA	NA	NA	-1.54174	4.21573	-3.12909	0.00121584	0.0450559
ENSMUSG00000044375	225004	Pcare	chr17	2.47654	-1.16356	3.12579	0.00122934	0.0453633
ENSMUSG00000021403	20706	Serpinb9b	chr13	-2.66498	-0.0768518	-3.12628	0.00122877	0.0453633
ENSMUSG00000020364	21408	Zfp354a	chr11	1.8382	3.03087	3.12459	0.00123257	0.0453863
ENSMUSG00000031990	83964	Jam3	chr9	1.38343	4.79032	3.12207	0.00124198	0.0456364
ENSMUSG00000033948	74464	Zswim5	chr4	1.79961	1.82346	3.12062	0.00124749	0.0457421
ENSMUSG00000053552	228598	Ebf4	chr2	2.05085	2.12251	3.11676	0.00126228	0.0460905
ENSMUSG00000017386	22032	Traf4	chr11	-1.22584	4.54595	-3.11727	0.00126019	0.0460905
ENSMUSG00000073130	382221	Gm1141	chrX	2.76821	-0.035676	3.11649	0.00126689	0.0461621
ENSMUSG00000102411	NA	NA	NA	-1.53327	2.61225	-3.11452	0.00127073	0.0462051
ENSMUSG00000005360	20512	Slc1a3	chr15	-1.96996	2.84896	-3.11171	0.00128165	0.0465053
ENSMUSG00000024304	12558	Cdh2	chr18	1.40655	5.2011	3.11003	0.00128808	0.0466415
ENSMUSG00000021303	14706	Gng4	chr13	2.59731	-0.692787	3.10987	0.00129095	0.0466482
ENSMUSG00000081612	NA	NA	NA	2.59366	-0.656934	3.10801	0.0012982	0.0467956
ENSMUSG00000025480	74075	Syce1	chr7	0.93173	4.22393	3.10688	0.0013004	0.0467956
ENSMUSG00000027940	59069	Tpm3	chr3	-0.89313	8.17722	-3.10357	0.00131347	0.0471684
ENSMUSG00000085982	319781	9530051G07Rik	chrX	2.62457	-0.467376	3.10221	0.00132142	0.0473245
ENSMUSG00000085566	NA	NA	NA	2.05354	1.62473	3.10115	0.00132325	0.0473245
ENSMUSG00000031557	83436	Plekha2	chr8	-1.54441	4.02661	-3.09909	0.00133134	0.0475161
ENSMUSG00000020407	22271	Upp1	chr11	1.883	3.54053	3.09613	0.0013433	0.0477629
ENSMUSG00000061048	12560	Cdh3	chr8	-1.10368	5.35148	-3.09602	0.00134373	0.0477629
ENSMUSG00000029602	19415	Rasal1	chr5	2.9257	-0.0246724	3.09263	0.0013641	0.0482909
ENSMUSG00000035133	11855	Arhgap5	chr12	0.871202	7.54841	3.09034	0.00136691	0.0482909
ENSMUSG00000017861	17865	Mybl2	chr2	-1.06074	3.56765	-3.09068	0.0013655	0.0482909
ENSMUSG00000005802	22785	Slc30a4	chr2	1.87458	1.63098	3.08892	0.00137282	0.0484016
ENSMUSG00000042246	209760	Tmc7	chr7	2.98355	0.870264	3.08975	0.00137706	0.0484531
ENSMUSG00000032854	22239	Ugt8a	chr3	1.17554	1.69357	3.08698	0.00138079	0.0484862
ENSMUSG00000036553	231147	Sh3tc1	chr5	-2.15858	1.47537	-3.07691	0.0014236	0.049889

## Sheet: 1.6
1.6_XX E12.5+72h v XX E12.5
List of genes involved in late XX germ cell development from E12.5 to E12.5+72h identified as DEGs from XX E12.5+72h DMSO v XX E12.5 (FDR < 0.05; LFC > 0.585; 5806 DEGs)
Downregulated genes
Upregulated genes
ENSEMBL	ENTREZID	SYMBOL	TXCHROM	logFC	AveExpr	t	P.Value	adj.P.Val
ENSMUSG00000027855	20957	Sycp1	chr3	3.45581	5.31957	30.1821	2.36493e-46	4.11899e-42
ENSMUSG00000021098	75801	4930447C04Rik	chr12	3.08628	5.82375	26.8031	1.59247e-42	1.38681e-38
ENSMUSG00000045106	211936	Ccdc73	chr2	3.65743	4.76839	26.1919	8.62582e-42	5.00787e-38
ENSMUSG00000060445	320558	Sycp2	chr2	4.06642	4.08742	25.5949	4.63071e-41	2.01633e-37
ENSMUSG00000009628	104271	Tex15	chr8	3.76742	6.17807	25.1331	1.73583e-40	6.04658e-37
ENSMUSG00000019971	216274	Cep290	chr10	2.80771	6.79777	24.7052	6.00354e-40	1.74273e-36
ENSMUSG00000051977	213389	Prdm9	chr17	4.91572	3.28694	24.5497	9.46542e-40	2.35513e-36
ENSMUSG00000020059	20962	Sycp3	chr10	3.54642	5.38724	24.0718	3.887e-39	8.46249e-36
ENSMUSG00000062773	56746	Tex101	chr7	4.64866	3.38239	23.9268	5.99237e-39	1.15966e-35
ENSMUSG00000009596	74469	Taf7l	chrX	4.76337	3.52421	23.6713	1.2906e-38	2.24785e-35
ENSMUSG00000037108	381678	Zcwpw1	chr5	2.51257	7.29509	22.9456	1.18144e-37	1.82167e-34
ENSMUSG00000056531	73254	Ccdc18	chr5	3.04962	5.90257	22.926	1.2551e-37	1.82167e-34
ENSMUSG00000109561	625662	Ankrd31	chr13	4.85842	2.75405	22.64	3.04774e-37	4.08326e-34
ENSMUSG00000078938	75459	Syce3	chr15	4.23513	1.88225	22.5285	4.3169e-37	5.37053e-34
ENSMUSG00000016427	54405	Ndufa1	chrX	2.82282	6.67177	22.2704	9.7122e-37	1.12772e-33
ENSMUSG00000061232	14972	H2-K1	chr17	4.3409	4.68492	21.996	2.31715e-36	2.52236e-33
ENSMUSG00000057054	103844	Inca1	chr11	4.89487	2.38677	21.8841	3.31029e-36	3.39149e-33
ENSMUSG00000060771	211484	Tsga10	chr1	3.97686	3.49407	20.7473	1.33784e-34	1.29451e-31
ENSMUSG00000011349	71241	Dmrtc2	chr7	4.34447	1.71152	20.3897	4.41013e-34	4.0427e-31
ENSMUSG00000026578	74895	Ccdc181	chr1	3.20359	5.22599	19.5476	7.74043e-33	6.74076e-30
ENSMUSG00000022973	104015	Synj1	chr16	2.99508	4.65115	19.5061	8.93291e-33	7.40879e-30
ENSMUSG00000032443	100039681	Zcwpw2	NA	4.49867	3.00527	19.4386	1.12809e-32	8.93089e-30
ENSMUSG00000043410	330149	Hfm1	chr5	3.68417	2.98506	19.2827	1.93857e-32	1.468e-29
ENSMUSG00000030309	232560	Caprin2	chr6	2.18883	6.3711	19.227	2.35372e-32	1.70811e-29
ENSMUSG00000063077	16561	Kif1b	chr4	2.81665	7.09609	19.1589	2.9854e-32	2.07987e-29
ENSMUSG00000031431	14605	Tsc22d3	chrX	4.5885	5.24669	19.1435	3.15033e-32	2.11036e-29
ENSMUSG00000032065	66654	Tex12	chr9	4.11785	2.24189	19.0466	4.42341e-32	2.85343e-29
ENSMUSG00000109116	20958	Sycp1-ps1	chr7	4.15003	1.95205	19.031	4.67255e-32	2.90649e-29
ENSMUSG00000018446	12261	C1qbp	chr11	-2.9471	7.53989	-18.9218	6.86057e-32	4.12036e-29
ENSMUSG00000034555	83556	Tex16	chrX	4.24362	1.70734	18.8964	7.50169e-32	4.35523e-29
ENSMUSG00000052616	320022	Terb1	chr8	4.89808	1.27963	18.6431	1.83983e-31	1.03369e-28
ENSMUSG00000076437	72657	Selenoh	chr2	-3.79026	7.13519	-18.5795	2.30733e-31	1.25584e-28
ENSMUSG00000030041	110958	M1ap	chr6	3.30806	3.09846	18.383	4.65892e-31	2.45892e-28
ENSMUSG00000029249	19712	Rest	chr5	-2.67937	8.12965	-18.3697	4.88765e-31	2.50377e-28
ENSMUSG00000007035	17687	Msh5	chr17	4.47398	3.1147	18.1444	1.10019e-30	5.47486e-28
ENSMUSG00000032409	245000	Atr	chr9	2.16408	5.85779	18.0594	1.49689e-30	7.24202e-28
ENSMUSG00000063172	72938	Hspb11	chr4	4.03617	4.37076	18.006	1.81735e-30	8.5548e-28
ENSMUSG00000049755	319475	Zfp672	chr11	4.04204	4.40353	17.9768	2.02068e-30	9.26162e-28
ENSMUSG00000023004	22143	Tuba1b	chr15	-2.92979	9.13524	-17.9599	2.14914e-30	9.59783e-28
ENSMUSG00000022837	320299	Iqcb1	chr16	2.31084	5.89987	17.8879	2.79309e-30	1.21618e-27
ENSMUSG00000027605	60525	Acss2	chr2	4.19664	4.02348	17.7688	4.31634e-30	1.8336e-27
ENSMUSG00000002109	107986	Ddb2	chr2	3.42438	3.6486	17.612	7.67856e-30	3.18423e-27
ENSMUSG00000001089	269593	Luzp1	chr4	2.12556	6.70081	17.5549	9.47509e-30	3.66728e-27
ENSMUSG00000028309	109331	Rnf20	chr4	2.49986	6.8407	17.566	9.09567e-30	3.66728e-27
ENSMUSG00000016200	329324	Syt14	chr1	3.59462	4.85829	17.5561	9.43354e-30	3.66728e-27
ENSMUSG00000052525	70891	Spdya	chr17	5.08879	1.62961	17.5333	1.02617e-29	3.88541e-27
ENSMUSG00000048249	77128	Crebrf	chr17	2.92527	6.83822	17.4958	1.17874e-29	4.3681e-27
ENSMUSG00000031367	108012	Ap1s2	chrX	4.65269	3.61846	17.4849	1.22725e-29	4.45314e-27
ENSMUSG00000028212	12448	Ccne2	chr4	3.03553	5.55989	17.391	1.73732e-29	6.1753e-27
ENSMUSG00000025224	107338	Gbf1	chr19	2.96171	6.61096	17.3613	1.93956e-29	6.75625e-27
ENSMUSG00000062170	207854	Fmr1nb	chrX	2.8562	2.90285	17.3404	2.09665e-29	7.16025e-27
ENSMUSG00000035021	217578	Baz1a	chr12	2.52445	5.29677	17.2493	2.94223e-29	9.85478e-27
ENSMUSG00000051455	268491	Meioc	chr11	3.56023	2.06717	17.1774	3.84746e-29	1.26436e-26
ENSMUSG00000021114	73834	Atp6v1d	chr12	2.39837	6.55414	17.1285	4.61881e-29	1.48974e-26
ENSMUSG00000035133	11855	Arhgap5	chr12	2.07169	7.54841	17.0967	5.20284e-29	1.6476e-26
ENSMUSG00000036712	74256	Cyld	chr8	3.03652	4.71044	17.0916	5.30394e-29	1.64962e-26
ENSMUSG00000073411	14964	H2-D1	chr17	5.41197	2.84954	17.0146	7.07859e-29	2.16294e-26
ENSMUSG00000002833	15193	Hdgfl2	chr17	2.2775	6.82957	16.907	1.06117e-28	3.18662e-26
ENSMUSG00000005881	66366	Ergic3	chr2	2.62429	6.38643	16.6813	2.49204e-28	7.35659e-26
ENSMUSG00000051592	209091	Ccnb3	chrX	5.01334	1.46947	16.6223	3.11869e-28	9.05303e-26
ENSMUSG00000032376	235441	Usp3	chr9	2.1004	7.19428	16.5753	3.72978e-28	1.06494e-25
ENSMUSG00000040785	22129	Ttc3	chr16	1.84416	9.30677	16.539	4.2844e-28	1.20357e-25
ENSMUSG00000029730	17220	Mcm7	chr5	-2.4329	7.65308	-16.5258	4.5061e-28	1.24576e-25
ENSMUSG00000031644	18004	Nek1	chr8	2.4012	6.31004	16.5013	4.94768e-28	1.34646e-25
ENSMUSG00000030760	66190	Acer3	chr7	3.34189	4.70829	16.3779	7.93318e-28	2.12573e-25
ENSMUSG00000028617	77809	Lrrc42	chr4	2.30641	6.54363	16.3369	9.28855e-28	2.45119e-25
ENSMUSG00000004127	108943	Trmt10a	chr3	2.07781	6.16045	16.3205	9.89203e-28	2.57149e-25
ENSMUSG00000024155	75178	Meiob	chr17	4.14075	1.86353	16.2763	1.17219e-27	3.00235e-25
ENSMUSG00000041229	320595	Phf8	chrX	3.09073	5.52944	16.1623	1.81929e-27	4.59226e-25
ENSMUSG00000029621	56443	Arpc1a	chr5	2.2303	7.25283	16.0661	2.64038e-27	6.56965e-25
ENSMUSG00000030086	66098	Chchd6	chr6	2.48237	5.8897	15.8381	6.40834e-27	1.57203e-24
ENSMUSG00000029403	53886	Cdkl2	chr5	4.66836	3.01358	15.7715	8.313e-27	2.01094e-24
ENSMUSG00000066839	26940	Ecsit	chr9	2.85658	5.22901	15.659	1.29228e-26	3.08324e-24
ENSMUSG00000109032	666190	Gm7972	NA	3.10667	2.61329	15.5288	2.1569e-26	5.07659e-24
ENSMUSG00000038954	109115	Supt3	chr17	2.43099	5.48439	15.502	2.39798e-26	5.56874e-24
ENSMUSG00000030001	26910	Figla	chr6	4.67018	1.12774	15.4636	2.79107e-26	6.39632e-24
ENSMUSG00000030695	11674	Aldoa	chr7	-2.60915	8.4235	-15.4367	3.10387e-26	7.02079e-24
ENSMUSG00000045102	272158	Poln	chr5	4.93733	1.48144	15.4072	3.48861e-26	7.7899e-24
ENSMUSG00000116218	NA	NA	NA	2.42637	3.5585	15.3984	3.61225e-26	7.96387e-24
ENSMUSG00000052783	14772	Grk4	chr5	5.13612	3.01883	15.371	4.02581e-26	8.76469e-24
ENSMUSG00000039585	270163	Myo9a	chr9	2.23218	7.31166	15.3577	4.24354e-26	9.12465e-24
ENSMUSG00000074734	619332	Taf7l2	chr10	3.52663	1.80107	15.351	4.35745e-26	9.25532e-24
ENSMUSG00000024269	66648	Tpgs2	chr18	2.63825	6.33403	15.3124	5.07974e-26	1.06595e-23
ENSMUSG00000086022	209550	Rad51ap2	chr12	5.05163	2.24267	15.2064	7.74255e-26	1.60538e-23
ENSMUSG00000097200	NA	NA	NA	-3.57479	3.10617	-15.1872	8.36042e-26	1.7131e-23
ENSMUSG00000022429	13404	Dmc1	chr15	3.83843	2.16979	15.1521	9.61841e-26	1.94795e-23
ENSMUSG00000034795	108811	Ccdc122	chr14	4.1737	3.30881	15.1339	1.03434e-25	2.0707e-23
ENSMUSG00000054727	75514	1700013H16Rik	chrX	3.34218	1.8725	15.1145	1.11765e-25	2.21205e-23
ENSMUSG00000031931	56503	Ankrd49	chr9	2.06824	6.77139	15.0998	1.18499e-25	2.31899e-23
ENSMUSG00000021728	13723	Emb	chr13	-3.05586	4.95121	-15.0365	1.52686e-25	2.9047e-23
ENSMUSG00000040945	108911	Rcc2	chr4	-2.85607	7.47983	-15.0404	1.50331e-25	2.9047e-23
ENSMUSG00000026277	59041	Stk25	chr1	2.12579	6.56195	15.0353	1.53432e-25	2.9047e-23
ENSMUSG00000048416	17349	Mlf1	chr3	3.37716	4.79915	15.0111	1.69075e-25	3.16643e-23
ENSMUSG00000031362	72891	Xlr4c	chrX	3.12063	3.73266	14.9568	2.10227e-25	3.89523e-23
ENSMUSG00000042303	105835	Sgsm3	chr15	2.45101	5.40544	14.9521	2.14207e-25	3.9272e-23
ENSMUSG00000038718	18516	Pbx3	chr2	2.86792	5.58144	14.9299	2.34225e-25	4.24948e-23
ENSMUSG00000086539	NA	NA	NA	4.60711	2.52789	14.9136	2.5003e-25	4.48946e-23
ENSMUSG00000030323	81896	Ift122	chr6	2.81412	5.47771	14.8893	2.75793e-25	4.90152e-23
ENSMUSG00000018583	27041	G3bp1	chr11	-2.357	8.6372	-14.869	2.99272e-25	5.26506e-23
ENSMUSG00000078796	666528	Zfp541	chr7	4.76824	0.724384	14.8077	3.8308e-25	6.6721e-23
ENSMUSG00000063652	56517	Slc22a21	chr11	3.82508	3.25114	14.735	5.13902e-25	8.86201e-23
ENSMUSG00000031027	117229	Stk33	chr7	4.94187	1.79172	14.7302	5.24111e-25	8.94945e-23
ENSMUSG00000057110	26920	Cntrl	chr2	1.8688	6.80536	14.7277	5.29406e-25	8.9521e-23
ENSMUSG00000040629	98558	Mael	chr1	2.58491	4.07641	14.7072	5.75175e-25	9.63253e-23
ENSMUSG00000031174	19893	Rpgr	chrX	2.3629	4.8922	14.6882	6.21195e-25	1.03041e-22
ENSMUSG00000016487	67533	Ppfibp1	chr6	3.13723	6.23362	14.6569	7.05188e-25	1.1587e-22
ENSMUSG00000074637	20674	Sox2	chr3	-3.92428	4.09748	-14.6318	7.80715e-25	1.27081e-22
ENSMUSG00000097306	NA	NA	NA	-2.66128	6.11513	-14.6053	8.69352e-25	1.40199e-22
ENSMUSG00000037355	71101	Uvssa	chr5	3.4702	5.62116	14.5713	9.98087e-25	1.59483e-22
ENSMUSG00000039200	75329	Atf7ip2	chr16	2.95977	2.63174	14.5152	1.25417e-24	1.98581e-22
ENSMUSG00000071041	100042069	Impdh2-ps	NA	-2.3922	7.76473	-14.5102	1.28022e-24	2.0088e-22
ENSMUSG00000047751	22286	Utf1	chr7	-4.00801	5.40623	-14.4973	1.34904e-24	2.09787e-22
ENSMUSG00000029848	20899	Stra8	chr6	2.95724	4.65061	14.4855	1.41564e-24	2.18196e-22
ENSMUSG00000050079	67610	Rspry1	chr8	2.1978	6.54453	14.4783	1.45741e-24	2.22665e-22
ENSMUSG00000022361	22770	Zhx1	chr15	3.55316	4.48187	14.4436	1.67923e-24	2.54324e-22
ENSMUSG00000004897	15191	Hdgf	chr3	-1.89006	8.30065	-14.4054	1.96304e-24	2.94743e-22
ENSMUSG00000031422	56397	Morf4l2	chrX	-2.05554	8.12232	-14.3961	2.03869e-24	3.03487e-22
ENSMUSG00000057246	407788	BC051142	chr17	5.06712	0.590307	14.3775	2.20002e-24	3.24727e-22
ENSMUSG00000038860	99326	Garnl3	chr2	3.62442	3.89754	14.3201	2.78254e-24	4.07256e-22
ENSMUSG00000049092	70713	Gpr137c	chr14	3.36924	3.38611	14.2794	3.28793e-24	4.77216e-22
ENSMUSG00000027722	57815	Spata5	chr3	1.84551	6.24607	14.182	4.90537e-24	7.06089e-22
ENSMUSG00000016319	11740	Slc25a5	chrX	-2.8384	8.35111	-14.1568	5.44303e-24	7.77059e-22
ENSMUSG00000031490	13685	Eif4ebp1	chr8	-2.771	7.76461	-14.0743	7.64888e-24	1.08309e-21
ENSMUSG00000038836	76223	Agbl3	chr6	3.62242	3.43495	14.0614	8.06583e-24	1.13292e-21
ENSMUSG00000031397	83553	Tktl1	chrX	4.88314	1.48744	14.0532	8.34528e-24	1.1628e-21
ENSMUSG00000027303	19262	Ptpra	chr2	2.06865	6.59307	14.0275	9.28031e-24	1.28282e-21
ENSMUSG00000032854	22239	Ugt8a	chr3	3.00379	1.69357	14.0173	9.68001e-24	1.32753e-21
ENSMUSG00000059552	22059	Trp53	chr11	-3.5453	6.9458	-13.9844	1.1089e-23	1.50888e-21
ENSMUSG00000018677	68066	Slc25a39	chr11	-2.30792	7.68493	-13.9817	1.12135e-23	1.51399e-21
ENSMUSG00000070883	75051	Ccdc173	chr2	3.65338	4.45258	13.9793	1.13281e-23	1.5177e-21
ENSMUSG00000027203	110074	Dut	chr2	-2.18043	7.3797	-13.9525	1.26541e-23	1.68241e-21
ENSMUSG00000020198	11776	Ap3d1	chr10	1.89427	7.72811	13.9444	1.30865e-23	1.72672e-21
ENSMUSG00000022432	140557	Smc1b	chr15	2.00073	7.02033	13.8903	1.63815e-23	2.13187e-21
ENSMUSG00000025272	56191	Tro	chrX	4.35402	6.40273	13.89	1.64018e-23	2.13187e-21
ENSMUSG00000054766	56086	Set	chr2	-2.70509	8.72072	-13.8836	1.68439e-23	2.17311e-21
ENSMUSG00000040040	21821	Ift88	chr14	2.41218	5.26849	13.8695	1.78585e-23	2.28707e-21
ENSMUSG00000027742	67542	Cog6	chr3	2.79818	4.64618	13.8579	1.87399e-23	2.38243e-21
ENSMUSG00000097436	NA	NA	NA	-3.4289	3.67674	-13.8271	2.12977e-23	2.68799e-21
ENSMUSG00000028109	67981	Hormad1	chr3	2.49012	2.09602	13.818	2.2121e-23	2.77181e-21
ENSMUSG00000059040	433182	Eno1b	chr18	-2.75608	8.09212	-13.6954	3.68728e-23	4.58724e-21
ENSMUSG00000023806	100037282	Rsph3b	chr17	2.72922	4.98254	13.6622	4.23622e-23	5.23278e-21
ENSMUSG00000035885	12868	Cox8a	chr19	-2.4207	8.43504	-13.6525	4.41115e-23	5.41049e-21
ENSMUSG00000015365	83456	Mov10l1	chr15	1.99651	4.66567	13.6039	5.40441e-23	6.58242e-21
ENSMUSG00000058550	73693	Dppa4	chr16	-3.38691	5.11281	-13.5946	5.61908e-23	6.79635e-21
ENSMUSG00000004460	67838	Dnajb11	chr16	2.05612	6.43332	13.5885	5.76481e-23	6.92453e-21
ENSMUSG00000038502	84113	Ptov1	chr7	-2.14202	7.77981	-13.5818	5.93017e-23	7.07437e-21
ENSMUSG00000038845	18673	Phb	chr11	-2.3307	7.37381	-13.5585	6.53875e-23	7.73922e-21
ENSMUSG00000111214	NA	NA	NA	3.04656	4.62214	13.5571	6.57636e-23	7.73922e-21
ENSMUSG00000001948	20686	Spa17	chr9	2.42052	5.02295	13.5472	6.8561e-23	8.01427e-21
ENSMUSG00000020923	21429	Ubtf	chr11	-2.07514	7.62984	-13.5451	6.91402e-23	8.0281e-21
ENSMUSG00000025090	75645	Ccdc172	chr19	2.82808	2.5526	13.5418	7.01064e-23	8.08638e-21
ENSMUSG00000050197	73614	Rhox13	chrX	3.1633	1.57167	13.5361	7.1815e-23	8.22895e-21
ENSMUSG00000081137	NA	NA	NA	3.78876	1.69997	13.5181	7.7464e-23	8.81824e-21
ENSMUSG00000025138	209011	Sirt7	chr11	2.47541	4.85003	13.5035	8.23543e-23	9.31406e-21
ENSMUSG00000038598	100155	Shoc1	chr4	5.1904	0.651963	13.4487	1.03661e-22	1.16482e-20
ENSMUSG00000021065	53618	Fut8	chr12	2.21416	5.51832	13.43	1.12168e-22	1.24435e-20
ENSMUSG00000045257	378462	Morn2	chr17	2.7914	4.66442	13.43	1.12125e-22	1.24435e-20
ENSMUSG00000062732	232973	Lypd4	chr7	5.249	0.38027	13.4097	1.22141e-22	1.34641e-20
ENSMUSG00000046323	73708	Dppa3	chr6	-3.42578	7.1487	-13.374	1.41963e-22	1.55508e-20
ENSMUSG00000032387	71973	Rbpms2	chr9	2.0562	6.16519	13.3631	1.48637e-22	1.61801e-20
ENSMUSG00000041431	268697	Ccnb1	chr13	-3.04228	6.95365	-13.3392	1.64429e-22	1.7788e-20
ENSMUSG00000037363	270035	Letm2	chr8	3.33146	3.97789	13.3355	1.67026e-22	1.79574e-20
ENSMUSG00000024905	17771	Tesmin	chr19	3.90897	1.79628	13.2903	2.02092e-22	2.15941e-20
ENSMUSG00000051166	319670	Eml5	chr12	2.8267	4.00377	13.2807	2.10444e-22	2.23494e-20
ENSMUSG00000025480	74075	Syce1	chr7	1.98894	4.22393	13.2532	2.36428e-22	2.49568e-20
ENSMUSG00000002107	14007	Celf2	chr2	2.44038	6.05342	13.2381	2.51978e-22	2.64379e-20
ENSMUSG00000037169	18109	Mycn	chr12	-3.4011	5.8831	-13.214	2.79038e-22	2.91018e-20
ENSMUSG00000030757	210162	Zkscan2	chr7	3.71817	2.90876	13.1795	3.22929e-22	3.34789e-20
ENSMUSG00000070814	321008	Zswim9	chr7	3.07992	4.49629	13.1764	3.27304e-22	3.37317e-20
ENSMUSG00000024483	108857	Ankhd1	chr18	1.97309	7.17121	13.1426	3.77634e-22	3.86898e-20
ENSMUSG00000029062	12537	Cdk11b	chr4	1.91068	9.30061	13.1257	4.05781e-22	4.08526e-20
ENSMUSG00000025037	17161	Maoa	chrX	2.68064	5.02316	13.1261	4.04983e-22	4.08526e-20
ENSMUSG00000096210	14958	H1f0	chr15	2.94148	6.54897	13.1278	4.02085e-22	4.08526e-20
ENSMUSG00000047945	17357	Marcksl1	chr4	-2.47647	7.93057	-13.1107	4.32424e-22	4.32847e-20
ENSMUSG00000045031	207175	Cetn4	chr3	4.14453	2.44164	13.1007	4.51172e-22	4.49032e-20
ENSMUSG00000027547	99377	Sall4	chr2	-4.32481	4.90892	-13.0814	4.89658e-22	4.83281e-20
ENSMUSG00000021327	72739	Zkscan3	chr13	2.15056	6.36948	13.0807	4.91133e-22	4.83281e-20
ENSMUSG00000002870	17216	Mcm2	chr6	-2.10584	7.12471	-13.0747	5.0385e-22	4.90254e-20
ENSMUSG00000035395	18630	Dcaf8l	chrX	4.02985	1.73599	13.0757	5.01767e-22	4.90254e-20
ENSMUSG00000021714	60411	Cenpk	chr13	2.22453	5.63092	13.0551	5.47713e-22	5.29973e-20
ENSMUSG00000074224	114675	4932431P20Rik	NA	4.76249	0.267298	13.0136	6.53461e-22	6.28803e-20
ENSMUSG00000039531	72580	Zup1	chr10	2.78313	5.17514	12.9599	8.21519e-22	7.86175e-20
ENSMUSG00000021902	71838	Phf7	chr14	2.58782	4.5115	12.9568	8.32339e-22	7.92178e-20
ENSMUSG00000026495	68226	Efcab2	chr1	2.69847	4.3575	12.9392	8.97189e-22	8.49258e-20
ENSMUSG00000042515	245631	Pwwp3b	chrX	2.12986	6.10137	12.8283	1.44084e-21	1.35649e-19
ENSMUSG00000035439	76478	Haus8	chr8	2.17067	5.35172	12.8198	1.49428e-21	1.39924e-19
ENSMUSG00000011832	213027	Evi5l	chr8	3.62767	3.98412	12.8111	1.55142e-21	1.44498e-19
ENSMUSG00000027472	68559	Pdrg1	chr2	2.30301	6.16743	12.7533	1.98721e-21	1.84102e-19
ENSMUSG00000034723	52837	Tmx4	chr2	2.4008	5.76145	12.7484	2.02914e-21	1.86993e-19
ENSMUSG00000074704	668929	Rad21l	chr2	5.29796	-0.201434	12.7228	2.265e-21	2.07629e-19
ENSMUSG00000025241	17281	Fyco1	chr9	2.4	5.64938	12.7207	2.28543e-21	2.08405e-19
ENSMUSG00000106972	NA	NA	NA	4.93222	-0.154864	12.6937	2.56618e-21	2.32788e-19
ENSMUSG00000034708	14824	Grn	chr11	-2.53018	7.146	-12.6905	2.6013e-21	2.3475e-19
ENSMUSG00000063524	13806	Eno1	chr4	-3.00683	7.75031	-12.6728	2.80787e-21	2.52086e-19
ENSMUSG00000025512	68038	Chid1	chr7	2.52117	5.00154	12.6547	3.03383e-21	2.70976e-19
ENSMUSG00000029591	22256	Ung	chr5	-2.76521	6.27208	-12.6499	3.09767e-21	2.75266e-19
ENSMUSG00000022314	19357	Rad21	chr15	-2.77697	7.57341	-12.6426	3.19617e-21	2.82578e-19
ENSMUSG00000028295	66291	Smim8	chr4	2.60223	5.11446	12.6311	3.35791e-21	2.95377e-19
ENSMUSG00000102478	100504508	BC085271	NA	-2.31845	7.16337	-12.6291	3.38709e-21	2.96447e-19
ENSMUSG00000025878	20184	Uimc1	chr13	2.07718	5.54055	12.6081	3.70859e-21	3.22962e-19
ENSMUSG00000038671	76688	Arfrp1	chr2	2.12264	5.61706	12.581	4.16607e-21	3.60997e-19
ENSMUSG00000029769	232664	Ccdc136	chr6	2.78885	5.56951	12.5769	4.24067e-21	3.65642e-19
ENSMUSG00000009670	83558	Tex11	chrX	2.47661	3.43342	12.5741	4.29273e-21	3.68308e-19
ENSMUSG00000053289	77591	Ddx10	chr9	1.4907	7.13871	12.5699	4.37142e-21	3.7322e-19
ENSMUSG00000047193	110350	Dync2h1	chr9	2.40038	6.06586	12.5642	4.47962e-21	3.80593e-19
ENSMUSG00000021785	59007	Ngly1	chr14	2.84929	4.55471	12.5133	5.57966e-21	4.71752e-19
ENSMUSG00000070336	72973	Fbxo47	chr11	4.42986	1.21527	12.507	5.73239e-21	4.82324e-19
ENSMUSG00000001525	22154	Tubb5	chr17	-1.72225	9.858	-12.4706	6.70756e-21	5.61662e-19
ENSMUSG00000026819	227731	Slc25a25	chr2	2.31803	4.7041	12.465	6.87376e-21	5.72824e-19
ENSMUSG00000020358	15384	Hnrnpab	chr11	-1.85554	8.61091	-12.4251	8.16693e-21	6.7735e-19
ENSMUSG00000116508	NA	NA	NA	3.8827	2.7694	12.4194	8.36992e-21	6.90895e-19
ENSMUSG00000028576	67694	Ift74	chr4	1.8026	6.91915	12.3928	9.39237e-21	7.71636e-19
ENSMUSG00000024135	78586	Srbd1	chr17	1.87047	5.50401	12.3794	9.95333e-21	8.13884e-19
ENSMUSG00000021930	66674	Spryd7	chr14	2.22176	4.29831	12.3725	1.02537e-20	8.34526e-19
ENSMUSG00000047146	52463	Tet1	chr10	-3.74873	7.04332	-12.3673	1.04864e-20	8.49496e-19
ENSMUSG00000052748	66875	Swt1	chr1	1.85428	7.1042	12.3232	1.26984e-20	1.02393e-18
ENSMUSG00000021953	58865	Tdh	chr14	-4.75837	3.3049	-12.3156	1.31243e-20	1.05339e-18
ENSMUSG00000023495	59092	Pcbp4	chr9	-3.3776	6.57312	-12.3075	1.35911e-20	1.08586e-18
ENSMUSG00000068580	72008	Zfyve19	chr2	2.22034	5.16503	12.2802	1.52985e-20	1.21669e-18
ENSMUSG00000045394	17075	Epcam	chr17	-2.22465	5.8027	-12.236	1.85369e-20	1.46754e-18
ENSMUSG00000026239	18582	Pde6d	chr1	2.16659	5.41675	12.2316	1.88947e-20	1.48909e-18
ENSMUSG00000022555	13350	Dgat1	chr15	2.6994	4.75922	12.2242	1.95136e-20	1.53094e-18
ENSMUSG00000025491	68713	Ifitm1	chr7	-2.58863	8.02783	-12.218	2.00518e-20	1.56611e-18
ENSMUSG00000030877	74466	Mfsd13b	chr7	4.60465	0.0869927	12.1691	2.48059e-20	1.92877e-18
ENSMUSG00000034126	217734	Pomt2	chr12	2.86767	4.49695	12.1495	2.70092e-20	2.09075e-18
ENSMUSG00000039047	329777	Pigk	chr3	2.153	5.78927	12.1457	2.74586e-20	2.11614e-18
ENSMUSG00000029130	56874	Rnf32	chr5	2.56723	4.23089	12.1417	2.79496e-20	2.14448e-18
ENSMUSG00000039683	330222	Sdk1	chr5	3.85358	3.12061	12.1287	2.9572e-20	2.25901e-18
ENSMUSG00000035877	320799	Zhx3	chr2	3.17844	4.3498	12.1148	3.14193e-20	2.38965e-18
ENSMUSG00000051159	12705	Cited1	chrX	2.7896	5.37128	12.1114	3.18948e-20	2.41527e-18
ENSMUSG00000004071	66626	Cdip1	chr16	2.05195	7.10412	12.1074	3.2447e-20	2.44645e-18
ENSMUSG00000109408	78439	A930037H05Rik	chr11	3.9249	2.69014	12.0972	3.39303e-20	2.54726e-18
ENSMUSG00000031562	320685	Dctd	chr8	-3.02442	5.7547	-12.0944	3.43405e-20	2.56699e-18
ENSMUSG00000060591	80876	Ifitm2	chr7	-2.33139	7.98755	-12.0883	3.52726e-20	2.6254e-18
ENSMUSG00000032641	14760	Gpr19	chr6	3.27143	2.84415	12.0869	3.54838e-20	2.62988e-18
ENSMUSG00000024827	104174	Gldc	chr19	-3.60001	3.11674	-12.0792	3.66985e-20	2.70838e-18
ENSMUSG00000021987	219135	Mtmr6	chr14	2.69108	4.98593	12.067	3.87062e-20	2.8445e-18
ENSMUSG00000024014	18712	Pim1	chr17	-3.18042	6.63725	-12.0382	4.3882e-20	3.21132e-18
ENSMUSG00000048264	208440	Dip2c	chr13	3.21243	3.99804	12.0131	4.89779e-20	3.56924e-18
ENSMUSG00000022389	21685	Tef	chr15	2.58039	5.34386	11.9945	5.31265e-20	3.85544e-18
ENSMUSG00000033282	244585	Rpgrip1l	chr8	2.27811	5.22222	11.9906	5.403e-20	3.90473e-18
ENSMUSG00000068328	11993	Aup1	chr6	2.15551	6.12053	11.9894	5.43101e-20	3.90876e-18
ENSMUSG00000031824	234797	6430548M08Rik	chr8	4.47254	2.65387	11.9502	6.447e-20	4.62088e-18
ENSMUSG00000047789	268706	Slc38a9	chr13	2.25571	4.83196	11.9422	6.67895e-20	4.76751e-18
ENSMUSG00000037533	192786	Rapgef6	chr11	1.70337	7.10706	11.9366	6.84419e-20	4.86552e-18
ENSMUSG00000031633	11739	Slc25a4	chr8	-1.81312	9.3322	-11.9216	7.30756e-20	5.17382e-18
ENSMUSG00000066643	74682	Wdr35	chr12	3.44728	4.87084	11.9166	7.47108e-20	5.26817e-18
ENSMUSG00000020534	20425	Shmt1	chr11	-2.61172	6.02865	-11.9147	7.5328e-20	5.29027e-18
ENSMUSG00000079225	NA	NA	NA	-2.77395	6.81189	-11.9083	7.7472e-20	5.41899e-18
ENSMUSG00000060461	434423	Dppa5a	chr9	-3.09321	6.38961	-11.8934	8.26903e-20	5.76087e-18
ENSMUSG00000067889	20743	Sptbn2	chr19	-3.46921	4.11508	-11.8757	8.93545e-20	6.20035e-18
ENSMUSG00000041609	75665	Bicdl1	chr5	2.28626	4.14097	11.8508	9.96806e-20	6.88943e-18
ENSMUSG00000020299	67592	4930524B15Rik	chr11	5.54743	-0.25409	11.8394	1.04788e-19	7.21383e-18
ENSMUSG00000038225	408022	Primpol	chr8	2.11029	4.05455	11.8251	1.11572e-19	7.6506e-18
ENSMUSG00000030729	70974	Pgm2l1	chr7	2.317	5.24278	11.8222	1.12987e-19	7.71724e-18
ENSMUSG00000001440	16211	Kpnb1	chr11	-1.8623	8.01403	-11.8192	1.14514e-19	7.79097e-18
ENSMUSG00000021036	20773	Sptlc2	chr12	1.91053	6.41484	11.815	1.16631e-19	7.90411e-18
ENSMUSG00000032301	26441	Psma4	chr9	-1.74148	8.09059	-11.7833	1.34057e-19	9.01491e-18
ENSMUSG00000031906	58994	Smpd3	chr8	5.40858	2.56989	11.7835	1.33929e-19	9.01491e-18
ENSMUSG00000034825	78593	Nrip3	chr7	4.94834	1.04958	11.7816	1.35064e-19	9.04771e-18
ENSMUSG00000028851	18221	Nudc	chr4	-2.38083	6.76934	-11.7755	1.38698e-19	9.25558e-18
ENSMUSG00000071103	69479	1700029J07Rik	chr8	3.69978	2.40798	11.7631	1.46494e-19	9.73852e-18
ENSMUSG00000084957	100503572	Bbip1	chr19	2.35054	5.8174	11.7471	1.57198e-19	1.04104e-17
ENSMUSG00000021806	18074	Nid2	chr14	-3.41681	6.41826	-11.7199	1.77111e-19	1.16847e-17
ENSMUSG00000066979	12237	Bub3	chr7	-2.22558	7.11321	-11.7166	1.79761e-19	1.18147e-17
ENSMUSG00000110331	NA	NA	NA	-2.09088	6.7445	-11.6989	1.94285e-19	1.27213e-17
ENSMUSG00000025766	73852	D3Ertd751e	chr3	2.1815	4.42477	11.6947	1.97957e-19	1.29132e-17
ENSMUSG00000028096	67549	Gpr89	chr3	2.05236	5.53506	11.6914	2.00803e-19	1.305e-17
ENSMUSG00000011257	230721	Pabpc4	chr4	-3.03625	6.69635	-11.6902	2.01853e-19	1.30694e-17
ENSMUSG00000082195	NA	NA	NA	3.05273	3.15665	11.6877	2.04103e-19	1.31662e-17
ENSMUSG00000024276	69256	Zfp397	chr18	2.31654	5.77755	11.6802	2.10941e-19	1.35571e-17
ENSMUSG00000021830	70561	Txndc16	chr14	3.26586	4.43987	11.6775	2.13484e-19	1.367e-17
ENSMUSG00000005493	55993	Msh4	chr3	3.81343	0.716052	11.6761	2.14849e-19	1.37071e-17
ENSMUSG00000025762	214048	Larp1b	chr3	1.95694	4.73765	11.6749	2.1596e-19	1.37277e-17
ENSMUSG00000036499	216238	Eea1	chr10	2.05787	6.31852	11.6356	2.56777e-19	1.62628e-17
ENSMUSG00000026873	74016	Phf19	chr2	-3.86345	3.35139	-11.6262	2.67674e-19	1.68916e-17
ENSMUSG00000032294	18746	Pkm	chr9	-1.8578	8.81336	-11.6231	2.71333e-19	1.70607e-17
ENSMUSG00000040463	18432	Mybbp1a	chr11	-1.66716	7.95773	-11.6175	2.78117e-19	1.74244e-17
ENSMUSG00000039414	320473	Heatr5b	chr17	2.37814	4.44965	11.5956	3.06299e-19	1.91212e-17
ENSMUSG00000022272	17909	Myo10	chr15	-2.53495	7.53402	-11.5933	3.09495e-19	1.92517e-17
ENSMUSG00000033307	17319	Mif	chr10	-1.88083	8.86389	-11.5913	3.12266e-19	1.93549e-17
ENSMUSG00000010760	22113	Phlda2	chr7	-6.1143	1.35596	-11.5811	3.26655e-19	2.0175e-17
ENSMUSG00000040296	230073	Ddx58	chr4	-3.42964	4.93576	-11.5756	3.34597e-19	2.05925e-17
ENSMUSG00000038368	230393	Focad	chr4	2.82519	4.03082	11.5682	3.45646e-19	2.11976e-17
ENSMUSG00000052911	16779	Lamb2	chr9	3.16952	4.86032	11.5574	3.62555e-19	2.21565e-17
ENSMUSG00000004266	15170	Ptpn6	chr6	-4.0333	3.69944	-11.5488	3.7663e-19	2.28563e-17
ENSMUSG00000029752	27053	Asns	chr6	-2.73847	6.7606	-11.5495	3.75405e-19	2.28563e-17
ENSMUSG00000041720	224020	Pi4ka	chr16	2.26683	5.8153	11.5359	3.98644e-19	2.41083e-17
ENSMUSG00000069041	73333	Slc25a31	chr3	2.38307	2.95605	11.5314	4.06758e-19	2.45139e-17
ENSMUSG00000067768	27083	Xlr4b	chrX	2.84378	3.34475	11.5303	4.08738e-19	2.45482e-17
ENSMUSG00000061911	17933	Myt1l	chr12	3.79436	1.75252	11.5169	4.33752e-19	2.5961e-17
ENSMUSG00000080824	NA	NA	NA	3.33045	3.14062	11.516	4.35326e-19	2.5966e-17
ENSMUSG00000027985	16842	Lef1	chr3	-2.76166	5.78298	-11.5144	4.38491e-19	2.60655e-17
ENSMUSG00000024892	18563	Pcx	chr19	2.32622	5.21979	11.5131	4.40997e-19	2.61253e-17
ENSMUSG00000073421	14961	H2-Ab1	chr17	5.19772	1.98206	11.5048	4.57507e-19	2.70115e-17
ENSMUSG00000039219	94246	Arid4b	chr13	1.43814	8.15414	11.4945	4.78735e-19	2.81693e-17
ENSMUSG00000015217	15354	Hmgb3	chrX	-2.35123	7.53002	-11.4794	5.11808e-19	3.0014e-17
ENSMUSG00000001435	12822	Col18a1	chr10	-2.82716	7.00679	-11.4779	5.1529e-19	3.00772e-17
ENSMUSG00000053931	71994	Cnn3	chr3	-2.43942	7.40919	-11.4774	5.16339e-19	3.00772e-17
ENSMUSG00000047649	70333	Cd3eap	chr7	-2.09588	6.34695	-11.475	5.21948e-19	3.0301e-17
ENSMUSG00000020284	67884	Cfap410	chr10	3.08779	4.1573	11.4743	5.23661e-19	3.0301e-17
ENSMUSG00000060206	242466	Zfp462	chr4	-3.97989	6.06907	-11.4723	5.28264e-19	3.04661e-17
ENSMUSG00000052428	68944	Tmco1	chr1	1.91292	6.86264	11.4609	5.5555e-19	3.19341e-17
ENSMUSG00000005148	12224	Klf5	chr14	-3.09534	4.64134	-11.4414	6.05643e-19	3.4699e-17
ENSMUSG00000055385	671564	Rnf212	chr5	4.51325	0.842898	11.4328	6.29234e-19	3.59324e-17
ENSMUSG00000028830	100317	AU040320	chr4	3.24085	4.40473	11.4276	6.43643e-19	3.66351e-17
ENSMUSG00000028884	19891	Rpa2	chr4	-1.85909	6.86362	-11.405	7.11634e-19	4.03731e-17
ENSMUSG00000037270	229227	4932438A13Rik	chr3	1.78861	6.8488	11.3989	7.31043e-19	4.13395e-17
ENSMUSG00000027719	21744	Adad1	chr3	3.61365	2.41559	11.3927	7.5142e-19	4.23543e-17
ENSMUSG00000035960	11792	Apex1	chr14	-1.92655	7.76568	-11.3828	7.85123e-19	4.41112e-17
ENSMUSG00000031107	209003	Rbmx2	chrX	1.78186	5.77124	11.3756	8.10528e-19	4.53922e-17
ENSMUSG00000003847	54446	Nfat5	chr8	2.89783	5.89923	11.3671	8.41787e-19	4.69917e-17
ENSMUSG00000087512	100041347	Ccdc201	chr11	4.73752	-1.00428	11.3591	8.72292e-19	4.8539e-17
ENSMUSG00000026696	53330	Vamp4	chr1	2.42201	5.74826	11.3511	9.03601e-19	5.01211e-17
ENSMUSG00000020649	20135	Rrm2	chr12	-2.19931	6.15453	-11.3412	9.44266e-19	5.22104e-17
ENSMUSG00000028621	230582	Cyb5rl	chr4	3.42233	2.96578	11.3345	9.72632e-19	5.36086e-17
ENSMUSG00000059834	67161	Sclt1	chr3	1.91566	5.45064	11.3328	9.79884e-19	5.3838e-17
ENSMUSG00000027940	59069	Tpm3	chr3	-2.00965	8.17722	-11.3283	1.00001e-18	5.4771e-17
ENSMUSG00000018076	76199	Med13l	chr5	2.51293	6.61912	11.3246	1.01651e-18	5.55002e-17
ENSMUSG00000025193	66388	Cutc	chr19	2.47944	3.83441	11.3151	1.06021e-18	5.77052e-17
ENSMUSG00000041359	21432	Tcl1	chr12	-4.30085	2.80676	-11.299	1.13877e-18	6.1788e-17
ENSMUSG00000029111	24116	Nelfa	chr5	-2.00788	6.60379	-11.294	1.16413e-18	6.29681e-17
ENSMUSG00000020262	110532	Adarb1	chr10	2.32518	3.8809	11.2763	1.25966e-18	6.79243e-17
ENSMUSG00000001403	68612	Ube2c	chr2	-2.85965	6.09003	-11.2661	1.318e-18	7.08505e-17
ENSMUSG00000045409	79263	Trim39	chr17	2.43184	4.25148	11.261	1.3481e-18	7.22458e-17
ENSMUSG00000047139	12484	Cd24a	chr10	-3.59776	6.41976	-11.2424	1.4644e-18	7.82376e-17
ENSMUSG00000053644	110695	Aldh7a1	chr18	-2.31624	6.44555	-11.2374	1.49746e-18	7.97591e-17
ENSMUSG00000026107	109019	Nabp1	chr1	2.38363	4.34296	11.2346	1.51612e-18	8.0507e-17
ENSMUSG00000024516	66286	Sec11c	chr18	2.16784	4.96766	11.2326	1.52981e-18	8.0987e-17
ENSMUSG00000024754	83921	Cemip2	chr19	-2.7406	6.54655	-11.2286	1.55726e-18	8.17832e-17
ENSMUSG00000013415	140486	Igf2bp1	chr11	-1.84409	7.56169	-11.2283	1.55894e-18	8.17832e-17
ENSMUSG00000042331	432572	Specc1	chr11	2.52953	4.50946	11.2295	1.5507e-18	8.17832e-17
ENSMUSG00000045010	102634296	Gm4779	NA	1.9312	3.9285	11.2242	1.58744e-18	8.30282e-17
ENSMUSG00000025139	54473	Tollip	chr7	2.3701	4.83228	11.2182	1.6309e-18	8.50462e-17
ENSMUSG00000062175	228839	Tgif2	chr2	-2.49263	6.22848	-11.2131	1.66847e-18	8.67458e-17
ENSMUSG00000040681	15312	Hmgn1	chr16	-1.70736	9.28218	-11.199	1.77604e-18	9.20634e-17
ENSMUSG00000031575	23808	Ash2l	chr8	-1.86172	6.93626	-11.1894	1.85325e-18	9.57806e-17
ENSMUSG00000019295	68366	Tmem129	chr5	3.58148	3.82937	11.1619	2.09511e-18	1.0796e-16
ENSMUSG00000019947	71371	Arid5b	chr10	-2.99759	6.90315	-11.1516	2.19375e-18	1.1271e-16
ENSMUSG00000027067	20833	Ssrp1	chr2	-1.44798	8.57014	-11.1497	2.21239e-18	1.13333e-16
ENSMUSG00000097589	668253	Dleu2	chr14	3.00435	3.75194	11.139	2.31994e-18	1.18494e-16
ENSMUSG00000034330	234779	Plcg2	chr8	-3.02481	3.75552	-11.1271	2.44595e-18	1.24565e-16
ENSMUSG00000029125	71116	Stx18	chr5	2.6864	4.74067	11.1231	2.49091e-18	1.26484e-16
ENSMUSG00000035671	212168	Zswim4	chr8	2.2135	4.7463	11.1174	2.55401e-18	1.29312e-16
ENSMUSG00000055128	68755	Cgrrf1	chr14	3.14438	4.79008	11.1162	2.5681e-18	1.29648e-16
ENSMUSG00000005161	21672	Prdx2	chr8	-2.38153	7.77121	-11.113	2.60556e-18	1.31159e-16
ENSMUSG00000043549	631145	Fam90a1b	chrX	4.64409	0.585779	11.1109	2.62975e-18	1.31995e-16
ENSMUSG00000031696	65114	Vps35	chr8	1.70516	7.09026	11.0918	2.86312e-18	1.43296e-16
ENSMUSG00000041245	279561	Wnk3	chrX	2.49805	5.54806	11.084	2.96481e-18	1.4796e-16
ENSMUSG00000015149	64383	Sirt2	chr7	2.36088	5.4659	11.0623	3.26553e-18	1.62502e-16
ENSMUSG00000022829	207227	Stxbp5l	chr16	5.29155	1.65835	11.047	3.4972e-18	1.73535e-16
ENSMUSG00000025492	66141	Ifitm3	chr7	-3.03219	6.67967	-11.039	3.62312e-18	1.79273e-16
ENSMUSG00000034312	232227	Iqsec1	chr6	2.4473	5.434	11.0337	3.71144e-18	1.83122e-16
ENSMUSG00000013089	104156	Etv5	chr16	-3.01935	5.12784	-11.0301	3.77141e-18	1.85033e-16
ENSMUSG00000068117	74369	Mei1	chr15	4.95835	-0.0745853	11.0304	3.76498e-18	1.85033e-16
ENSMUSG00000007029	22321	Vars	chr17	-1.73712	7.4401	-11.0294	3.78282e-18	1.85071e-16
ENSMUSG00000031586	19663	Rbpms	chr8	-2.79172	6.66169	-11.0279	3.80795e-18	1.85779e-16
ENSMUSG00000048334	NA	NA	NA	1.81339	4.56557	11.0236	3.8818e-18	1.88853e-16
ENSMUSG00000022141	71175	Nipbl	chr15	1.44546	8.31563	11.0198	3.9477e-18	1.91524e-16
ENSMUSG00000014232	76779	Cluap1	chr16	2.24167	5.02079	10.9967	4.37653e-18	2.11739e-16
ENSMUSG00000115963	NA	NA	NA	4.45891	2.19937	10.9867	4.5772e-18	2.20834e-16
ENSMUSG00000035566	219228	Pcdh17	chr14	5.26104	2.91991	10.9823	4.66921e-18	2.24651e-16
ENSMUSG00000055943	73024	Emc7	chr2	2.3533	4.97145	10.9626	5.09738e-18	2.44576e-16
ENSMUSG00000006585	67177	Cdt1	chr8	-2.41029	5.62419	-10.9314	5.86177e-18	2.80479e-16
ENSMUSG00000025372	108100	Baiap2	chr11	1.79469	5.4499	10.9132	6.3583e-18	3.03404e-16
ENSMUSG00000024878	226043	Cbwd1	chr19	2.61407	3.81119	10.8972	6.82889e-18	3.24969e-16
ENSMUSG00000025747	22171	Tyms	chr5	-2.73841	6.74618	-10.8928	6.96465e-18	3.30527e-16
ENSMUSG00000054893	384763	Zfp667	chr7	2.05731	5.79179	10.8688	7.75615e-18	3.67089e-16
ENSMUSG00000026721	29809	Rabgap1l	chr1	2.45459	4.40894	10.8425	8.72811e-18	4.11972e-16
ENSMUSG00000081179	NA	NA	NA	1.71087	5.99644	10.8382	8.8951e-18	4.18719e-16
ENSMUSG00000001924	22201	Uba1	chrX	-1.48093	8.63863	-10.8371	8.93947e-18	4.19673e-16
ENSMUSG00000068923	229521	Syt11	chr3	2.70912	4.66283	10.8134	9.94212e-18	4.65489e-16
ENSMUSG00000020275	19696	Rel	chr11	2.72749	4.05088	10.8107	1.0064e-17	4.6993e-16
ENSMUSG00000000134	209446	Tfe3	chrX	-2.83374	5.82564	-10.7833	1.13782e-17	5.29875e-16
ENSMUSG00000105834	381498	4930592C13Rik	chr3	4.9877	-0.794552	10.7224	1.49534e-17	6.94516e-16
ENSMUSG00000044595	213236	Dnd1	chr18	-3.52603	4.99494	-10.7168	1.53357e-17	7.10376e-16
ENSMUSG00000000751	68275	Rpa1	chr11	-2.19855	6.55056	-10.7029	1.63239e-17	7.54146e-16
ENSMUSG00000001270	12709	Ckb	chr12	-5.10906	5.30172	-10.6927	1.7085e-17	7.8722e-16
ENSMUSG00000033111	218734	3830406C13Rik	chr14	2.02966	5.62617	10.6912	1.72009e-17	7.90469e-16
ENSMUSG00000015176	70769	Nolc1	chr19	-1.65458	7.67375	-10.6807	1.80326e-17	8.26511e-16
ENSMUSG00000026864	14828	Hspa5	chr2	1.36521	9.414	10.6761	1.84118e-17	8.41675e-16
ENSMUSG00000042992	67774	Borcs5	chr6	3.02778	4.07609	10.6747	1.85255e-17	8.44656e-16
ENSMUSG00000079845	434794	Xlr4a	chrX	2.4319	5.95068	10.6733	1.86461e-17	8.47937e-16
ENSMUSG00000107880	NA	NA	NA	4.73293	-1.59012	10.6623	1.95862e-17	8.88365e-16
ENSMUSG00000033793	108664	Atp6v1h	chr1	1.76907	5.64756	10.6551	2.023e-17	9.15183e-16
ENSMUSG00000109324	15469	Prmt1	chr7	-2.22199	7.14569	-10.6534	2.03903e-17	9.20045e-16
ENSMUSG00000020817	54189	Rabep1	chr11	1.44696	7.47789	10.647	2.09812e-17	9.44263e-16
ENSMUSG00000042367	14620	Gjb3	chr4	-4.81951	3.16534	-10.6463	2.10521e-17	9.45011e-16
ENSMUSG00000026209	13437	Dnpep	chr1	1.71612	6.92402	10.6273	2.29324e-17	1.02677e-15
ENSMUSG00000036822	106021	Topors	chr4	-1.6307	7.48457	-10.6203	2.36562e-17	1.05646e-15
ENSMUSG00000085684	76874	4930469K13Rik	chr11	4.7708	-0.600661	10.6037	2.54971e-17	1.13576e-15
ENSMUSG00000097164	NA	NA	NA	2.62409	3.65192	10.5899	2.71287e-17	1.20536e-15
ENSMUSG00000029462	56433	Vps29	chr5	1.67703	7.04187	10.5883	2.73301e-17	1.21122e-15
ENSMUSG00000038895	319601	Zfp653	chr9	2.71432	4.67688	10.5871	2.74774e-17	1.21466e-15
ENSMUSG00000031245	50887	Hmgn5	chrX	-3.46646	6.37015	-10.5802	2.83357e-17	1.24943e-15
ENSMUSG00000028552	13858	Eps15	chr4	1.64344	6.43436	10.5744	2.90872e-17	1.27932e-15
ENSMUSG00000098615	NA	NA	NA	-2.49177	5.41691	-10.5676	2.99875e-17	1.3156e-15
ENSMUSG00000037487	70790	Ubr5	chr15	-2.01993	7.66398	-10.5445	3.32838e-17	1.45654e-15
ENSMUSG00000036966	223918	Spryd3	chr15	2.65263	3.97192	10.5403	3.39137e-17	1.48039e-15
ENSMUSG00000032375	208117	Aph1b	chr9	3.76591	3.57745	10.5301	3.55062e-17	1.54603e-15
ENSMUSG00000020766	14635	Galk1	chr11	-2.68678	6.39277	-10.5285	3.57607e-17	1.55323e-15
ENSMUSG00000027981	67225	Rnpc3	chr3	2.14601	5.54361	10.5224	3.67582e-17	1.59258e-15
ENSMUSG00000004264	12034	Phb2	chr6	-1.65259	7.82414	-10.5129	3.83679e-17	1.6582e-15
ENSMUSG00000042682	80795	Selenok	chr14	1.74833	7.50376	10.5102	3.88367e-17	1.67431e-15
ENSMUSG00000030924	434234	Rexo5	chr7	2.48104	4.09562	10.509	3.90582e-17	1.67969e-15
ENSMUSG00000043091	22146	Tuba1c	chr15	-3.55264	6.30839	-10.508	3.92343e-17	1.68311e-15
ENSMUSG00000023403	77485	Stk31	chr6	1.73619	6.002	10.4906	4.24283e-17	1.81566e-15
ENSMUSG00000028698	18710	Pik3r3	chr4	2.24242	4.57387	10.4823	4.40531e-17	1.88057e-15
ENSMUSG00000050890	230809	Pdik1l	chr4	2.21664	4.7005	10.4807	4.43616e-17	1.88911e-15
ENSMUSG00000018196	69367	Glrx2	chr1	-2.49408	7.02284	-10.4767	4.51674e-17	1.91873e-15
ENSMUSG00000004040	20848	Stat3	chr11	2.19754	6.12854	10.4758	4.53608e-17	1.92226e-15
ENSMUSG00000008763	17156	Man1a2	chr3	1.70522	6.63001	10.4673	4.71265e-17	1.99224e-15
ENSMUSG00000058318	192285	Phf21a	chr2	1.78485	6.60944	10.4658	4.7455e-17	2.00127e-15
ENSMUSG00000006586	12395	Runx1t1	chr4	-3.49374	6.37089	-10.4539	5.00527e-17	2.10572e-15
ENSMUSG00000039217	16173	Il18	chr9	5.01081	1.4462	10.4504	5.08604e-17	2.13454e-15
ENSMUSG00000031229	22589	Atrx	chrX	-1.68553	9.34081	-10.4457	5.1949e-17	2.17499e-15
ENSMUSG00000031231	66142	Cox7b	chrX	-3.04668	7.51649	-10.4437	5.24261e-17	2.1897e-15
ENSMUSG00000017707	26943	Serinc3	chr2	1.73347	7.13346	10.4407	5.3137e-17	2.21408e-15
ENSMUSG00000039629	320609	Strip2	chr6	3.92254	2.58708	10.4344	5.46735e-17	2.27267e-15
ENSMUSG00000013629	69719	Cad	chr5	-2.04763	6.29591	-10.4303	5.56752e-17	2.3088e-15
ENSMUSG00000028086	50754	Fbxw7	chr3	1.73853	6.85148	10.4294	5.59073e-17	2.31291e-15
ENSMUSG00000025265	14163	Fgd1	chrX	-3.00803	5.36649	-10.4265	5.66541e-17	2.33826e-15
ENSMUSG00000057265	72873	Bbof1	chr12	3.21116	3.52497	10.4151	5.964e-17	2.45567e-15
ENSMUSG00000029705	13047	Cux1	chr5	2.31764	6.03719	10.403	6.29712e-17	2.58672e-15
ENSMUSG00000040389	99512	Wdr47	chr3	2.34263	4.21436	10.4005	6.36981e-17	2.60907e-15
ENSMUSG00000022838	106389	Eaf2	chr16	3.03248	1.79558	10.4001	6.3815e-17	2.60907e-15
ENSMUSG00000020774	11484	Aspa	chr11	5.27355	0.221102	10.3803	6.97855e-17	2.8465e-15
ENSMUSG00000031169	53627	Porcn	chrX	-3.79837	2.81224	-10.3785	7.03597e-17	2.86321e-15
ENSMUSG00000042328	192232	Hps4	chr5	2.11798	5.69819	10.3774	7.07015e-17	2.86448e-15
ENSMUSG00000025500	72000	Lmntd2	chr7	3.29142	2.40348	10.3773	7.07198e-17	2.86448e-15
ENSMUSG00000079259	636931	Trim71	chr9	-2.88081	3.99982	-10.3521	7.92604e-17	3.20297e-15
ENSMUSG00000032182	74766	Yipf2	chr9	2.19395	5.08514	10.3374	8.47023e-17	3.40875e-15
ENSMUSG00000028456	22249	Unc13b	chr4	2.44558	4.2138	10.3373	8.47442e-17	3.40875e-15
ENSMUSG00000083669	NA	NA	NA	-1.90166	7.66143	-10.3341	8.59818e-17	3.44983e-15
ENSMUSG00000038569	231724	Rad9b	chr5	2.03403	4.45044	10.3336	8.61616e-17	3.44983e-15
ENSMUSG00000099681	NA	NA	NA	3.41639	3.69008	10.3324	8.66263e-17	3.46048e-15
ENSMUSG00000029581	14086	Fscn1	chr5	-3.41107	5.92697	-10.3232	9.02957e-17	3.59881e-15
ENSMUSG00000078965	100042746	Gm12033	NA	-2.56948	6.75	-10.3196	9.18076e-17	3.65071e-15
ENSMUSG00000027165	68170	Iftap	chr2	2.07166	5.26355	10.312	9.50091e-17	3.76942e-15
ENSMUSG00000108981	NA	NA	NA	2.67843	3.18049	10.3025	9.91595e-17	3.92514e-15
ENSMUSG00000019989	209558	Enpp3	chr10	-6.55311	2.56721	-10.2992	1.00674e-16	3.9745e-15
ENSMUSG00000002346	73095	Slc25a42	chr8	3.76854	2.73255	10.2987	1.00863e-16	3.9745e-15
ENSMUSG00000031669	78833	Gins3	chr8	2.67675	4.29558	10.2913	1.04324e-16	4.10159e-15
ENSMUSG00000071691	381196	Gm960	chr19	4.10701	0.888075	10.288	1.059e-16	4.15421e-15
ENSMUSG00000024841	69860	Eif1ad	chr19	1.73922	6.06681	10.2833	1.08169e-16	4.23365e-15
ENSMUSG00000029177	12615	Cenpa	chr5	-2.49312	6.38245	-10.278	1.10805e-16	4.32711e-15
ENSMUSG00000000346	23994	Dazap2	chr15	1.75135	6.87051	10.2696	1.15047e-16	4.48273e-15
ENSMUSG00000042377	69640	Fam83g	chr11	2.53369	4.06854	10.2664	1.16762e-16	4.53937e-15
ENSMUSG00000046338	215456	Gpat2	chr2	1.84025	4.22279	10.2545	1.23224e-16	4.77994e-15
ENSMUSG00000013622	381629	Atraid	chr5	1.90779	5.82329	10.2503	1.2555e-16	4.85932e-15
ENSMUSG00000029701	68272	Rbm28	chr6	1.62468	7.17528	10.2446	1.28862e-16	4.97647e-15
ENSMUSG00000017837	71966	Nkiras2	chr11	2.53719	5.10361	10.2411	1.30928e-16	5.04507e-15
ENSMUSG00000011114	21376	Tbrg1	chr9	-1.68995	7.7422	-10.2393	1.31951e-16	5.07328e-15
ENSMUSG00000008129	74666	Brme1	chr8	2.00365	4.05671	10.2384	1.32533e-16	5.08443e-15
ENSMUSG00000093378	NA	NA	NA	5.38249	-1.62657	10.2346	1.34805e-16	5.16021e-15
ENSMUSG00000020027	216233	Socs2	chr10	-2.54918	6.80646	-10.2263	1.39965e-16	5.34598e-15
ENSMUSG00000066406	75547	Akap13	chr7	1.59958	7.81729	10.2253	1.40622e-16	5.35931e-15
ENSMUSG00000004661	56380	Arid3b	chr9	-2.16194	5.0876	-10.2243	1.4122e-16	5.37035e-15
ENSMUSG00000021275	104859	Tecpr2	chr12	2.29935	3.62881	10.2085	1.51679e-16	5.75555e-15
ENSMUSG00000018293	18643	Pfn1	chr11	-1.70938	9.18664	-10.1907	1.64412e-16	6.22514e-15
ENSMUSG00000028766	11647	Alpl	chr4	-3.2704	5.01057	-10.1875	1.66858e-16	6.30404e-15
ENSMUSG00000058230	232906	Arhgap35	chr7	2.07738	6.36369	10.1841	1.69432e-16	6.38744e-15
ENSMUSG00000053580	77097	Tanc2	chr11	1.96592	5.71812	10.1823	1.70841e-16	6.42667e-15
ENSMUSG00000029622	11867	Arpc1b	chr5	-2.91777	6.85733	-10.1758	1.75872e-16	6.60165e-15
ENSMUSG00000110165	102635341	Btf3-ps18	NA	4.91884	-0.265032	10.1658	1.84082e-16	6.89497e-15
ENSMUSG00000026701	11758	Prdx6	chr1	-2.82389	6.67778	-10.1633	1.86157e-16	6.9577e-15
ENSMUSG00000023007	54614	Prpf40b	chr15	1.82461	6.25808	10.1564	1.92057e-16	7.16287e-15
ENSMUSG00000046991	71682	Wdr27	chr17	3.53917	3.20547	10.1515	1.96414e-16	7.3097e-15
ENSMUSG00000020250	50493	Txnrd1	chr10	-3.2476	5.38551	-10.1424	2.04623e-16	7.59896e-15
ENSMUSG00000003033	11767	Ap1m1	chr8	1.66349	6.65778	10.1294	2.17086e-16	8.04467e-15
ENSMUSG00000052415	99681	Tchh	chr3	5.1389	3.7749	10.1271	2.19356e-16	8.11152e-15
ENSMUSG00000051427	216516	Ccdc157	chr11	3.60019	3.37229	10.1255	2.20936e-16	8.15264e-15
ENSMUSG00000061882	208908	Ccdc62	chr5	3.40374	2.2581	10.1152	2.31469e-16	8.52323e-15
ENSMUSG00000015053	14461	Gata2	chr6	-2.96215	2.90988	-10.0946	2.54116e-16	9.33743e-15
ENSMUSG00000026355	17219	Mcm6	chr1	-1.5159	7.96212	-10.0879	2.61979e-16	9.60607e-15
ENSMUSG00000026740	13418	Dnajc1	chr2	1.57036	6.81468	10.0873	2.62694e-16	9.61205e-15
ENSMUSG00000079606	209005	Fsip2l	chrX	4.9917	0.146985	10.0835	2.6729e-16	9.75971e-15
ENSMUSG00000015749	66471	Anp32e	chr3	-1.7929	7.57784	-10.0753	2.77399e-16	1.01077e-14
ENSMUSG00000052676	215693	Zmat1	chrX	2.64086	4.73979	10.0734	2.79758e-16	1.01723e-14
ENSMUSG00000051705	71599	Senp8	chr9	1.96473	4.64926	10.0581	2.99925e-16	1.08829e-14
ENSMUSG00000022474	29858	Pmm1	chr15	-2.23155	7.29901	-10.0523	3.07909e-16	1.11494e-14
ENSMUSG00000059866	231130	Tnip2	chr5	3.42643	3.44945	10.0507	3.1009e-16	1.12051e-14
ENSMUSG00000097121	319760	D130020L05Rik	chr12	3.93574	2.63252	10.0444	3.19093e-16	1.15065e-14
ENSMUSG00000079584	245423	Tm9sf5	chrX	4.45522	1.01189	10.0421	3.22464e-16	1.16041e-14
ENSMUSG00000025529	245595	Zfp711	chrX	2.83902	3.88713	10.0204	3.55722e-16	1.27745e-14
ENSMUSG00000034165	12445	Ccnd3	chr17	-2.20422	7.24294	-9.99926	3.9161e-16	1.40343e-14
ENSMUSG00000022216	19186	Psme1	chr14	-2.07386	7.20855	-9.99691	3.95795e-16	1.41413e-14
ENSMUSG00000047220	434438	Iho1	chr9	3.65099	1.27581	9.99668	3.96218e-16	1.41413e-14
ENSMUSG00000024786	622554	Majin	chr19	4.48934	-0.527342	9.99132	4.05964e-16	1.44595e-14
ENSMUSG00000023764	78887	Sfi1	chr11	1.95901	5.01808	9.97532	4.36553e-16	1.55172e-14
ENSMUSG00000025575	76025	Cant1	chr11	2.19756	5.01337	9.95873	4.7069e-16	1.66966e-14
ENSMUSG00000021285	21981	Ppp1r13b	chr12	2.1727	5.43206	9.95275	4.83652e-16	1.70867e-14
ENSMUSG00000046774	382231	8030474K03Rik	chrX	2.38362	1.9545	9.95305	4.82993e-16	1.70867e-14
ENSMUSG00000087166	381591	L1td1	chr4	-5.26373	3.0796	-9.95158	4.86236e-16	1.71433e-14
ENSMUSG00000024369	27632	Nelfe	chr17	1.58791	6.70666	9.9419	5.08075e-16	1.78771e-14
ENSMUSG00000116402	102640093	Gm36246	chr15	5.14275	-1.18951	9.94113	5.09855e-16	1.79035e-14
ENSMUSG00000039224	110957	D1Pas1	chr1	3.90913	0.00758742	9.93602	5.21828e-16	1.82871e-14
ENSMUSG00000034647	106585	Ankrd12	chr17	1.61208	7.28263	9.93475	5.24856e-16	1.83563e-14
ENSMUSG00000035540	14473	Gc	chr5	5.44885	-0.931804	9.93218	5.31028e-16	1.85349e-14
ENSMUSG00000048155	69389	H2bw2	chrX	5.44329	-0.968698	9.92676	5.44244e-16	1.89582e-14
ENSMUSG00000041147	12190	Brca2	chr5	1.61007	6.61782	9.92619	5.45664e-16	1.89697e-14
ENSMUSG00000051695	23983	Pcbp1	chr6	-1.53733	7.86747	-9.92074	5.59326e-16	1.94059e-14
ENSMUSG00000036928	50878	Stag3	chr5	1.47138	5.32837	9.91988	5.61528e-16	1.94436e-14
ENSMUSG00000087086	NA	NA	NA	4.71494	-1.30851	9.90721	5.94775e-16	2.05539e-14
ENSMUSG00000031432	19139	Prps1	chrX	3.59281	4.00564	9.89946	6.16101e-16	2.12488e-14
ENSMUSG00000002227	17454	Mov10	chr3	-2.12745	7.01492	-9.87637	6.84264e-16	2.3553e-14
ENSMUSG00000048230	78803	Fbxo43	chr15	5.23702	-0.344765	9.87514	6.88085e-16	2.36378e-14
ENSMUSG00000000804	237898	Usp32	chr11	1.89262	5.48719	9.87089	7.01511e-16	2.40516e-14
ENSMUSG00000066151	338355	Fkbp15	chr4	1.82767	5.27897	9.86604	7.17128e-16	2.45387e-14
ENSMUSG00000020389	213084	Cdkl3	chr11	2.70992	3.60478	9.86284	7.27632e-16	2.48493e-14
ENSMUSG00000025856	18590	Pdgfa	chr5	-2.24267	6.3728	-9.86079	7.34448e-16	2.5033e-14
ENSMUSG00000026955	72080	Sapcd2	chr2	-4.88972	3.48918	-9.8592	7.39776e-16	2.51654e-14
ENSMUSG00000042408	100177	Zmym6	chr4	2.4882	4.37007	9.85273	7.61881e-16	2.58668e-14
ENSMUSG00000041144	227058	Dnah7b	chr1	4.95129	1.9863	9.84813	7.77966e-16	2.63615e-14
ENSMUSG00000027715	12428	Ccna2	chr3	-2.3121	6.3561	-9.83767	8.15845e-16	2.75914e-14
ENSMUSG00000040838	NA	NA	NA	4.45283	1.13919	9.82306	8.7187e-16	2.9429e-14
ENSMUSG00000027790	69983	Sis	chr3	5.35302	-1.64005	9.81119	9.20243e-16	3.10017e-14
ENSMUSG00000072949	26897	Acot1	chr12	-2.98915	6.19047	-9.80327	9.54007e-16	3.20771e-14
ENSMUSG00000020107	52717	Anapc16	chr10	1.69352	5.59168	9.79542	9.88656e-16	3.31781e-14
ENSMUSG00000033751	102060	Gadd45gip1	chr8	-2.33822	6.8337	-9.78498	1.03676e-15	3.47253e-14
ENSMUSG00000031831	68270	Dnaaf1	chr8	5.17702	0.954729	9.78179	1.05189e-15	3.51648e-14
ENSMUSG00000042148	70383	Cox10	chr11	1.68319	5.98015	9.78111	1.05517e-15	3.52068e-14
ENSMUSG00000039473	170644	Ubn1	chr16	1.53621	6.99955	9.77846	1.06794e-15	3.55646e-14
ENSMUSG00000040729	234915	Cep126	chr9	2.69987	2.87544	9.7707	1.10633e-15	3.67729e-14
ENSMUSG00000000563	11950	Atp5pb	chr3	1.35743	8.44296	9.76308	1.14534e-15	3.7997e-14
ENSMUSG00000041859	17215	Mcm3	chr1	-1.67118	7.18709	-9.76099	1.1563e-15	3.82876e-14
ENSMUSG00000024072	67864	Yipf4	chr17	2.24819	5.05321	9.7543	1.19205e-15	3.93966e-14
ENSMUSG00000052917	66315	Senp7	chr16	3.25629	4.98988	9.74823	1.22542e-15	4.04225e-14
ENSMUSG00000020415	30939	Pttg1	chr11	-2.05291	6.84915	-9.74725	1.23091e-15	4.04998e-14
ENSMUSG00000028188	70951	Spata1	chr3	2.41874	3.68676	9.74698	1.23241e-15	4.04998e-14
ENSMUSG00000028899	66464	Taf12	chr4	1.90401	5.32466	9.74389	1.24986e-15	4.0996e-14
ENSMUSG00000108315	NA	NA	NA	5.00014	-1.63962	9.73526	1.29993e-15	4.25581e-14
ENSMUSG00000055403	232217	4933427D06Rik	chr6	3.65327	1.34802	9.73355	1.31009e-15	4.28103e-14
ENSMUSG00000015112	50799	Slc25a13	chr6	-3.42425	5.35284	-9.7232	1.37326e-15	4.47903e-14
ENSMUSG00000030660	18704	Pik3c2a	chr7	1.77175	6.24044	9.72262	1.37689e-15	4.48249e-14
ENSMUSG00000040331	67872	Nsmce4a	chr7	-2.43701	6.0741	-9.7168	1.41387e-15	4.59428e-14
ENSMUSG00000023919	83815	Cenpq	chr17	1.76965	5.4681	9.71392	1.43251e-15	4.64618e-14
ENSMUSG00000035382	18554	Pcsk7	chr9	2.43465	4.48004	9.71015	1.45735e-15	4.71796e-14
ENSMUSG00000030922	73919	Lyrm1	chr7	3.08255	3.23285	9.69452	1.56482e-15	5.0565e-14
ENSMUSG00000053111	66930	Fank1	chr7	5.15851	1.33098	9.68965	1.59992e-15	5.16035e-14
ENSMUSG00000029469	12589	Ift81	chr5	1.6249	6.26429	9.68626	1.62478e-15	5.23083e-14
ENSMUSG00000051176	22702	Zfp42	chr8	-2.64638	3.59012	-9.6809	1.66489e-15	5.35009e-14
ENSMUSG00000116451	NA	NA	NA	4.62901	-0.575759	9.67641	1.6993e-15	5.45058e-14
ENSMUSG00000003123	16890	Lipe	chr7	2.48957	3.94788	9.6757	1.70479e-15	5.45816e-14
ENSMUSG00000040687	228355	Madd	chr2	2.13761	3.77011	9.66934	1.75491e-15	5.60829e-14
ENSMUSG00000032481	20588	Smarcc1	chr9	-1.57357	8.44364	-9.66552	1.78568e-15	5.6962e-14
ENSMUSG00000028640	21420	Tfap2c	chr2	-4.97001	2.07069	-9.66369	1.80062e-15	5.73336e-14
ENSMUSG00000011306	70616	Sugp1	chr8	1.60713	5.90666	9.63421	2.05943e-15	6.54545e-14
ENSMUSG00000006056	76815	Calcoco2	chr11	-5.2075	1.33393	-9.6249	2.14863e-15	6.81653e-14
ENSMUSG00000030536	29875	Iqgap1	chr7	-2.10933	7.4104	-9.60134	2.39213e-15	7.57521e-14
ENSMUSG00000044626	239759	Liph	chr16	-3.35601	3.37338	-9.59666	2.44365e-15	7.72432e-14
ENSMUSG00000094985	671232	Topaz1	chr9	2.56428	2.63243	9.58309	2.59954e-15	8.20222e-14
ENSMUSG00000034218	11920	Atm	chr9	1.72813	5.90764	9.56259	2.85411e-15	8.98914e-14
ENSMUSG00000043998	217664	Mgat2	chr12	2.08171	4.66203	9.52961	3.31712e-15	1.04286e-13
ENSMUSG00000062296	320429	Trank1	chr9	3.05418	4.18691	9.52786	3.34367e-15	1.04931e-13
ENSMUSG00000020246	67933	Hcfc2	chr10	1.90902	5.33343	9.52676	3.36056e-15	1.05271e-13
ENSMUSG00000024785	59028	Rcl1	chr19	-2.46662	5.36572	-9.51686	3.51559e-15	1.0993e-13
ENSMUSG00000035551	75426	Igfbpl1	chr4	-4.25044	1.55426	-9.51134	3.60523e-15	1.12531e-13
ENSMUSG00000063856	14775	Gpx1	chr9	-4.37994	7.91743	-9.50829	3.65578e-15	1.13905e-13
ENSMUSG00000074397	382074	Foxr1	chr9	-3.75796	3.07672	-9.50705	3.67655e-15	1.14347e-13
ENSMUSG00000056612	18938	Ppp1r14b	chr19	-3.14521	5.56285	-9.50596	3.69474e-15	1.14708e-13
ENSMUSG00000050035	14202	Fhl4	chr10	2.88946	1.59587	9.50546	3.70329e-15	1.14769e-13
ENSMUSG00000062580	21854	Timm17a	chr1	-1.79454	6.90723	-9.49845	3.82357e-15	1.18286e-13
ENSMUSG00000030291	108098	Med21	chr6	1.66718	5.7497	9.49235	3.93134e-15	1.21405e-13
ENSMUSG00000051391	22628	Ywhag	chr5	-2.04254	6.78116	-9.48651	4.0376e-15	1.24465e-13
ENSMUSG00000062444	11775	Ap3b2	chr7	-2.9077	3.7838	-9.47857	4.1864e-15	1.28824e-13
ENSMUSG00000024350	76594	Dnajc18	chr18	2.63866	4.60856	9.47799	4.19756e-15	1.2894e-13
ENSMUSG00000050705	69662	2310061I04Rik	chr17	1.54383	5.09699	9.47648	4.22657e-15	1.29375e-13
ENSMUSG00000048478	320869	Spata33	chr8	3.27215	2.74663	9.47681	4.2202e-15	1.29375e-13
ENSMUSG00000003437	54624	Paf1	chr7	1.6805	6.39888	9.47025	4.3484e-15	1.3287e-13
ENSMUSG00000042744	269700	Hectd4	chr5	2.45683	5.3647	9.4575	4.60863e-15	1.40575e-13
ENSMUSG00000000600	79264	Krit1	chr5	1.67044	6.1766	9.45705	4.61821e-15	1.40621e-13
ENSMUSG00000089798	76421	1700028K03Rik	chr5	3.5861	1.48844	9.44809	4.81081e-15	1.4623e-13
ENSMUSG00000027207	69976	Galk2	chr2	3.14227	3.50162	9.44006	4.99045e-15	1.51426e-13
ENSMUSG00000022292	382985	Rrm2b	chr15	2.2589	3.83217	9.4342	5.12553e-15	1.55254e-13
ENSMUSG00000052609	263406	Plekhg3	chr12	-4.04192	4.44754	-9.43014	5.22147e-15	1.57886e-13
ENSMUSG00000062519	272347	Zfp398	chr6	1.85064	4.67283	9.42937	5.23977e-15	1.58165e-13
ENSMUSG00000005983	105246059	Gm41410	chr16	3.45513	2.59002	9.42781	5.27722e-15	1.5902e-13
ENSMUSG00000061601	26875	Pclo	chr5	3.70683	2.59128	9.40081	5.96904e-15	1.79556e-13
ENSMUSG00000019726	17101	Lyst	chr13	1.99844	4.49881	9.3981	6.0434e-15	1.81479e-13
ENSMUSG00000031558	20563	Slit2	chr5	2.78038	4.39126	9.38561	6.39799e-15	1.91796e-13
ENSMUSG00000046434	15382	Hnrnpa1	chr15	-2.62099	8.60577	-9.37798	6.62455e-15	1.98247e-13
ENSMUSG00000030978	20133	Rrm1	chr7	-1.62615	7.04809	-9.37193	6.80999e-15	2.03447e-13
ENSMUSG00000028618	56374	Tmem59	chr4	1.71303	7.05675	9.35988	7.19503e-15	2.14582e-13
ENSMUSG00000022113	212085	Trim52	chr14	3.86013	0.347288	9.35489	7.36096e-15	2.19155e-13
ENSMUSG00000090812	238333	Samd15	chr12	3.8499	2.34856	9.35202	7.45796e-15	2.21664e-13
ENSMUSG00000069910	70385	Spdl1	chr11	2.11487	4.89357	9.35071	7.50267e-15	2.22613e-13
ENSMUSG00000037432	100534273	Fer1l5	chr1	5.18168	-1.03167	9.34389	7.74018e-15	2.2927e-13
ENSMUSG00000009394	20965	Syn2	chr6	2.60862	2.21843	9.3356	8.03838e-15	2.37699e-13
ENSMUSG00000024960	18797	Plcb3	chr19	-2.98611	5.59137	-9.32895	8.28611e-15	2.44609e-13
ENSMUSG00000050966	83557	Lin28a	chr4	-3.61211	2.50624	-9.32731	8.34849e-15	2.46033e-13
ENSMUSG00000026425	14270	Srgap2	chr1	1.79894	5.53519	9.32099	8.59267e-15	2.52801e-13
ENSMUSG00000032540	67469	Abhd5	chr9	4.07311	3.67415	9.30925	9.0661e-15	2.6628e-13
ENSMUSG00000030541	269951	Idh2	chr7	-2.22392	7.09786	-9.30595	9.20383e-15	2.68965e-13
ENSMUSG00000064264	232969	Zfp428	chr7	-1.92391	6.90827	-9.30667	9.17354e-15	2.68965e-13
ENSMUSG00000074579	624866	Lekr1	chr3	2.87121	2.51563	9.30619	9.1936e-15	2.68965e-13
ENSMUSG00000026192	108147	Atic	chr1	-2.21728	6.49514	-9.30046	9.43726e-15	2.75325e-13
ENSMUSG00000013160	11972	Atp6v0d1	chr8	1.53925	6.77488	9.29615	9.62504e-15	2.80333e-13
ENSMUSG00000070003	76900	Ssbp4	chr8	-3.34635	5.96383	-9.29012	9.89333e-15	2.87666e-13
ENSMUSG00000048897	209225	Zfp710	chr7	-2.42611	5.57157	-9.28844	9.9698e-15	2.89407e-13
ENSMUSG00000035578	69707	Iqcg	chr16	2.66313	3.394	9.27385	1.06564e-14	3.08824e-13
ENSMUSG00000028367	22166	Txn1	chr4	-2.69649	7.12521	-9.26152	1.12737e-14	3.2617e-13
ENSMUSG00000009207	69605	Lnpk	chr2	1.88778	4.72903	9.25296	1.17234e-14	3.38619e-13
ENSMUSG00000009733	21422	Tfcp2	chr15	2.78914	5.40884	9.23235	1.28806e-14	3.71427e-13
ENSMUSG00000038497	234076	Tmco3	chr8	2.30292	4.81581	9.23024	1.30054e-14	3.74404e-13
ENSMUSG00000025793	15239	Hgs	chr11	1.67804	6.29536	9.22397	1.33829e-14	3.84638e-13
ENSMUSG00000055447	16423	Cd47	chr16	2.03171	4.77284	9.21286	1.40799e-14	4.04003e-13
ENSMUSG00000099966	NA	NA	NA	2.98809	3.90849	9.2033	1.47083e-14	4.2134e-13
ENSMUSG00000038695	66124	Josd2	chr7	2.774	4.80583	9.20265	1.47523e-14	4.21905e-13
ENSMUSG00000047515	320135	BC049715	chr6	3.53952	2.67647	9.19943	1.49708e-14	4.27452e-13
ENSMUSG00000038344	353170	Txlng	chrX	1.4177	5.10531	9.19546	1.52448e-14	4.34565e-13
ENSMUSG00000000365	30054	Rnf17	chr14	1.5332	5.46957	9.19467	1.52997e-14	4.35417e-13
ENSMUSG00000038570	330577	Saxo2	chr7	4.45539	1.52415	9.17725	1.65671e-14	4.70718e-13
ENSMUSG00000024697	14675	Gna14	chr19	-5.36354	3.12632	-9.17351	1.68535e-14	4.78074e-13
ENSMUSG00000037910	66332	1700018B24Rik	NA	2.37242	2.00154	9.1681	1.72746e-14	4.89222e-13
ENSMUSG00000045107	67509	Saysd1	chr14	2.39484	4.75099	9.163	1.76818e-14	4.99943e-13
ENSMUSG00000091490	622117	Triml2	chr8	-5.24972	1.07604	-9.16224	1.77441e-14	5.0089e-13
ENSMUSG00000050930	74393	Map10	chr8	4.08096	2.90882	9.15655	1.82104e-14	5.1322e-13
ENSMUSG00000021477	13039	Ctsl	chr13	2.46938	7.36439	9.15606	1.82516e-14	5.13551e-13
ENSMUSG00000042414	383491	Prdm14	chr1	-3.8603	1.6739	-9.13566	2.0034e-14	5.61888e-13
ENSMUSG00000041298	231912	Katnal1	chr5	2.90725	4.41528	9.13601	2.00027e-14	5.61888e-13
ENSMUSG00000041287	20670	Sox15	chr11	-5.12656	1.62074	-9.12162	2.13626e-14	5.98187e-13
ENSMUSG00000117725	NA	NA	NA	4.12845	2.97881	9.12016	2.15049e-14	6.01206e-13
ENSMUSG00000038028	319801	Tigar	chr6	-2.64156	4.05988	-9.11559	2.19588e-14	6.12911e-13
ENSMUSG00000024163	30957	Mapk8ip3	chr17	1.95062	5.4255	9.11139	2.23839e-14	6.22075e-13
ENSMUSG00000056771	NA	NA	NA	3.35747	1.82814	9.11129	2.23943e-14	6.22075e-13
ENSMUSG00000116524	NA	NA	NA	4.78738	-0.792612	9.11183	2.23394e-14	6.22075e-13
ENSMUSG00000020717	18613	Pecam1	chr11	-4.11765	4.09176	-9.10981	2.25464e-14	6.25304e-13
ENSMUSG00000004038	14864	Gstm3	chr3	-4.52251	2.99442	-9.09847	2.37461e-14	6.56485e-13
ENSMUSG00000024837	50796	Dmrt1	chr19	-2.51817	5.0141	-9.09879	2.37114e-14	6.56485e-13
ENSMUSG00000068205	72899	Macrod2	chr2	1.90232	3.95199	9.0975	2.38513e-14	6.58348e-13
ENSMUSG00000032026	104444	Rexo2	chr9	-1.91189	7.09945	-9.07442	2.65047e-14	7.30431e-13
ENSMUSG00000021209	74521	Ppp4r4	chr12	3.73643	2.76413	9.06754	2.73516e-14	7.52579e-13
ENSMUSG00000030671	18576	Pde3b	chr7	2.26111	3.1113	9.06096	2.81857e-14	7.74305e-13
ENSMUSG00000035150	26905	Eif2s3x	chrX	-2.43194	5.68431	-9.05604	2.88276e-14	7.90694e-13
ENSMUSG00000054889	109620	Dsp	chr13	-4.38359	4.08133	-9.051	2.94993e-14	8.07843e-13
ENSMUSG00000030605	17304	Mfge8	chr7	-1.72614	7.64843	-9.04935	2.9722e-14	8.11392e-13
ENSMUSG00000037139	242702	Myom3	chr4	4.89027	0.536483	9.04968	2.9678e-14	8.11392e-13
ENSMUSG00000109108	NA	NA	NA	4.04483	1.93519	9.04643	3.01216e-14	8.21014e-13
ENSMUSG00000068220	16852	Lgals1	chr15	-2.29823	8.46751	-9.0345	3.18093e-14	8.6566e-13
ENSMUSG00000053714	654804	4732471J01Rik	chr7	3.643	2.18866	9.02245	3.36111e-14	9.13267e-13
ENSMUSG00000056569	17528	Mpz	chr1	4.71733	0.607852	9.01633	3.45643e-14	9.37704e-13
ENSMUSG00000026894	75495	Morn5	chr2	5.68415	-0.103547	9.01561	3.46819e-14	9.39432e-13
ENSMUSG00000051736	66337	Fam229b	chr10	3.80705	2.92337	9.00776	3.59462e-14	9.72166e-13
ENSMUSG00000012396	71950	Nanog	chr6	-5.26276	2.37408	-9.00652	3.61517e-14	9.76207e-13
ENSMUSG00000021255	26380	Esrrb	chr12	-4.99684	1.98362	-9.00382	3.6599e-14	9.86755e-13
ENSMUSG00000036986	18854	Pml	chr9	-3.60728	5.35874	-9.00337	3.66741e-14	9.87253e-13
ENSMUSG00000010660	18799	Plcd1	chr9	-4.63937	4.64305	-9.00188	3.69245e-14	9.9246e-13
ENSMUSG00000054321	72504	Taf4b	chr18	1.69264	5.17602	8.99831	3.7532e-14	1.00723e-12
ENSMUSG00000082925	545716	Gm13135	NA	1.78564	4.85507	8.99213	3.86075e-14	1.0345e-12
ENSMUSG00000020716	18015	Nf1	chr11	2.50221	5.55263	8.98962	3.9054e-14	1.04326e-12
ENSMUSG00000116124	NA	NA	NA	4.72679	-1.46359	8.98988	3.90074e-14	1.04326e-12
ENSMUSG00000027799	26422	Nbea	chr3	2.35104	5.69949	8.98643	3.96267e-14	1.05693e-12
ENSMUSG00000072501	239510	Phf20l1	chr15	1.72462	6.38863	8.98387	4.00938e-14	1.06776e-12
ENSMUSG00000035898	231380	Uba6	chr5	1.76707	5.99645	8.97432	4.18818e-14	1.11367e-12
ENSMUSG00000037196	69310	Pacrg	chr17	5.20053	0.513647	8.9729	4.21571e-14	1.11928e-12
ENSMUSG00000037747	319646	D630013N20Rik	chr10	2.87538	1.36938	8.96432	4.38411e-14	1.16222e-12
ENSMUSG00000046311	22720	Zfp62	chr11	1.99238	5.90345	8.95499	4.57526e-14	1.21105e-12
ENSMUSG00000071497	100043462	Nutf2-ps1	NA	-1.63198	7.80236	-8.94739	4.73699e-14	1.25196e-12
ENSMUSG00000082396	NA	NA	NA	4.41831	0.801192	8.94625	4.76177e-14	1.2566e-12
ENSMUSG00000072419	73703	Dppa2	chr16	-4.92234	1.56326	-8.94347	4.82261e-14	1.27073e-12
ENSMUSG00000028273	56376	Pdlim5	chr3	1.82819	4.94643	8.9401	4.89751e-14	1.28852e-12
ENSMUSG00000015937	26914	Macroh2a1	chr13	-1.49226	8.28411	-8.93919	4.91791e-14	1.29193e-12
ENSMUSG00000000823	269401	Zfp512b	chr2	2.42825	5.31483	8.92032	5.36095e-14	1.4062e-12
ENSMUSG00000036371	66870	Serbp1	chr6	-1.29744	9.50341	-8.91808	5.41629e-14	1.41858e-12
ENSMUSG00000026773	170768	Pfkfb3	chr2	-4.61961	4.2991	-8.9165	5.45546e-14	1.42669e-12
ENSMUSG00000028668	27224	Eloa	chr4	1.81196	5.80273	8.88903	6.18545e-14	1.61517e-12
ENSMUSG00000022136	100037258	Dnajc3	chr14	1.39849	6.86461	8.88321	6.35223e-14	1.65624e-12
ENSMUSG00000000167	72614	Pih1d2	chr9	3.97852	1.84552	8.87622	6.55867e-14	1.70751e-12
ENSMUSG00000036875	327762	Dna2	chr10	-2.73911	4.24239	-8.874	6.62536e-14	1.7223e-12
ENSMUSG00000034460	20474	Six4	chr12	-3.56692	3.94812	-8.87308	6.65331e-14	1.72698e-12
ENSMUSG00000001786	69754	Fbxo7	chr10	2.21493	4.22065	8.869	6.77879e-14	1.75694e-12
ENSMUSG00000038372	218138	Gmds	chr13	1.81721	4.18468	8.86805	6.80814e-14	1.76192e-12
ENSMUSG00000023902	332221	Zscan10	chr17	-4.45479	2.47056	-8.86518	6.89809e-14	1.77991e-12
ENSMUSG00000115951	NA	NA	NA	2.13669	4.24501	8.86532	6.89356e-14	1.77991e-12
ENSMUSG00000020878	69297	Lrrc46	chr11	5.03566	1.27679	8.86294	6.96919e-14	1.7956e-12
ENSMUSG00000037126	73728	Psd	chr19	5.13513	1.74206	8.86059	7.04467e-14	1.81236e-12
ENSMUSG00000086598	100270744	Btbd18	chr2	2.60132	1.69772	8.85895	7.09752e-14	1.82327e-12
ENSMUSG00000035437	227800	Rabgap1	chr2	1.80068	6.22269	8.85798	7.12913e-14	1.82869e-12
ENSMUSG00000045896	232164	Paip2b	chr6	1.71624	5.89586	8.85435	7.24841e-14	1.85655e-12
ENSMUSG00000026311	65247	Asb1	chr1	2.7866	2.66985	8.84835	7.44976e-14	1.90532e-12
ENSMUSG00000046173	67543	Pabpc6	chr17	3.78942	-0.392767	8.84771	7.47157e-14	1.9081e-12
ENSMUSG00000040242	67529	Fgfr1op2	chr6	1.41753	6.65793	8.83694	7.84877e-14	2.00149e-12
ENSMUSG00000029672	27999	Fam3c	chr6	-3.68743	5.50735	-8.83264	8.00468e-14	2.03827e-12
ENSMUSG00000028382	230257	Ptbp3	chr4	-1.67745	6.82956	-8.83184	8.03383e-14	2.0427e-12
ENSMUSG00000011256	11492	Adam19	chr11	-2.5204	5.27504	-8.82875	8.1484e-14	2.06881e-12
ENSMUSG00000074146	319213	4930579C12Rik	NA	5.36562	-1.06872	8.81843	8.54237e-14	2.16568e-12
ENSMUSG00000038056	231051	Kmt2c	chr5	1.33623	7.51739	8.81478	8.68587e-14	2.19886e-12
ENSMUSG00000021193	69617	Pitrm1	chr13	-2.11814	6.31303	-8.81167	8.80993e-14	2.22703e-12
ENSMUSG00000048922	108912	Cdca2	chr14	-1.60527	6.52168	-8.81026	8.86708e-14	2.23823e-12
ENSMUSG00000006288	219022	Ttc5	chr14	-2.06971	6.22177	-8.80147	9.23071e-14	2.32665e-12
ENSMUSG00000079084	66396	Ccdc82	chr9	2.81805	3.90306	8.79879	9.34462e-14	2.35196e-12
ENSMUSG00000027506	21985	Tpd52	chr3	-2.72361	5.89461	-8.79248	9.61798e-14	2.41726e-12
ENSMUSG00000064307	69358	Lrrc51	chr7	2.97504	2.49166	8.79051	9.70489e-14	2.43559e-12
ENSMUSG00000039801	73692	Cplane1	chr15	1.52495	6.41356	8.78762	9.83396e-14	2.46443e-12
ENSMUSG00000053914	244694	Kdm4d	chr9	5.47804	0.37579	8.785	9.95328e-14	2.49075e-12
ENSMUSG00000005470	66929	Asf1b	chr8	1.58271	5.6574	8.78008	1.0179e-13	2.54358e-12
ENSMUSG00000057666	14433	Gapdh	chr6	-2.47582	6.24126	-8.77746	1.03019e-13	2.57059e-12
ENSMUSG00000003378	14809	Grik5	chr7	2.52026	4.13408	8.77149	1.05866e-13	2.63786e-12
ENSMUSG00000040489	214105	Sox30	chr11	3.88773	0.726063	8.76547	1.08821e-13	2.70762e-12
ENSMUSG00000059005	229279	Hnrnpa3	chr2	-1.96524	7.14218	-8.76252	1.10298e-13	2.73265e-12
ENSMUSG00000024613	21453	Tcof1	chr18	-1.43076	7.79474	-8.76313	1.09991e-13	2.73265e-12
ENSMUSG00000034640	99929	Tiparp	chr3	1.77178	7.1187	8.7627	1.10208e-13	2.73265e-12
ENSMUSG00000024008	240058	Cpne5	chr17	-2.51487	5.29381	-8.75036	1.16607e-13	2.88486e-12
ENSMUSG00000019761	16661	Krt10	chr11	3.94264	3.81627	8.74669	1.18579e-13	2.92948e-12
ENSMUSG00000031360	55936	Ctps2	chrX	-2.03196	6.03941	-8.74572	1.19106e-13	2.93833e-12
ENSMUSG00000028047	21827	Thbs3	chr3	2.95935	2.78209	8.74388	1.2011e-13	2.95891e-12
ENSMUSG00000046138	240613	9930021J03Rik	chr19	1.41883	6.54308	8.73063	1.27612e-13	3.13929e-12
ENSMUSG00000032202	11891	Rab27a	chr9	-4.16601	2.63106	-8.72746	1.29474e-13	3.1806e-12
ENSMUSG00000029772	74340	Ahcyl2	chr6	2.00624	4.56254	8.72665	1.29958e-13	3.18799e-12
ENSMUSG00000030189	56449	Ybx3	chr6	-1.90975	6.66118	-8.70789	1.41591e-13	3.46849e-12
ENSMUSG00000095041	NA	NA	NA	1.9569	6.37169	8.70726	1.42004e-13	3.46883e-12
ENSMUSG00000086277	75368	4930558K02Rik	chr1	4.5566	0.171241	8.70755	1.41813e-13	3.46883e-12
ENSMUSG00000021693	16563	Kif2a	chr13	1.56503	6.68504	8.70663	1.42411e-13	3.47392e-12
ENSMUSG00000021144	116870	Mta1	chr12	-2.02055	6.15704	-8.70504	1.43452e-13	3.49441e-12
ENSMUSG00000002076	74377	Hsf2bp	chr17	1.50415	4.51149	8.69462	1.50447e-13	3.65969e-12
ENSMUSG00000097392	100042165	Thoc2l	chr5	1.48098	6.81873	8.69372	1.51069e-13	3.66969e-12
ENSMUSG00000037795	333789	N4bp2	chr5	-1.83062	7.26403	-8.68175	1.59569e-13	3.86538e-12
ENSMUSG00000082762	620559	Gm12366	NA	-1.65056	7.55286	-8.68187	1.59481e-13	3.86538e-12
ENSMUSG00000041225	75415	Arhgap12	chr18	1.78613	5.55879	8.67587	1.63914e-13	3.96512e-12
ENSMUSG00000034829	234404	Nxnl1	chr8	5.19996	-0.261101	8.67432	1.6509e-13	3.98803e-12
ENSMUSG00000039716	208869	Dock3	chr9	2.29929	2.41435	8.67117	1.67473e-13	4.03999e-12
ENSMUSG00000114184	634678	Gm7143	NA	-1.51778	8.21392	-8.66897	1.69167e-13	4.07521e-12
ENSMUSG00000037013	268996	Ss18	chr18	-2.03475	6.34675	-8.66852	1.69512e-13	4.0779e-12
ENSMUSG00000006050	24068	Sra1	chr18	-2.21539	6.50144	-8.66582	1.71619e-13	4.12288e-12
ENSMUSG00000009941	83454	Nxf2	chrX	5.15716	3.93273	8.6634	1.73535e-13	4.16318e-12
ENSMUSG00000060508	243874	Nlrp9b	chr7	-4.75995	-0.593693	-8.65702	1.78672e-13	4.28051e-12
ENSMUSG00000032652	232430	Crebl2	chr6	2.49007	3.43479	8.64813	1.86077e-13	4.4518e-12
ENSMUSG00000018800	217265	Abca5	chr11	2.83738	3.26229	8.64463	1.89079e-13	4.5174e-12
ENSMUSG00000035392	227801	Dennd1a	chr2	2.0673	4.35769	8.64247	1.90956e-13	4.556e-12
ENSMUSG00000044678	76486	Ly6k	chr15	4.49472	1.93658	8.63915	1.93872e-13	4.61924e-12
ENSMUSG00000020532	107476	Acaca	chr11	1.65336	6.173	8.63394	1.98547e-13	4.72417e-12
ENSMUSG00000021713	238831	Ppwd1	chr13	1.56757	5.94183	8.62829	2.03736e-13	4.84101e-12
ENSMUSG00000047730	215384	Fcgbp	chr7	5.35501	-0.790019	8.62336	2.08398e-13	4.94506e-12
ENSMUSG00000001687	24109	Ubl3	chr5	1.59898	6.05634	8.6218	2.09879e-13	4.97341e-12
ENSMUSG00000022962	14450	Gart	chr16	-1.83126	6.80075	-8.62102	2.10626e-13	4.98433e-12
ENSMUSG00000024406	18999	Pou5f1	chr17	-3.38049	3.21911	-8.61008	2.21422e-13	5.2327e-12
ENSMUSG00000020300	67579	Cpeb4	chr11	3.37594	2.94552	8.60596	2.25636e-13	5.32507e-12
ENSMUSG00000062421	11841	Arf2	chr11	2.22772	4.86447	8.60374	2.27936e-13	5.37208e-12
ENSMUSG00000025938	240726	Slco5a1	chr1	-4.75575	2.63715	-8.5926	2.3984e-13	5.63738e-12
ENSMUSG00000042712	22381	Tceal9	chrX	-1.95147	7.90852	-8.59282	2.39595e-13	5.63738e-12
ENSMUSG00000043794	NA	NA	NA	3.97533	2.28062	8.58389	2.49579e-13	5.85839e-12
ENSMUSG00000021076	56444	Actr10	chr12	1.53845	6.60444	8.58197	2.51781e-13	5.90211e-12
ENSMUSG00000083620	NA	NA	NA	2.7573	1.28377	8.57905	2.5516e-13	5.97328e-12
ENSMUSG00000029646	12591	Cdx2	chr5	-4.56038	-1.48803	-8.57698	2.57597e-13	6.02223e-12
ENSMUSG00000079578	382217	Gm1140	chrX	4.31644	-0.346418	8.57122	2.64456e-13	6.1743e-12
ENSMUSG00000075511	NA	NA	NA	2.28639	2.5142	8.57092	2.64822e-13	6.17456e-12
ENSMUSG00000056832	264134	Ttc26	chr6	2.83628	3.48034	8.56332	2.74179e-13	6.38419e-12
ENSMUSG00000086158	546143	Ccpg1os	chr9	2.62711	4.30898	8.55779	2.81194e-13	6.5388e-12
ENSMUSG00000024640	107272	Psat1	chr19	-2.29799	5.80769	-8.55656	2.82788e-13	6.56709e-12
ENSMUSG00000031563	52357	Wwc2	chr8	-2.01749	7.03444	-8.55203	2.887e-13	6.68614e-12
ENSMUSG00000005615	13026	Pcyt1a	chr16	1.81651	5.89782	8.55206	2.88666e-13	6.68614e-12
ENSMUSG00000073119	75657	Speer4a	chr5	4.94074	-0.0502643	8.55176	2.89066e-13	6.68614e-12
ENSMUSG00000049800	58172	Sertad2	chr11	1.72087	6.04107	8.54789	2.94213e-13	6.79616e-12
ENSMUSG00000018417	17912	Myo1b	chr1	-2.45293	6.2791	-8.54321	3.00572e-13	6.93386e-12
ENSMUSG00000033029	27660	1700088E04Rik	chr15	5.38979	1.60975	8.54021	3.04749e-13	7.02092e-12
ENSMUSG00000022436	20401	Sh3bp1	chr15	-3.93694	4.26564	-8.52695	3.23758e-13	7.44899e-12
ENSMUSG00000032534	28135	Cep63	chr9	1.77853	4.91362	8.52528	3.26243e-13	7.49628e-12
ENSMUSG00000035914	102657	Cd276	chr9	-3.16257	5.48844	-8.51836	3.36717e-13	7.72674e-12
ENSMUSG00000020733	26941	Slc9a3r1	chr11	-2.89734	5.54017	-8.50694	3.54749e-13	8.12982e-12
ENSMUSG00000027229	74401	Terb2	chr2	2.37918	1.17298	8.49579	3.73304e-13	8.54381e-12
ENSMUSG00000027520	73884	Zdbf2	chr1	2.2177	5.19628	8.46868	4.22518e-13	9.65747e-12
ENSMUSG00000074215	NA	NA	NA	4.72596	2.04066	8.46488	4.2993e-13	9.81402e-12
ENSMUSG00000080241	NA	NA	NA	-3.60115	3.76562	-8.46275	4.34118e-13	9.89664e-12
ENSMUSG00000083215	NA	NA	NA	2.1943	3.17215	8.45739	4.4488e-13	1.01287e-11
ENSMUSG00000006498	19205	Ptbp1	chr10	-2.17809	6.87978	-8.45315	4.53575e-13	1.02998e-11
ENSMUSG00000051113	75538	Fam71e1	chr7	4.30964	1.09164	8.45336	4.5315e-13	1.02998e-11
ENSMUSG00000017861	17865	Mybl2	chr2	-3.18708	3.56765	-8.45269	4.54533e-13	1.03081e-11
ENSMUSG00000033904	101565	Ccp110	chr7	1.5512	6.1559	8.44731	4.65853e-13	1.05511e-11
ENSMUSG00000032712	67246	Resf1	chr6	-1.58465	8.36733	-8.44505	4.70678e-13	1.06465e-11
ENSMUSG00000062646	76051	Ganc	chr2	2.61535	3.90455	8.43313	4.97023e-13	1.12278e-11
ENSMUSG00000030344	11642	Akap3	chr6	4.65883	-1.3751	8.43227	4.98991e-13	1.12577e-11
ENSMUSG00000055799	21415	Tcf7l1	chr6	-4.23115	5.35229	-8.43183	4.9998e-13	1.12654e-11
ENSMUSG00000000440	19016	Pparg	chr6	3.68595	-0.361887	8.43076	5.02418e-13	1.13057e-11
ENSMUSG00000031600	52348	Vps37a	chr8	1.69385	5.77883	8.43037	5.03332e-13	1.13117e-11
ENSMUSG00000040532	68758	Abhd11	chr5	-2.87841	4.79471	-8.42964	5.05006e-13	1.13347e-11
ENSMUSG00000034007	244891	Scaper	chr9	1.31298	7.02564	8.42836	5.07963e-13	1.13864e-11
ENSMUSG00000020930	73293	Ccdc103	chr11	5.04367	1.03375	8.42719	5.1071e-13	1.14332e-11
ENSMUSG00000067561	668357	Dmrtc1c2	chrX	1.70696	2.73047	8.42609	5.13254e-13	1.14754e-11
ENSMUSG00000029461	319604	Fam168a	chr7	1.916	6.37846	8.42291	5.20763e-13	1.16284e-11
ENSMUSG00000025912	17864	Mybl1	chr1	1.8528	4.49116	8.42197	5.23004e-13	1.16635e-11
ENSMUSG00000032633	216805	Flcn	chr11	-2.79734	5.28217	-8.41343	5.43817e-13	1.21121e-11
ENSMUSG00000031388	56292	Naa10	chrX	-1.95937	5.76517	-8.40916	5.54528e-13	1.23349e-11
ENSMUSG00000005370	17688	Msh6	chr17	-1.61846	6.56061	-8.40755	5.58611e-13	1.24099e-11
ENSMUSG00000023072	72140	Cep89	chr7	-2.02984	5.40585	-8.39681	5.86689e-13	1.30005e-11
ENSMUSG00000032489	16578	Kif9	chr9	4.6887	1.43314	8.39692	5.86417e-13	1.30005e-11
ENSMUSG00000079003	666704	Samd1	chr8	-2.69905	5.39195	-8.39191	5.99979e-13	1.32781e-11
ENSMUSG00000031105	20523	Slc25a14	chrX	2.43119	3.76469	8.38976	6.0589e-13	1.33919e-11
ENSMUSG00000052396	233549	Mogat2	chr7	-5.43095	0.951862	-8.38788	6.11173e-13	1.34915e-11
ENSMUSG00000034573	19249	Ptpn13	chr5	2.89311	4.75399	8.38641	6.15222e-13	1.35637e-11
ENSMUSG00000110366	NA	NA	NA	5.72506	-1.18628	8.38608	6.16264e-13	1.35695e-11
ENSMUSG00000022375	54562	Lrrc6	chr15	4.69435	0.262378	8.38382	6.2256e-13	1.36908e-11
ENSMUSG00000026817	11636	Ak1	chr2	-4.62231	2.84585	-8.38216	6.2729e-13	1.37774e-11
ENSMUSG00000021488	18193	Nsd1	chr13	1.39734	8.21487	8.38173	6.28505e-13	1.37867e-11
ENSMUSG00000024145	18701	Pigf	chr17	1.94163	4.56288	8.37838	6.38217e-13	1.39822e-11
ENSMUSG00000020402	22333	Vdac1	chr11	-2.39245	6.68827	-8.37677	6.42928e-13	1.405e-11
ENSMUSG00000019732	73316	Calr3	chr8	4.23688	1.7627	8.37689	6.4256e-13	1.405e-11
ENSMUSG00000042579	74034	4632404H12Rik	chr3	3.22321	2.63229	8.37185	6.57516e-13	1.43508e-11
ENSMUSG00000018846	211347	Pank3	chr11	1.8686	5.75932	8.37043	6.6179e-13	1.4426e-11
ENSMUSG00000029784	75647	Ssmem1	chr6	4.32022	0.476987	8.36827	6.6836e-13	1.4551e-11
ENSMUSG00000028842	214150	Ago3	chr4	1.8798	5.34494	8.36799	6.6922e-13	1.45516e-11
ENSMUSG00000071235	432677	Vrtn	chr12	-4.90908	0.0254431	-8.36224	6.87035e-13	1.49203e-11
ENSMUSG00000025983	78016	Ccdc150	chr1	2.94701	1.21499	8.35118	7.22608e-13	1.56733e-11
ENSMUSG00000031584	14782	Gsr	chr8	-3.05377	4.962	-8.35064	7.2437e-13	1.5692e-11
ENSMUSG00000026189	111175	Pecr	chr1	-2.5824	4.89076	-8.34495	7.43433e-13	1.60849e-11
ENSMUSG00000034973	320615	Dop1a	chr9	1.76046	4.75911	8.33969	7.61517e-13	1.64558e-11
ENSMUSG00000006403	240913	Adamts4	chr1	4.79368	1.56068	8.33521	7.77267e-13	1.67753e-11
ENSMUSG00000056919	382090	Cep162	chr9	1.51558	5.87886	8.33491	7.78322e-13	1.67773e-11
ENSMUSG00000097093	78445	C330013E15Rik	chr15	3.92264	1.274	8.33339	7.83737e-13	1.68731e-11
ENSMUSG00000031299	18597	Pdha1	chrX	-1.65085	6.38013	-8.33249	7.86956e-13	1.69215e-11
ENSMUSG00000055723	66922	Rras2	chr7	-2.53987	5.42714	-8.32521	8.13544e-13	1.74538e-11
ENSMUSG00000028967	74155	Errfi1	chr4	1.90037	4.94369	8.32517	8.13715e-13	1.74538e-11
ENSMUSG00000026989	76747	Dapl1	chr2	-5.27583	-0.198039	-8.31569	8.4976e-13	1.82045e-11
ENSMUSG00000024982	66980	Zdhhc6	chr19	1.62898	5.63918	8.31489	8.528e-13	1.82472e-11
ENSMUSG00000071573	67795	Rnls	chr19	2.66832	2.70698	8.31151	8.66041e-13	1.85078e-11
ENSMUSG00000021048	108156	Mthfd1	chr12	-3.22655	5.31591	-8.31118	8.67345e-13	1.85129e-11
ENSMUSG00000005672	16590	Kit	chr5	-2.3827	4.44098	-8.31016	8.71389e-13	1.85765e-11
ENSMUSG00000081885	NA	NA	NA	1.75757	4.79513	8.3007	9.09841e-13	1.93725e-11
ENSMUSG00000044751	NA	NA	NA	1.64767	4.83537	8.29562	9.31171e-13	1.98024e-11
ENSMUSG00000033826	13417	Dnah8	chr17	2.26896	2.38136	8.29181	9.47533e-13	2.01258e-11
ENSMUSG00000020660	18976	Pomc	chr12	2.39665	3.21991	8.29087	9.51612e-13	2.01879e-11
ENSMUSG00000029028	72946	Lrrc47	chr4	-1.91698	5.7322	-8.28307	9.86069e-13	2.08934e-11
ENSMUSG00000031402	17524	Mpp1	chrX	-4.28101	4.63895	-8.27832	1.00771e-12	2.13261e-11
ENSMUSG00000090935	24071	Synj2bp	chr12	1.51371	6.28586	8.27651	1.01606e-12	2.14505e-11
ENSMUSG00000041073	192950	Nacad	chr11	4.65389	0.793946	8.27658	1.01576e-12	2.14505e-11
ENSMUSG00000022193	19173	Psmb5	chr14	-1.67127	7.3135	-8.26271	1.08209e-12	2.28097e-11
ENSMUSG00000018326	54401	Ywhab	chr2	-1.3941	8.28181	-8.26251	1.08306e-12	2.28097e-11
ENSMUSG00000057143	319236	Trim12c	chr7	-3.34663	4.99802	-8.25976	1.09673e-12	2.30697e-11
ENSMUSG00000033318	14872	Gstt2	chr10	3.16216	4.21533	8.25447	1.12354e-12	2.36052e-11
ENSMUSG00000020167	21423	Tcf3	chr10	-1.7353	7.01177	-8.25275	1.13238e-12	2.37623e-11
ENSMUSG00000020248	18045	Nfyb	chr10	-1.90862	5.94558	-8.24585	1.16859e-12	2.44926e-11
ENSMUSG00000054426	68161	A930005H10Rik	chr3	2.9578	4.53861	8.24359	1.18071e-12	2.47169e-11
ENSMUSG00000046861	76608	Hectd3	chr4	1.70039	4.15149	8.24304	1.18367e-12	2.47491e-11
ENSMUSG00000097162	78329	2310010J17Rik	chr7	2.79355	3.46471	8.23975	1.2016e-12	2.50939e-11
ENSMUSG00000029586	330228	Spdye4b	chr5	4.33722	-1.35883	8.23494	1.22825e-12	2.56197e-11
ENSMUSG00000096950	671336	Gm9530	chr1	4.27452	0.947773	8.23409	1.23302e-12	2.56883e-11
ENSMUSG00000062093	328451	Gm5088	NA	-2.85581	5.67833	-8.23266	1.24105e-12	2.58249e-11
ENSMUSG00000060176	75050	Kif27	chr13	3.08381	1.25835	8.23056	1.253e-12	2.60424e-11
ENSMUSG00000044676	234725	Zfp612	chr8	1.83227	5.48902	8.23005	1.25593e-12	2.60722e-11
ENSMUSG00000031530	319520	Dusp4	chr8	-4.73236	3.22796	-8.21446	1.34851e-12	2.79607e-11
ENSMUSG00000045942	193286	BC049762	chr11	3.66843	0.383982	8.21174	1.36532e-12	2.82756e-11
ENSMUSG00000031403	245474	Dkc1	chrX	-1.38035	7.61654	-8.19378	1.4819e-12	3.06536e-11
ENSMUSG00000061613	108121	U2af1	chr17	-1.56196	7.14074	-8.19077	1.50233e-12	3.10025e-11
ENSMUSG00000086013	100039495	Gm15706	chr6	4.13787	1.61546	8.19102	1.50064e-12	3.10025e-11
ENSMUSG00000035984	75533	Nme5	chr18	4.83345	1.23857	8.19027	1.50583e-12	3.10379e-11
ENSMUSG00000018287	216873	Spag7	chr11	-1.7252	6.84662	-8.18613	1.53446e-12	3.15907e-11
ENSMUSG00000030117	14562	Gdf3	chr6	-5.19289	2.14449	-8.1858	1.53689e-12	3.16033e-11
ENSMUSG00000046668	67393	Cxxc5	chr18	-1.95527	6.31597	-8.18247	1.56033e-12	3.20476e-11
ENSMUSG00000022000	67302	Zc3h13	chr14	1.12965	8.52998	8.17503	1.61417e-12	3.31142e-11
ENSMUSG00000078249	111241	Hmga1b	chr17	-1.38414	6.88337	-8.16726	1.67232e-12	3.42669e-11
ENSMUSG00000039985	56306	Sinhcaf	chr6	-1.77113	6.68947	-8.16648	1.67834e-12	3.43094e-11
ENSMUSG00000112150	NA	NA	NA	3.94728	1.9118	8.16649	1.67824e-12	3.43094e-11
ENSMUSG00000034543	74522	Morc2a	chr11	1.60993	5.88423	8.16567	1.68449e-12	3.43948e-11
ENSMUSG00000030180	214899	Kdm5a	chr6	1.21263	8.24298	8.16506	1.68917e-12	3.44383e-11
ENSMUSG00000064061	224170	Dzip3	chr16	1.44083	6.92764	8.16488	1.69057e-12	3.44383e-11
ENSMUSG00000019849	19072	Prep	chr10	-1.9074	6.27092	-8.16369	1.69975e-12	3.45603e-11
ENSMUSG00000025630	15452	Hprt	chrX	1.4241	6.21526	8.16359	1.70053e-12	3.45603e-11
ENSMUSG00000033543	235459	Gtf2a2	chr9	1.48532	6.79927	8.15651	1.75631e-12	3.56523e-11
ENSMUSG00000027102	15437	Hoxd8	chr2	5.28514	3.10787	8.15044	1.80578e-12	3.66138e-11
ENSMUSG00000016510	76366	Mtif3	chr5	1.88705	4.8961	8.14551	1.84668e-12	3.73995e-11
ENSMUSG00000021665	15212	Hexb	chr13	-3.86132	4.71963	-8.14332	1.86521e-12	3.77309e-11
ENSMUSG00000075289	107239	Carns1	chr19	4.32222	1.68638	8.14263	1.87106e-12	3.78054e-11
ENSMUSG00000022280	30945	Rnf19a	chr15	2.00451	5.50037	8.14177	1.87839e-12	3.79094e-11
ENSMUSG00000024758	20168	Rtn3	chr19	1.40472	6.42346	8.14114	1.88377e-12	3.7935e-11
ENSMUSG00000085287	74597	4833418N02Rik	chr17	5.04796	0.306369	8.14113	1.88401e-12	3.7935e-11
ENSMUSG00000020029	71207	Nudt4	chr10	-1.98694	6.85808	-8.13168	1.96683e-12	3.95569e-11
ENSMUSG00000031858	74549	Mau2	chr8	1.61574	6.95873	8.13059	1.9766e-12	3.97075e-11
ENSMUSG00000003824	71846	Syce2	chr8	1.34473	6.81969	8.1289	1.99186e-12	3.9968e-11
ENSMUSG00000034799	382018	Unc13a	chr8	3.3209	1.19366	8.12546	2.02336e-12	4.05534e-11
ENSMUSG00000034707	75612	Gns	chr10	1.86451	5.48099	8.12467	2.03063e-12	4.06523e-11
ENSMUSG00000026223	64294	Itm2c	chr1	-2.11134	6.72983	-8.12261	2.04978e-12	4.09885e-11
ENSMUSG00000025781	11949	Atp5c1	chr2	-1.50044	8.07045	-8.12133	2.06182e-12	4.1141e-11
ENSMUSG00000020522	216760	Mfap3	chr11	1.59933	6.3116	8.1213	2.06213e-12	4.1141e-11
ENSMUSG00000070291	100048658	Ddx43	chr9	2.35069	2.84123	8.12078	2.06694e-12	4.11898e-11
ENSMUSG00000023110	27374	Prmt5	chr14	-1.56466	6.8528	-8.12043	2.07032e-12	4.121e-11
ENSMUSG00000040359	67490	Ufl1	chr4	1.50683	5.9919	8.11965	2.07766e-12	4.13089e-11
ENSMUSG00000044164	328234	Rnf182	chr13	-2.4136	4.77859	-8.11464	2.12567e-12	4.22153e-11
ENSMUSG00000037426	277854	Depdc5	chr5	2.14094	4.39878	8.11135	2.15777e-12	4.28039e-11
ENSMUSG00000112437	NA	NA	NA	4.4768	-1.44238	8.11059	2.16525e-12	4.29035e-11
ENSMUSG00000024096	19765	Ralbp1	chr17	-1.29132	7.80369	-8.11033	2.16775e-12	4.29042e-11
ENSMUSG00000032562	14678	Gnai2	chr9	-1.84101	7.38515	-8.10899	2.18106e-12	4.31187e-11
ENSMUSG00000000787	13205	Ddx3x	chrX	-1.45085	8.22299	-8.1067	2.20395e-12	4.35217e-11
ENSMUSG00000029173	211006	Sepsecs	chr5	2.02176	3.8644	8.10059	2.26617e-12	4.46998e-11
ENSMUSG00000009566	14287	Fpgs	chr2	-2.71349	5.07555	-8.09883	2.2844e-12	4.49449e-11
ENSMUSG00000004317	12728	Clcn5	chrX	1.61424	6.36577	8.09868	2.28594e-12	4.49449e-11
ENSMUSG00000059326	12982	Csf2ra	chr19	1.92847	5.25759	8.09864	2.28634e-12	4.49449e-11
ENSMUSG00000039936	18707	Pik3cd	chr4	-3.4342	4.2669	-8.09594	2.31469e-12	4.54508e-11
ENSMUSG00000006464	52028	Bbs1	chr19	4.06633	2.20676	8.09539	2.32052e-12	4.55141e-11
ENSMUSG00000031295	110094	Phka2	chrX	1.499	5.02833	8.09432	2.33182e-12	4.56843e-11
ENSMUSG00000105153	100041108	Gm3143	chr3	-5.32267	0.225807	-8.08994	2.3791e-12	4.65582e-11
ENSMUSG00000090112	268281	Shprh	chr10	1.65168	5.2767	8.08562	2.42607e-12	4.74242e-11
ENSMUSG00000040591	228356	1110051M20Rik	chr2	2.71816	4.33027	8.07606	2.5341e-12	4.94804e-11
ENSMUSG00000035284	320528	Vps13c	chr9	1.69897	5.32918	8.0731	2.56847e-12	5.00952e-11
ENSMUSG00000039461	102791	Tcta	chr9	3.23086	3.48875	8.07273	2.57279e-12	5.01234e-11
ENSMUSG00000029141	20534	Slc4a1ap	chr5	1.36256	6.4513	8.06795	2.6295e-12	5.1171e-11
ENSMUSG00000018698	16869	Lhx1	chr11	-3.47389	3.15383	-8.05407	2.80098e-12	5.44472e-11
ENSMUSG00000112611	544736	Glipr1l3	NA	4.09082	-0.537019	8.05053	2.84653e-12	5.5271e-11
ENSMUSG00000050174	229228	Nudt6	chr3	2.62223	2.5195	8.04633	2.90146e-12	5.62748e-11
ENSMUSG00000074219	100126034	Gm10644	NA	4.27551	0.071741	8.04212	2.95776e-12	5.73028e-11
ENSMUSG00000028466	12913	Creb3	chr4	2.72929	4.89295	8.03789	3.0152e-12	5.83507e-11
ENSMUSG00000020273	216578	Papolg	chr11	1.76016	4.83595	8.03762	3.01896e-12	5.83587e-11
ENSMUSG00000024942	12333	Capn1	chr19	-4.58406	2.54043	-8.03353	3.07579e-12	5.93913e-11
ENSMUSG00000032609	78267	Klhdc8b	chr9	3.61489	4.10216	8.02994	3.12631e-12	6.03e-11
ENSMUSG00000028793	75234	Rnf19b	chr4	1.78179	5.0377	8.02906	3.13883e-12	6.04745e-11
ENSMUSG00000028256	52184	Odf2l	chr3	1.87508	4.40434	8.02746	3.16191e-12	6.08519e-11
ENSMUSG00000028393	17025	Alad	chr4	-1.59405	7.73381	-8.02714	3.16642e-12	6.08715e-11
ENSMUSG00000037628	72391	Cdkn3	chr14	2.03728	4.42701	8.02177	3.24481e-12	6.23096e-11
ENSMUSG00000004070	15369	Hmox2	chr16	1.3731	7.33185	8.02064	3.26151e-12	6.25614e-11
ENSMUSG00000028639	22608	Ybx1	chr4	-1.41856	9.05508	-8.01989	3.27277e-12	6.27083e-11
ENSMUSG00000019179	17448	Mdh2	chr5	-1.4821	8.48389	-8.01668	3.32088e-12	6.34904e-11
ENSMUSG00000107741	100039027	Gm2011	chr3	4.93934	0.0342042	8.01693	3.31728e-12	6.34904e-11
ENSMUSG00000003153	20527	Slc2a3	chr6	-2.80274	4.09272	-8.01331	3.37217e-12	6.44003e-11
ENSMUSG00000058388	18685	Phtf1	chr3	1.61859	5.10993	8.01224	3.38862e-12	6.46437e-11
ENSMUSG00000006398	107995	Cdc20	chr4	-1.70502	6.39672	-8.01029	3.41888e-12	6.51495e-11
ENSMUSG00000102252	20646	Snrpn	chr7	-2.43053	4.62916	-8.00901	3.43892e-12	6.54598e-11
ENSMUSG00000038145	20623	Snrk	chr9	2.0398	4.93778	8.00481	3.50516e-12	6.66479e-11
ENSMUSG00000054626	22441	Xlr	chrX	2.57066	1.40264	8.00045	3.57551e-12	6.79114e-11
ENSMUSG00000022673	17217	Mcm4	chr16	-1.58036	7.08681	-7.99768	3.62085e-12	6.86976e-11
ENSMUSG00000041688	27494	Amot	chrX	-4.94123	4.57776	-7.99739	3.62583e-12	6.87172e-11
ENSMUSG00000021066	73991	Atl1	chr12	1.96496	3.55467	7.9949	3.667e-12	6.94219e-11
ENSMUSG00000074264	11722	Amy1	chr3	5.70243	-0.650434	7.99414	3.6806e-12	6.96037e-11
ENSMUSG00000028478	12757	Clta	chr4	-1.89511	7.16706	-7.99365	3.68783e-12	6.96647e-11
ENSMUSG00000029033	140500	Acap3	chr4	2.48579	4.22931	7.99293	3.70006e-12	6.982e-11
ENSMUSG00000035992	216742	Fnip1	chr11	1.78436	4.66311	7.99008	3.74825e-12	7.0653e-11
ENSMUSG00000020388	30794	Pdlim4	chr11	-3.17101	5.65327	-7.98583	3.8215e-12	7.19557e-11
ENSMUSG00000004032	14866	Gstm5	chr3	2.16811	7.00739	7.98294	3.87207e-12	7.28292e-11
ENSMUSG00000029148	192292	Nrbp1	chr5	1.36167	6.70762	7.98214	3.88615e-12	7.30152e-11
ENSMUSG00000020228	117599	Helb	chr10	-2.97212	4.73606	-7.98047	3.91586e-12	7.34941e-11
ENSMUSG00000097119	105246278	B230354K17Rik	chr17	1.62613	6.55446	7.97843	3.95228e-12	7.40181e-11
ENSMUSG00000033182	74589	Kbtbd12	chr6	4.78882	-1.42378	7.97851	3.95106e-12	7.40181e-11
ENSMUSG00000110525	NA	NA	NA	4.89764	-0.0794055	7.97771	3.96548e-12	7.41856e-11
ENSMUSG00000041220	170439	Elovl6	chr3	-2.2229	7.13249	-7.9766	3.98547e-12	7.44796e-11
ENSMUSG00000072082	12449	Ccnf	chr17	-2.14248	5.70966	-7.97209	4.0681e-12	7.58623e-11
ENSMUSG00000066571	233103	Garre1	chr7	1.46784	6.79553	7.97208	4.06817e-12	7.58623e-11
ENSMUSG00000004100	235036	Ppan	chr9	-1.47675	6.60068	-7.97175	4.07428e-12	7.58949e-11
ENSMUSG00000116334	NA	NA	NA	3.46224	2.5638	7.96817	4.14123e-12	7.70597e-11
ENSMUSG00000082496	627857	Gm6798	NA	-3.62167	1.7492	-7.96629	4.17683e-12	7.76392e-11
ENSMUSG00000002661	66400	Alkbh7	chr17	-2.91059	5.48293	-7.96371	4.22612e-12	7.84716e-11
ENSMUSG00000041992	217944	Rapgef5	chr12	2.36845	3.91956	7.95767	4.34386e-12	8.05719e-11
ENSMUSG00000024791	67849	Cdca5	chr19	-2.45949	5.24192	-7.95591	4.3787e-12	8.11317e-11
ENSMUSG00000074832	76803	Zfp998	chr13	-2.88424	2.78818	-7.95533	4.39025e-12	8.12594e-11
ENSMUSG00000073700	242785	Klhl21	chr4	-2.23109	4.90621	-7.95236	4.45006e-12	8.22789e-11
ENSMUSG00000040693	227394	Slco4c1	chr1	-5.23549	0.285091	-7.94757	4.5485e-12	8.40097e-11
ENSMUSG00000024862	16594	Klc2	chr19	2.07295	4.58963	7.94448	4.61246e-12	8.51009e-11
ENSMUSG00000073557	329251	Ppp1r12b	chr1	2.02388	4.08091	7.94284	4.64687e-12	8.56451e-11
ENSMUSG00000031948	85305	Kars	chr8	-1.36764	7.03821	-7.93751	4.761e-12	8.76557e-11
ENSMUSG00000041343	73845	Ankrd42	chr7	3.41808	2.31764	7.93628	4.78764e-12	8.80532e-11
ENSMUSG00000029385	12452	Ccng2	chr5	2.32595	4.42159	7.93091	4.9061e-12	9.01367e-11
ENSMUSG00000028836	230810	Slc30a2	chr4	-4.05008	4.97555	-7.93048	4.91566e-12	9.02171e-11
ENSMUSG00000106508	NA	NA	NA	4.95916	-0.811822	7.92727	4.98822e-12	9.14525e-11
ENSMUSG00000021187	74413	Tc2n	chr12	3.80876	0.224055	7.9175	5.21452e-12	9.55008e-11
ENSMUSG00000037949	102566	Ano10	chr9	4.50017	3.56673	7.9141	5.29581e-12	9.68878e-11
ENSMUSG00000041571	20364	Selenow	chr7	-3.21373	4.65797	-7.90849	5.43256e-12	9.92854e-11
ENSMUSG00000036644	76795	Tbc1d9b	chr11	2.07262	5.14285	7.9039	5.54703e-12	1.01271e-10
ENSMUSG00000019178	76571	Styxl1	chr5	5.00019	-0.820467	7.90061	5.63108e-12	1.02698e-10
ENSMUSG00000038292	384619	Kash5	chr7	4.57229	0.787377	7.89719	5.7189e-12	1.0419e-10
ENSMUSG00000021573	72948	Tppp	chr13	5.49682	0.114016	7.89124	5.87674e-12	1.06954e-10
ENSMUSG00000022636	11658	Alcam	chr16	3.31958	5.22966	7.88775	5.96966e-12	1.08532e-10
ENSMUSG00000102112	78312	1810041H14Rik	chr14	3.79787	0.657972	7.88682	5.99502e-12	1.08879e-10
ENSMUSG00000032318	104360	Isl2	chr9	-3.34118	1.14213	-7.87241	6.40047e-12	1.16122e-10
ENSMUSG00000112581	NA	NA	NA	4.99439	-1.41914	7.87203	6.41223e-12	1.16214e-10
ENSMUSG00000028261	68493	Ndufaf4	chr4	-1.84385	6.47742	-7.87096	6.44302e-12	1.16651e-10
ENSMUSG00000020419	75828	Hormad2	chr11	2.01096	2.54813	7.87012	6.46758e-12	1.16974e-10
ENSMUSG00000025532	12909	Crcp	chr5	1.80627	4.77983	7.8695	6.48588e-12	1.17183e-10
ENSMUSG00000037818	269423	Abhd18	chr3	4.23565	1.42317	7.86918	6.49515e-12	1.17229e-10
ENSMUSG00000002319	75751	Ipo4	chr14	-1.66396	6.49158	-7.86788	6.53366e-12	1.17802e-10
ENSMUSG00000006200	19202	Rhox6	chrX	-3.72013	-0.273905	-7.86294	6.68198e-12	1.20352e-10
ENSMUSG00000039770	383295	Ypel5	chr17	1.5855	6.17069	7.86175	6.7181e-12	1.20877e-10
ENSMUSG00000029196	231151	Tada2b	chr5	2.49416	3.41145	7.8602	6.76579e-12	1.2161e-10
ENSMUSG00000021470	76251	Ercc6l2	chr13	1.46002	5.93991	7.85792	6.83614e-12	1.22747e-10
ENSMUSG00000022967	15975	Ifnar1	chr16	1.69645	5.44149	7.85109	7.05163e-12	1.26486e-10
ENSMUSG00000059669	21340	Taf1b	chr12	1.64961	5.06803	7.84895	7.1203e-12	1.27587e-10
ENSMUSG00000064364	NA	NA	NA	4.37304	-1.21483	7.84671	7.19326e-12	1.28762e-10
ENSMUSG00000000568	11991	Hnrnpd	chr5	-1.57154	6.94029	-7.84312	7.31168e-12	1.30747e-10
ENSMUSG00000006345	14598	Ggt1	chr10	-5.67765	1.40772	-7.84042	7.4039e-12	1.3226e-10
ENSMUSG00000041445	105450	Mmrn2	chr14	-4.59881	3.14779	-7.83549	7.56966e-12	1.34824e-10
ENSMUSG00000032394	19289	Igdcc3	chr9	-3.53247	4.31098	-7.8358	7.55855e-12	1.34824e-10
ENSMUSG00000022353	211401	Mtss1	chr15	-2.36712	5.55627	-7.83545	7.57066e-12	1.34824e-10
ENSMUSG00000074305	244895	Peak1	chr9	2.82846	5.57711	7.83436	7.60839e-12	1.35358e-10
ENSMUSG00000020462	216618	Cfap36	chr11	1.68649	6.11054	7.83168	7.70136e-12	1.36872e-10
ENSMUSG00000092417	81845	Gpank1	chr17	1.88178	4.31904	7.82635	7.89011e-12	1.40084e-10
ENSMUSG00000006360	12925	Crip1	chr12	-3.2076	5.4165	-7.82557	7.91803e-12	1.40436e-10
ENSMUSG00000085757	75545	Tslrn1	chrX	4.87537	0.217818	7.82441	7.96059e-12	1.41047e-10
ENSMUSG00000040712	216874	Camta2	chr11	3.98736	3.00288	7.82027	8.11093e-12	1.43565e-10
ENSMUSG00000073590	NA	NA	NA	4.21868	3.61581	7.8195	8.13968e-12	1.43928e-10
ENSMUSG00000089775	100416105	Gm16270	NA	3.59501	0.251642	7.81513	8.30257e-12	1.46659e-10
ENSMUSG00000046603	382117	Tcaim	chr9	2.10997	3.44917	7.81464	8.32091e-12	1.46834e-10
ENSMUSG00000042444	235461	Mindy2	chr9	2.23914	4.2046	7.81101	8.45916e-12	1.49123e-10
ENSMUSG00000042207	75605	Kdm5b	chr1	1.20476	8.57048	7.80623	8.64484e-12	1.52242e-10
ENSMUSG00000040152	21825	Thbs1	chr2	5.31387	2.55605	7.80582	8.6623e-12	1.52395e-10
ENSMUSG00000023915	94185	Tnfrsf21	chr17	-4.04534	2.8146	-7.79999	8.89327e-12	1.56301e-10
ENSMUSG00000055184	108900	Fam72a	chr1	2.59979	1.96801	7.79625	9.04569e-12	1.58819e-10
ENSMUSG00000026259	53972	Ngef	chr1	4.44076	1.13202	7.79448	9.11859e-12	1.59938e-10
ENSMUSG00000028182	74435	Lrriq3	chr3	3.32998	1.56495	7.79409	9.13479e-12	1.60061e-10
ENSMUSG00000097223	NA	NA	NA	5.5082	-0.654178	7.79162	9.23959e-12	1.61735e-10
ENSMUSG00000118099	NA	NA	NA	5.17663	0.581094	7.78916	9.34256e-12	1.63373e-10
ENSMUSG00000071547	70021	Nt5dc2	chr14	-1.82456	6.56455	-7.78728	9.42117e-12	1.64582e-10
ENSMUSG00000034832	194388	Tet3	chr6	2.95893	5.81465	7.78511	9.51477e-12	1.66051e-10
ENSMUSG00000062352	105245391	Gm40855	NA	2.14888	4.52755	7.78363	9.57889e-12	1.67003e-10
ENSMUSG00000037369	22289	Kdm6a	chrX	1.42022	5.85309	7.78316	9.59904e-12	1.67186e-10
ENSMUSG00000050677	66717	Ccdc96	chr5	4.06115	1.51521	7.78269	9.61967e-12	1.67378e-10
ENSMUSG00000035754	216156	Wdr18	chr10	-1.58167	7.16404	-7.78015	9.73135e-12	1.68984e-10
ENSMUSG00000033102	218294	Cdc14b	chr13	2.68063	5.22935	7.78027	9.72591e-12	1.68984e-10
ENSMUSG00000033004	105689	Mycbp2	chr14	1.32619	7.65849	7.77404	1.00048e-11	1.73559e-10
ENSMUSG00000028010	68147	Gar1	chr3	-1.60168	5.69161	-7.77071	1.01573e-11	1.76029e-10
ENSMUSG00000085704	66730	4921531C22Rik	chr2	2.46021	3.45343	7.7692	1.02267e-11	1.77056e-10
ENSMUSG00000025257	66611	Ribc1	chrX	2.01414	2.64599	7.76374	1.04832e-11	1.81316e-10
ENSMUSG00000030008	73327	Pradc1	chr6	1.78759	4.26763	7.76229	1.05526e-11	1.82336e-10
ENSMUSG00000020381	68067	Mrnip	chr11	1.85588	4.52786	7.7616	1.05859e-11	1.8273e-10
ENSMUSG00000055809	436022	Dnaaf3	chr7	-4.00185	2.78962	-7.76106	1.06118e-11	1.82996e-10
ENSMUSG00000026918	67382	Brd3	chr2	-1.23179	8.81692	-7.75981	1.06722e-11	1.83855e-10
ENSMUSG00000027857	22094	Tshb	chr3	5.08681	-1.31415	7.75716	1.0802e-11	1.85907e-10
ENSMUSG00000062961	380768	Ccdc177	chr12	4.31073	-0.266489	7.75333	1.09905e-11	1.88965e-10
ENSMUSG00000047866	66887	Lonp2	chr8	1.55119	6.12725	7.75245	1.10344e-11	1.89533e-10
ENSMUSG00000023505	14793	Cdca3	chr6	-2.22099	5.42691	-7.74887	1.1215e-11	1.92445e-10
ENSMUSG00000036782	67455	Klhl13	chrX	-2.61046	5.64419	-7.74664	1.13288e-11	1.94206e-10
ENSMUSG00000063445	67824	Nmral1	chr16	-3.28515	4.79845	-7.74232	1.15533e-11	1.9786e-10
ENSMUSG00000112926	NA	NA	NA	-2.87583	6.13051	-7.73633	1.18714e-11	2.03109e-10
ENSMUSG00000041836	19267	Ptpre	chr7	-4.47231	4.25819	-7.73469	1.19603e-11	2.04428e-10
ENSMUSG00000036452	71302	Arhgap26	chr18	3.00832	2.86856	7.73234	1.20879e-11	2.06406e-10
ENSMUSG00000041506	27966	Rrp9	chr9	-2.01606	5.76463	-7.72935	1.22531e-11	2.09022e-10
ENSMUSG00000041607	17196	Mbp	chr18	-3.78568	3.829	-7.72425	1.25394e-11	2.13697e-10
ENSMUSG00000043629	67080	1700019D03Rik	chr1	-4.98886	1.76537	-7.7238	1.25664e-11	2.13949e-10
ENSMUSG00000117781	100503964	Gm17266	chr18	3.74465	-0.774382	7.72128	1.27095e-11	2.16174e-10
ENSMUSG00000022211	268747	Carmil3	chr14	3.58539	2.65396	7.7169	1.29647e-11	2.20298e-10
ENSMUSG00000019792	73681	Trmt11	chr10	-2.22	5.36294	-7.71411	1.31293e-11	2.22879e-10
ENSMUSG00000053040	68318	Aph1c	chr9	4.93725	1.50078	7.70679	1.35738e-11	2.302e-10
ENSMUSG00000024253	213575	Dync2li1	chr17	1.92942	4.74757	7.70615	1.36117e-11	2.30618e-10
ENSMUSG00000006442	20810	Srm	chr4	-2.36311	6.08396	-7.69886	1.40693e-11	2.38139e-10
ENSMUSG00000078451	73075	Ppil6	chr10	4.85691	-0.120575	7.6975	1.41574e-11	2.39397e-10
ENSMUSG00000098112	668218	Bin2	chr15	3.23483	2.94524	7.69536	1.42941e-11	2.41475e-10
ENSMUSG00000032076	54725	Cadm1	chr9	1.62092	5.66768	7.69442	1.43553e-11	2.42273e-10
ENSMUSG00000029922	54484	Mkrn1	chr6	-1.4797	6.53798	-7.69271	1.44668e-11	2.43919e-10
ENSMUSG00000003721	72999	Insig2	chr1	1.99005	5.36922	7.69194	1.45176e-11	2.44539e-10
ENSMUSG00000037905	76809	Bri3bp	chr5	-1.88937	5.96988	-7.6895	1.46787e-11	2.47014e-10
ENSMUSG00000041598	56699	Cdc42ep4	chr11	-2.99095	5.57111	-7.67916	1.53828e-11	2.58612e-10
ENSMUSG00000037885	67333	Stk35	chr2	-2.18036	5.12538	-7.66564	1.63543e-11	2.74679e-10
ENSMUSG00000020610	13929	Amz2	chr11	1.60121	6.06713	7.66077	1.67193e-11	2.8054e-10
ENSMUSG00000062300	19294	Nectin2	chr7	-2.53824	6.71355	-7.65981	1.67919e-11	2.81487e-10
ENSMUSG00000020453	56218	Patz1	chr11	-2.41147	5.43734	-7.65523	1.71435e-11	2.87105e-10
ENSMUSG00000096993	102637672	Gm26787	NA	4.28423	-0.0983139	7.65456	1.71965e-11	2.87716e-10
ENSMUSG00000087479	102635192	Gm16835	chr14	3.49424	1.45673	7.64807	1.77091e-11	2.96007e-10
ENSMUSG00000008604	94232	Ubqln4	chr3	-2.97448	5.28585	-7.6457	1.78998e-11	2.98907e-10
ENSMUSG00000020818	69900	Mfsd11	chr11	1.8804	4.64838	7.64399	1.80387e-11	3.00938e-10
ENSMUSG00000068329	64704	Htra2	chr6	2.66576	4.23305	7.64299	1.81209e-11	3.0202e-10
ENSMUSG00000086468	102633673	Etaa1os	chr11	3.96161	1.55151	7.64031	1.83421e-11	3.05415e-10
ENSMUSG00000058325	330662	Dock1	chr7	-2.66202	6.13628	-7.63126	1.91095e-11	3.17889e-10
ENSMUSG00000022236	252967	Ropn1l	chr15	3.87494	2.47445	7.62404	1.97441e-11	3.28133e-10
ENSMUSG00000039116	215798	Adgrg6	chr10	-4.15276	2.50475	-7.62256	1.98772e-11	3.30031e-10
ENSMUSG00000028049	24045	Scamp3	chr3	-1.84187	6.72398	-7.62206	1.99215e-11	3.30451e-10
ENSMUSG00000031843	68533	Mphosph6	chr8	-1.99526	5.95638	-7.61281	2.07732e-11	3.44249e-10
ENSMUSG00000110841	664781	Gpx4-ps2	NA	-1.81855	7.07612	-7.61234	2.08175e-11	3.44656e-10
ENSMUSG00000028583	14726	Pdpn	chr4	-3.47371	4.87764	-7.6104	2.10017e-11	3.47375e-10
ENSMUSG00000084066	NA	NA	NA	3.87592	0.0230895	7.6084	2.11921e-11	3.50192e-10
ENSMUSG00000005481	68278	Ddx39a	chr8	-1.45164	6.91092	-7.60713	2.1314e-11	3.51873e-10
ENSMUSG00000040760	72993	Appl1	chr14	1.34004	6.61013	7.60587	2.14357e-11	3.53547e-10
ENSMUSG00000028391	71354	Wdr31	chr4	1.74905	3.75217	7.60281	2.17351e-11	3.58146e-10
ENSMUSG00000026004	68691	Kansl1l	chr1	2.07361	4.55629	7.60048	2.19652e-11	3.61595e-10
ENSMUSG00000022911	68146	Arl13b	chr16	1.8221	5.05001	7.59913	2.20998e-11	3.63468e-10
ENSMUSG00000026558	80914	Uck2	chr1	-2.57742	4.9975	-7.5926	2.27627e-11	3.74017e-10
ENSMUSG00000060548	29820	Tnfrsf19	chr14	-2.72245	4.55157	-7.58963	2.30701e-11	3.78354e-10
ENSMUSG00000116432	NA	NA	NA	4.14422	1.12194	7.58983	2.30497e-11	3.78354e-10
ENSMUSG00000026496	11545	Parp1	chr1	-1.22143	8.36366	-7.58709	2.33373e-11	3.82376e-10
ENSMUSG00000026104	20846	Stat1	chr1	3.53798	3.76019	7.5866	2.33884e-11	3.82853e-10
ENSMUSG00000027496	20878	Aurka	chr2	-1.98534	4.89311	-7.58609	2.3443e-11	3.83386e-10
ENSMUSG00000042607	65255	Asb4	chr6	-4.45562	4.78437	-7.58548	2.35081e-11	3.84091e-10
ENSMUSG00000116285	NA	NA	NA	-2.05093	6.38677	-7.58349	2.37205e-11	3.87197e-10
ENSMUSG00000113440	NA	NA	NA	4.13158	1.31879	7.57474	2.46778e-11	4.02447e-10
ENSMUSG00000020918	14534	Kat2a	chr11	-1.49148	6.66915	-7.57171	2.50182e-11	4.07616e-10
ENSMUSG00000116295	102635594	Gm32885	chr15	-3.79032	2.59991	-7.57139	2.50541e-11	4.07819e-10
ENSMUSG00000000094	21387	Tbx4	chr11	-3.65191	1.71788	-7.56294	2.60304e-11	4.23316e-10
ENSMUSG00000078653	68107	Cntd1	chr11	2.8607	1.89937	7.56128	2.62259e-11	4.26098e-10
ENSMUSG00000027865	14547	Gdap2	chr3	2.04767	4.2101	7.56046	2.63232e-11	4.2728e-10
ENSMUSG00000021957	21881	Tkt	chr14	-1.80247	7.10364	-7.55647	2.68028e-11	4.34659e-10
ENSMUSG00000035032	208583	Nek11	chr9	4.46683	-0.62811	7.55623	2.68319e-11	4.34727e-10
ENSMUSG00000100876	72813	2810454H06Rik	chr6	2.77601	3.74607	7.55352	2.71621e-11	4.39668e-10
ENSMUSG00000001576	67458	Ergic1	chr17	-2.10696	5.91498	-7.55205	2.73428e-11	4.42181e-10
ENSMUSG00000034239	380730	Gm884	chr11	4.65842	0.400725	7.54996	2.76047e-11	4.46003e-10
ENSMUSG00000002660	53895	Clpp	chr17	-1.38856	6.99844	-7.54943	2.76686e-11	4.46621e-10
ENSMUSG00000023262	109652	Acy1	chr9	-2.45388	5.15519	-7.54562	2.81494e-11	4.53752e-10
ENSMUSG00000036327	227638	Qsox2	chr2	2.00843	4.14503	7.54552	2.81625e-11	4.53752e-10
ENSMUSG00000055491	226169	Pprc1	chr19	-1.95487	5.63188	-7.54441	2.83037e-11	4.55607e-10
ENSMUSG00000109511	18226	Nup62	chr7	-1.31164	7.20945	-7.54291	2.8496e-11	4.58278e-10
ENSMUSG00000024539	19255	Ptpn2	chr18	1.37652	6.25483	7.54254	2.85447e-11	4.58637e-10
ENSMUSG00000041645	27225	Ddx24	chr12	1.25929	8.71882	7.54086	2.8762e-11	4.61703e-10
ENSMUSG00000020311	66753	Erlec1	chr11	1.98412	5.46956	7.5398	2.88996e-11	4.63485e-10
ENSMUSG00000032297	76183	Celf6	chr9	4.95356	-0.613102	7.53883	2.90297e-11	4.65143e-10
ENSMUSG00000034593	17918	Myo5a	chr9	1.41301	5.73279	7.53139	3.00191e-11	4.80553e-10
ENSMUSG00000028484	101739	Psip1	chr4	-1.20404	8.59041	-7.52949	3.0278e-11	4.84254e-10
ENSMUSG00000052934	76454	Fbxo31	chr8	-1.92266	5.14014	-7.52795	3.04899e-11	4.87195e-10
ENSMUSG00000020689	16416	Itgb3	chr11	-3.87218	3.89243	-7.52626	3.07235e-11	4.90478e-10
ENSMUSG00000036792	109241	Mbd5	chr2	2.15799	4.32301	7.52336	3.11284e-11	4.96487e-10
ENSMUSG00000001056	52530	Nhp2	chr11	-1.4307	7.87372	-7.52266	3.12263e-11	4.97592e-10
ENSMUSG00000099077	NA	NA	NA	1.94826	4.6516	7.52164	3.13714e-11	4.99447e-10
ENSMUSG00000042708	71836	Shcbp1l	chr1	2.82932	1.33734	7.51779	3.19216e-11	5.07624e-10
ENSMUSG00000086657	70957	Stamos	chr2	3.57168	2.56139	7.51764	3.19433e-11	5.07624e-10
ENSMUSG00000000296	21987	Tpd52l1	chr10	-3.27028	5.08751	-7.51736	3.19827e-11	5.07788e-10
ENSMUSG00000020728	76380	Cep112	chr11	1.55069	5.3353	7.51496	3.23315e-11	5.12857e-10
ENSMUSG00000070780	245945	Rbm47	chr5	-3.50955	4.63243	-7.51226	3.27281e-11	5.18676e-10
ENSMUSG00000105459	NA	NA	NA	5.20432	-0.514868	7.5118	3.28021e-11	5.19377e-10
ENSMUSG00000032353	66111	Tmed3	chr9	1.47618	6.22698	7.50883	3.32393e-11	5.25552e-10
ENSMUSG00000026027	227154	Stradb	chr1	1.61544	4.06521	7.50874	3.32525e-11	5.25552e-10
ENSMUSG00000027879	20333	Sec22b	chr3	1.45152	6.28209	7.50544	3.37518e-11	5.3296e-10
ENSMUSG00000032705	97827	Exd2	chr12	1.73173	4.73316	7.50287	3.41462e-11	5.38699e-10
ENSMUSG00000026571	74106	Dcaf6	chr1	1.99069	5.745	7.50209	3.42665e-11	5.40109e-10
ENSMUSG00000022621	68708	Rabl2	chr15	2.39338	4.29112	7.49674	3.51052e-11	5.52828e-10
ENSMUSG00000052656	22644	Rnf103	chr6	1.95382	3.70477	7.49294	3.57116e-11	5.61869e-10
ENSMUSG00000022304	64705	Dpys	chr15	-4.4578	-0.475813	-7.49146	3.59532e-11	5.6516e-10
ENSMUSG00000021464	26564	Ror2	chr13	-3.73176	4.0328	-7.48891	3.63688e-11	5.71177e-10
ENSMUSG00000020577	66109	Tspan13	chr12	-1.87674	5.4797	-7.48864	3.64122e-11	5.71343e-10
ENSMUSG00000049013	368202	Prss48	chr3	3.85095	-1.29943	7.48814	3.64951e-11	5.72129e-10
ENSMUSG00000033487	319448	Fndc3a	chr14	1.35375	6.76939	7.4835	3.72674e-11	5.83269e-10
ENSMUSG00000085498	100503468	Gm14023	chr2	4.85613	0.112921	7.48349	3.72727e-11	5.83269e-10
ENSMUSG00000046727	66060	Cystm1	chr18	1.8879	4.06614	7.48273	3.73965e-11	5.84682e-10
ENSMUSG00000029627	67235	Zkscan14	chr5	2.28877	3.94306	7.48187	3.75418e-11	5.86426e-10
ENSMUSG00000038702	319901	Dsel	chr1	2.26504	4.77593	7.48042	3.7788e-11	5.89743e-10
ENSMUSG00000104103	67107	Gm9517	NA	2.13392	4.62648	7.47988	3.78816e-11	5.90674e-10
ENSMUSG00000023022	65970	Lima1	chr15	-1.67434	7.12178	-7.47669	3.84299e-11	5.98688e-10
ENSMUSG00000041716	100859931	Gm20604	chr12	1.92202	4.39148	7.47454	3.88056e-11	6.04001e-10
ENSMUSG00000031161	15185	Hdac6	chrX	1.71573	5.90304	7.47265	3.91383e-11	6.08636e-10
ENSMUSG00000034401	67946	Spata6	chr4	2.31184	3.71578	7.47195	3.92613e-11	6.10004e-10
ENSMUSG00000034883	69706	Lrr1	chr12	1.70621	3.50494	7.47122	3.93904e-11	6.11464e-10
ENSMUSG00000028974	13347	Dffa	chr4	2.18045	3.9253	7.47077	3.9471e-11	6.1217e-10
ENSMUSG00000036427	14751	Gpi1	chr7	-1.42364	7.34725	-7.46702	4.01443e-11	6.22058e-10
ENSMUSG00000029790	83922	Cep41	chr6	1.3931	5.25644	7.46637	4.0262e-11	6.23328e-10
ENSMUSG00000109010	NA	NA	NA	4.80892	0.0062856	7.45762	4.18872e-11	6.47913e-10
ENSMUSG00000052133	20357	Sema5b	chr16	2.924	4.90941	7.4572	4.19638e-11	6.48522e-10
ENSMUSG00000030443	213011	Zfp583	chr7	2.39659	3.69991	7.44901	4.35425e-11	6.72322e-10
ENSMUSG00000030494	52428	Rhpn2	chr7	-2.28449	3.74546	-7.4473	4.38788e-11	6.76916e-10
ENSMUSG00000020621	105014	Rdh14	chr12	1.71604	5.06826	7.4464	4.40584e-11	6.79084e-10
ENSMUSG00000040447	216892	Spns2	chr11	5.3979	0.373433	7.44602	4.4146e-11	6.79832e-10
ENSMUSG00000032952	67489	Ap4b1	chr3	2.01986	3.58217	7.44468	4.44003e-11	6.83145e-10
ENSMUSG00000039977	234964	Deup1	chr9	4.26089	-0.78222	7.43407	4.65777e-11	7.16014e-10
ENSMUSG00000040473	207686	Cfap69	chr5	3.4821	2.0737	7.43387	4.66194e-11	7.16024e-10
ENSMUSG00000066880	170938	Zfp617	chr8	2.39093	3.65478	7.42988	4.74657e-11	7.28379e-10
ENSMUSG00000024268	108013	Celf4	chr18	3.01741	2.84012	7.42337	4.88802e-11	7.49425e-10
ENSMUSG00000024376	13824	Epb41l4a	chr18	-2.61247	4.48886	-7.41949	4.97424e-11	7.61973e-10
ENSMUSG00000006378	26912	Gcat	chr15	-1.93449	5.72502	-7.41566	5.06074e-11	7.74542e-10
ENSMUSG00000050944	319634	Efcab5	chr11	4.35895	0.372167	7.41473	5.08223e-11	7.77148e-10
ENSMUSG00000027652	228850	Ralgapb	chr2	1.60596	5.11693	7.41198	5.14538e-11	7.86115e-10
ENSMUSG00000015092	59022	Edf1	chr2	-1.39068	8.08588	-7.40992	5.19342e-11	7.92759e-10
ENSMUSG00000036214	76416	Polr1has	chr17	1.56436	4.1684	7.40122	5.40101e-11	8.23725e-10
ENSMUSG00000035168	66860	Tanc1	chr2	-2.0757	6.18839	-7.40078	5.41176e-11	8.24642e-10
ENSMUSG00000038151	12142	Prdm1	chr10	-3.43236	2.76032	-7.39965	5.4395e-11	8.28145e-10
ENSMUSG00000050545	207921	Fam228b	chr12	2.35973	2.18721	7.39726	5.49837e-11	8.36376e-10
ENSMUSG00000007872	15903	Id3	chr4	-1.70748	6.5845	-7.39542	5.54421e-11	8.42614e-10
ENSMUSG00000070939	73122	Tgfbrap1	chr1	2.27637	3.82525	7.37932	5.96123e-11	9.05203e-10
ENSMUSG00000034285	18082	Nipsnap1	chr11	-2.76224	5.56043	-7.37831	5.98841e-11	9.08537e-10
ENSMUSG00000042660	67936	Wdr55	chr18	-2.52027	4.98481	-7.37729	6.01585e-11	9.11906e-10
ENSMUSG00000039262	227723	Prrc2b	chr2	-2.00074	6.81565	-7.37489	6.08117e-11	9.21006e-10
ENSMUSG00000033837	14106	Foxh1	chr15	-3.87577	-0.233837	-7.36441	6.37517e-11	9.64694e-10
ENSMUSG00000021974	14180	Fgf9	chr14	4.35518	2.40138	7.36067	6.48353e-11	9.80241e-10
ENSMUSG00000039231	20937	Suv39h1	chrX	1.28725	5.88263	7.35945	6.51906e-11	9.83904e-10
ENSMUSG00000005968	22156	Tuft1	chr3	1.89712	3.22752	7.35964	6.51349e-11	9.83904e-10
ENSMUSG00000037971	68721	1110032A03Rik	chr9	2.14438	4.41881	7.357	6.59133e-11	9.9395e-10
ENSMUSG00000030741	73658	Spns1	chr7	-2.36577	5.89358	-7.35478	6.65757e-11	1.00307e-09
ENSMUSG00000022419	97998	Deptor	chr15	-2.65746	4.70328	-7.35432	6.67142e-11	1.00429e-09
ENSMUSG00000057886	NA	NA	NA	-1.67708	7.14939	-7.35336	6.70011e-11	1.00774e-09
ENSMUSG00000026568	70456	Mpc2	chr1	1.53904	6.91245	7.35054	6.78578e-11	1.01974e-09
ENSMUSG00000020034	216198	Tcp11l2	chr10	2.82635	3.48955	7.34865	6.84388e-11	1.02689e-09
ENSMUSG00000085601	243866	Meiosin	chr7	3.61053	0.133716	7.34861	6.84511e-11	1.02689e-09
ENSMUSG00000067750	368204	Khdc1a	chr1	-4.64524	0.375224	-7.34633	6.91621e-11	1.03666e-09
ENSMUSG00000085255	NA	NA	NA	4.94139	1.18971	7.34609	6.92402e-11	1.03694e-09
ENSMUSG00000022710	252870	Usp7	chr16	-1.39422	7.40318	-7.34543	6.94362e-11	1.03898e-09
ENSMUSG00000026049	75623	Tex30	chr1	1.39759	6.38915	7.34048	7.09995e-11	1.06146e-09
ENSMUSG00000027281	74243	Slx4ip	chr2	1.70095	4.77715	7.33223	7.36863e-11	1.10068e-09
ENSMUSG00000034473	317717	Sec22a	chr16	1.76419	4.8484	7.33062	7.42202e-11	1.10771e-09
ENSMUSG00000030357	14228	Fkbp4	chr6	-1.44712	8.59322	-7.32913	7.47201e-11	1.11421e-09
ENSMUSG00000004455	19047	Ppp1cc	chr5	-2.01877	6.03891	-7.32815	7.50494e-11	1.11817e-09
ENSMUSG00000014418	246694	Hps5	chr7	2.18463	4.19629	7.32125	7.74155e-11	1.15243e-09
ENSMUSG00000042826	14166	Fgf11	chr11	3.54132	2.47929	7.32014	7.78049e-11	1.15724e-09
ENSMUSG00000073633	66153	Fbxo36	chr1	2.8202	3.26108	7.31953	7.80187e-11	1.15943e-09
ENSMUSG00000000275	217069	Trim25	chr11	-2.74169	5.07982	-7.31719	7.88433e-11	1.17069e-09
ENSMUSG00000025723	68039	Nmb	chr7	2.17681	3.38335	7.31539	7.94848e-11	1.17921e-09
ENSMUSG00000030747	67800	Dgat2	chr7	1.89628	3.74061	7.31369	8.00947e-11	1.18724e-09
ENSMUSG00000044024	225392	Rell2	chr18	5.23852	0.690816	7.31157	8.08814e-11	1.19788e-09
ENSMUSG00000118161	623242	Rps2-ps8	NA	-1.64963	6.68759	-7.31012	8.1389e-11	1.20438e-09
ENSMUSG00000070708	68236	Gtsf1l	NA	-4.58535	1.63133	-7.30758	8.23313e-11	1.21729e-09
ENSMUSG00000025731	68347	Mettl26	chr17	1.94892	5.51339	7.30638	8.27695e-11	1.22273e-09
ENSMUSG00000009549	20813	Srp14	chr2	1.32742	7.1122	7.3061	8.28745e-11	1.22324e-09
ENSMUSG00000040658	381101	Dnph1	chr17	-3.72115	3.95739	-7.30424	8.35711e-11	1.23248e-09
ENSMUSG00000020592	20969	Sdc1	chr12	-3.14477	4.64292	-7.29797	8.59599e-11	1.26664e-09
ENSMUSG00000033022	12583	Cdo1	chr18	-3.70787	3.66366	-7.29762	8.60949e-11	1.26755e-09
ENSMUSG00000052407	320226	Ccdc171	chr4	2.15038	4.67133	7.29509	8.70806e-11	1.28098e-09
ENSMUSG00000056366	NA	NA	NA	3.27223	4.05612	7.29316	8.78369e-11	1.29102e-09
ENSMUSG00000109123	NA	NA	NA	4.74511	-1.3022	7.29202	8.82969e-11	1.29668e-09
ENSMUSG00000003051	13710	Elf3	chr1	-5.19265	2.38653	-7.29148	8.8522e-11	1.29889e-09
ENSMUSG00000062949	320940	Atp11c	chrX	1.67114	4.21586	7.29057	8.88654e-11	1.30284e-09
ENSMUSG00000031565	14182	Fgfr1	chr8	-1.97184	5.66897	-7.28599	9.07164e-11	1.32885e-09
ENSMUSG00000062944	100043133	9130023H24Rik	chr7	3.44166	2.30872	7.28511	9.10732e-11	1.33296e-09
ENSMUSG00000027378	53885	Nphp1	chr2	2.68054	3.68619	7.28479	9.12062e-11	1.33379e-09
ENSMUSG00000026427	16865	Eif2d	chr1	-1.643	5.75082	-7.2845	9.13249e-11	1.3344e-09
ENSMUSG00000065353	100306945	Snora73b	NA	-4.1177	3.52678	-7.2843	9.14095e-11	1.33452e-09
ENSMUSG00000027379	12235	Bub1	chr2	1.32769	6.07	7.2798	9.32726e-11	1.36058e-09
ENSMUSG00000096141	627872	Dnah7a	chr1	4.68668	1.01658	7.27921	9.35267e-11	1.36314e-09
ENSMUSG00000032607	434437	Amt	chr9	-5.13717	3.08855	-7.27755	9.42387e-11	1.37237e-09
ENSMUSG00000024067	66310	Dpy30	chr17	-1.43317	7.2254	-7.27694	9.44799e-11	1.37473e-09
ENSMUSG00000026601	77352	Axdnd1	chr1	4.4244	0.962461	7.27259	9.63479e-11	1.40074e-09
ENSMUSG00000026473	14645	Glul	chr1	-2.22389	5.75144	-7.27204	9.65807e-11	1.40179e-09
ENSMUSG00000045962	232341	Wnk1	chr6	1.35591	8.33024	7.2721	9.65571e-11	1.40179e-09
ENSMUSG00000015013	59005	Trappc2l	chr8	1.66874	5.93045	7.26876	9.80166e-11	1.42145e-09
ENSMUSG00000033365	230673	Ipo13	chr4	2.18986	4.80585	7.26713	9.8735e-11	1.43067e-09
ENSMUSG00000039270	230316	Megf9	chr4	3.18023	3.58045	7.26633	9.90924e-11	1.43466e-09
ENSMUSG00000032356	19417	Rasgrf1	chr9	4.7815	-0.741296	7.25922	1.02319e-10	1.48014e-09
ENSMUSG00000026162	75570	Nhej1	chr1	1.95587	3.61498	7.25137	1.05976e-10	1.53177e-09
ENSMUSG00000112222	NA	NA	NA	-4.16337	3.51385	-7.24832	1.07442e-10	1.55167e-09
ENSMUSG00000037143	78774	Cfap61	chr2	4.74582	0.179381	7.24686	1.08157e-10	1.56071e-09
ENSMUSG00000021591	93692	Glrx	chr13	-3.55593	3.75332	-7.2394	1.11832e-10	1.61239e-09
ENSMUSG00000050912	71929	Tmem123	chr9	-1.9371	5.98367	-7.23915	1.11957e-10	1.61286e-09
ENSMUSG00000006728	12567	Cdk4	chr10	-1.43894	8.40416	-7.23833	1.12367e-10	1.61744e-09
ENSMUSG00000044340	98432	Phlpp1	chr1	2.06739	3.82343	7.2327	1.15241e-10	1.65743e-09
ENSMUSG00000032218	12442	Ccnb2	chr9	-1.50826	6.46842	-7.23216	1.1552e-10	1.66008e-09
ENSMUSG00000032615	103850	Nt5m	chr11	1.66318	4.48472	7.22842	1.17478e-10	1.68682e-09
ENSMUSG00000028145	75778	Them4	chr3	1.76383	4.2474	7.22631	1.18596e-10	1.70148e-09
ENSMUSG00000073478	NA	NA	NA	3.23903	2.01422	7.22597	1.18778e-10	1.70268e-09
ENSMUSG00000038884	319278	Shfl	chr9	-3.78725	2.75149	-7.22289	1.20427e-10	1.72491e-09
ENSMUSG00000055817	116871	Mta3	chr17	-1.64367	6.26856	-7.21779	1.23215e-10	1.76338e-09
ENSMUSG00000002983	19698	Relb	chr7	2.09598	4.12028	7.21322	1.25768e-10	1.79844e-09
ENSMUSG00000091415	633979	Ak9	chr10	4.27811	0.587245	7.21286	1.25978e-10	1.79997e-09
ENSMUSG00000035770	234663	Dync1li2	chr8	-2.18001	6.0076	-7.21011	1.27537e-10	1.82074e-09
ENSMUSG00000040231	58867	Syngr4	chr7	2.77112	0.599023	7.20861	1.28396e-10	1.83151e-09
ENSMUSG00000074141	100328588	Il4i1b	chr7	3.69009	0.150918	7.20453	1.30768e-10	1.86382e-09
ENSMUSG00000082674	100040691	Gm11914	NA	-4.1571	3.62624	-7.19836	1.3444e-10	1.91458e-09
ENSMUSG00000055137	192136	Sugct	chr13	3.35975	2.42083	7.19571	1.36044e-10	1.93585e-09
ENSMUSG00000059970	15512	Hspa2	chr12	2.359	4.8088	7.18656	1.41737e-10	2.01521e-09
ENSMUSG00000022765	67474	Snap29	chr16	2.23416	4.87797	7.18459	1.42996e-10	2.03145e-09
ENSMUSG00000062542	60510	Syt9	chr7	-2.9086	3.10243	-7.18222	1.44523e-10	2.05148e-09
ENSMUSG00000040289	15213	Hey1	chr3	-3.43943	4.28716	-7.18162	1.44911e-10	2.0553e-09
ENSMUSG00000020014	380654	Cfap54	chr10	4.51327	0.547105	7.18011	1.45905e-10	2.06772e-09
ENSMUSG00000037773	319513	Pced1a	chr2	1.82466	4.51097	7.17915	1.46528e-10	2.07486e-09
ENSMUSG00000026193	14268	Fn1	chr1	-1.66626	7.40681	-7.17776	1.47443e-10	2.0836e-09
ENSMUSG00000035614	328108	Togaram1	chr12	1.84632	4.99942	7.1779	1.47351e-10	2.0836e-09
ENSMUSG00000071769	434758	Rhox3h	chrX	4.27571	-1.21609	7.1775	1.47621e-10	2.0836e-09
ENSMUSG00000086805	NA	NA	NA	4.89981	-1.29981	7.17752	1.47623e-10	2.0836e-09
ENSMUSG00000041096	52808	Tspyl2	chrX	2.24784	4.32127	7.17722	1.47798e-10	2.08437e-09
ENSMUSG00000096951	NA	NA	NA	-3.3218	4.19761	-7.17612	1.48527e-10	2.0899e-09
ENSMUSG00000026669	70024	Mcm10	chr2	-1.87158	5.0181	-7.17631	1.48405e-10	2.0899e-09
ENSMUSG00000041238	225182	Rbbp8	chr18	1.28022	6.01384	7.17609	1.4855e-10	2.0899e-09
ENSMUSG00000032177	18577	Pde4a	chr9	-3.09086	3.22882	-7.1759	1.48675e-10	2.08997e-09
ENSMUSG00000085436	629777	Zfp335os	NA	2.93509	2.4981	7.17567	1.4883e-10	2.09046e-09
ENSMUSG00000027412	64899	Lpin3	chr2	2.37163	2.60728	7.17045	1.5235e-10	2.13818e-09
ENSMUSG00000057244	108169072	Gm6139	NA	-1.52506	6.84896	-7.17007	1.52612e-10	2.14014e-09
ENSMUSG00000024462	54393	Gabbr1	chr17	4.28333	3.25507	7.16661	1.55002e-10	2.1719e-09
ENSMUSG00000024028	21785	Tff2	chr17	-4.56196	-0.675549	-7.15981	1.59799e-10	2.23731e-09
ENSMUSG00000040351	70797	Ankib1	chr5	1.91022	5.06825	7.1567	1.62032e-10	2.26676e-09
ENSMUSG00000029713	14693	Gnb2	chr5	-2.04553	6.81391	-7.151	1.66221e-10	2.32349e-09
ENSMUSG00000000037	107815	Scml2	chrX	1.4393	5.27079	7.14857	1.6804e-10	2.34703e-09
ENSMUSG00000037217	20964	Syn1	chrX	3.18113	2.07894	7.14369	1.71751e-10	2.39694e-09
ENSMUSG00000020271	103583	Fbxw11	chr11	-1.72141	5.83016	-7.14313	1.72185e-10	2.39915e-09
ENSMUSG00000032855	18763	Pkd1	chr17	1.81321	4.53639	7.14319	1.72138e-10	2.39915e-09
ENSMUSG00000021794	14661	Glud1	chr14	-1.5576	6.70184	-7.14256	1.7262e-10	2.40137e-09
ENSMUSG00000030967	360216	Zranb1	chr7	1.33154	6.62788	7.14264	1.72558e-10	2.40137e-09
ENSMUSG00000046962	114565	Zbtb21	chr16	1.66111	4.73036	7.14221	1.72889e-10	2.4032e-09
ENSMUSG00000030403	22323	Vasp	chr7	-2.15098	6.2552	-7.14085	1.73949e-10	2.416e-09
ENSMUSG00000048752	235631	Prss50	chr9	3.87057	0.657214	7.13799	1.76189e-10	2.44516e-09
ENSMUSG00000062937	66902	Mtap	chr4	-2.83476	5.23548	-7.13004	1.82572e-10	2.53174e-09
ENSMUSG00000040697	214063	Dnajc16	chr4	1.96243	4.27345	7.12863	1.83725e-10	2.5457e-09
ENSMUSG00000038742	70726	Angptl6	chr9	2.38065	2.90531	7.12409	1.87503e-10	2.59598e-09
ENSMUSG00000021196	56421	Pfkp	chr13	-2.88812	3.83801	-7.12031	1.90695e-10	2.63807e-09
ENSMUSG00000024146	56724	Cript	chr17	1.52965	6.2351	7.11998	1.90983e-10	2.63996e-09
ENSMUSG00000062901	75785	Klhl24	chr16	-1.55575	6.87715	-7.11972	1.91201e-10	2.64087e-09
ENSMUSG00000097486	100503783	Gm17733	chr6	3.6784	-0.534415	7.11723	1.93343e-10	2.66834e-09
ENSMUSG00000081937	NA	NA	NA	3.24445	0.530984	7.11609	1.94329e-10	2.67771e-09
ENSMUSG00000027456	228765	Sdcbp2	chr2	4.28185	0.526596	7.11611	1.9432e-10	2.67771e-09
ENSMUSG00000025153	14104	Fasn	chr11	-1.59687	7.52004	-7.11062	1.99145e-10	2.73973e-09
ENSMUSG00000060147	20719	Serpinb6a	chr13	1.59434	6.49872	7.11067	1.99104e-10	2.73973e-09
ENSMUSG00000025104	29877	Hdgfl3	chr7	1.54963	6.1655	7.10773	2.0174e-10	2.77325e-09
ENSMUSG00000024151	17685	Msh2	chr17	-1.41704	7.30059	-7.10585	2.0344e-10	2.79442e-09
ENSMUSG00000001864	108897	Aif1l	chr2	-3.32695	3.64011	-7.10469	2.04499e-10	2.80675e-09
ENSMUSG00000031016	22390	Wee1	chr7	-1.8374	5.12459	-7.10449	2.04679e-10	2.807e-09
ENSMUSG00000003309	11768	Ap1m2	chr9	3.32915	1.70886	7.1039	2.05226e-10	2.81229e-09
ENSMUSG00000097204	NA	NA	NA	3.16312	2.61394	7.10123	2.07687e-10	2.84378e-09
ENSMUSG00000021234	217705	Fam161b	chr12	3.89315	2.2056	7.09958	2.09231e-10	2.86267e-09
ENSMUSG00000037979	215707	Ccdc92	chr5	1.59434	4.46492	7.09887	2.09888e-10	2.8694e-09
ENSMUSG00000100775	NA	NA	NA	5.05481	-0.737354	7.09859	2.10203e-10	2.87146e-09
ENSMUSG00000004610	110826	Etfb	chr7	-1.90503	7.10172	-7.09695	2.11701e-10	2.88965e-09
ENSMUSG00000021951	68043	Eef1akmt1	chr14	-1.85029	6.10487	-7.09607	2.12541e-10	2.89884e-09
ENSMUSG00000061755	665775	Bod1l	chr5	1.15462	8.0217	7.09062	2.17782e-10	2.96746e-09
ENSMUSG00000073627	NA	NA	NA	2.73651	2.61687	7.09048	2.17913e-10	2.96746e-09
ENSMUSG00000004096	66070	Cwc15	chr9	1.30508	7.02018	7.08897	2.19388e-10	2.98522e-09
ENSMUSG00000062867	23918	Impdh2	chr9	-2.07524	6.01421	-7.08839	2.1996e-10	2.98833e-09
ENSMUSG00000069744	26446	Psmb3	chr11	-1.68437	7.56815	-7.08839	2.19959e-10	2.98833e-09
ENSMUSG00000069601	11735	Ank3	chr10	-3.73664	4.74118	-7.07916	2.2923e-10	3.11185e-09
[truncated: 4,523 more rows]

## Sheet: 1.7
1.7_XY E12.5+24h specific genes
[truncated: 591 more rows]

## Sheet: 1.8
1.8_XY E12.5+72h specific genes
[truncated: 3,550 more rows]

[truncated: 2 more sheets: 1.9, 1.10]
