# Supplementary material for: FGF-independent MEK1/2 signalling in the developing foetal testis is essential for male germline differentiation in mice
Source: BMC Biol. 2023 Dec 5;21:281. doi: 10.1186/s12915-023-01777-x (PMC10696798; doi:10.1186/s12915-023-01777-x)
Supplement: Supplementary file 11 — Additional file 11. R code for RNA sequencing. All code used for RNA sequencing analysis. Please note that the RNA sequencing data set contained both germ cell and somatic cell data, the latter of which will be published elsewhere. Only the code relating to this study of germ cells has been provided. [file 12915_2023_1777_MOESM11_ESM.r]

#scPipe workflow to demultiplex data

# Setup ------------------------------------------------------------------------
library(scPipe)
library(Rsubread)
library(here)
library(readxl)
library(dplyr)
library(janitor)
setwd("/stornext/General/data/user_managed/grpu_mritchie_1/RachelLim/RheannonBlucher")

# Key variables ----------------------------------------------------------------
organism <- "mmusculus_gene_ensembl"
gene_id_type <- "ensembl_gene_id"
read_structure <- list(bs1=-1,bl1=0,bs2=0,bl2=8,us=8,ul=8)
filter_settings <- list(rmlow = TRUE, rmN = FALSE, minq = 20, numbq = 2)


#Set 1 Lane 1

# FASTQ reformatting -----------------------------------------------------------
data_dir="trimmed1"
sc_trim_barcode(
  outfq = file.path(data_dir, "21_1591_L1_combined.fastq"),
  r1 = "21-1591-610_S1_L001_R2_001.fastq.gz",
  r2 = "21-1591-610_S1_L001_R1_001.fastq.gz",
  read_structure = read_structure,
  filter_settings = filter_settings)

# Aligning reads to a reference genome -----------------------------------------
setwd("/stornext/General/data/user_managed/grpu_mritchie_1/RachelLim/RheannonBlucher/trimmed1")
Rsubread::align(
  index = "refin",
  readfile1 = "21_1591_L1_combined.fastq",
  nthreads = 3)

# Assigning reads to annotated exons -------------------------------------------

bam_tags <- list(am = "YE", ge = "GE", bc = "BC", mb = "OX")
annofn<-read.delim("Exon.txt")
bc_len <- 8
barcode_vector <- ""
UMI_len <- 8
stnd <- TRUE
fix_chr <- FALSE
sc_exon_mapping(
  inbam = "21_1591_L1_combined.fastq.subread.BAM",
  outbam="21_1591_L1_exon.BAM",
  annofn = annofn,
  bam_tags = bam_tags,
  bc_len = bc_len,
  barcode_vector = barcode_vector,
  UMI_len = UMI_len,
  stnd = stnd,
  fix_chr = fix_chr)

# De-multiplexing data ---------------------------------------------------------

max_mis <- 1
has_UMI <- TRUE
mito <- "chrM"
bc_anno<-"bar_1.txt"
sc_demultiplex(
  inbam = "21_1591_L1_exon.BAM",
  outdir="demultiplex_1591_L1",
  bc_anno = bc_anno,
  max_mis = max_mis,
  bam_tags = bam_tags,
  mito = mito,
  has_UMI = has_UMI)

# Gene counting deduped data ---------------------------------------------------

UMI_cor <- 1
gene_fl <- FALSE
sc_gene_counting(
  outdir = "demultiplex_1591_L1",
  bc_anno = bc_anno,
  UMI_cor = UMI_cor,
  gene_fl = gene_fl)

# Create and save deduped SingleCellExperiment ---------------------------------

bar<-read.delim("bar_1.txt")
pheno<-data.frame(bar$Sample.ID)

list_of_sce_1591_L1 <-create_sce_by_dir(
  datadir = "/stornext/General/data/user_managed/grpu_mritchie_1/RachelLim/RheannonBlucher/trimmed1/demultiplex_1591_L1",
  organism = organism,
  gene_id_type = gene_id_type,
  pheno_data = pheno,
  # NOTE: Create the report separately for more fine-grained control.
  report = FALSE)

saveRDS(list_of_sce_1591_L1,"list_of_sce_1591_L1.rds")


# Create QC report of deduped data----------------------------------------------

library(readr)
library(plotly)
library(DT)
library(scran)
library(Rtsne)
# NOTE: Needs a fix for https://github.com/LuyiTian/scPipe/issues/100.
dir.create(here("output", "scPipe"))

annofn<-read.delim("Exon.txt")

{try(
  create_report(sample_name="Set1_L1", 
                outdir="/stornext/General/data/user_managed/grpu_mritchie_1/RachelLim/RheannonBlucher/trimmed1/demultiplex_1591_L1", 
                r1 = "/stornext/General/data/user_managed/grpu_mritchie_1/RachelLim/RheannonBlucher/21-1591-610_S1_L001_R2_001.fastq.gz", 
                r2 = "/stornext/General/data/user_managed/grpu_mritchie_1/RachelLim/RheannonBlucher/21-1591-610_S1_L001_R1_001.fastq.gz", 
                outfq = "/stornext/General/data/user_managed/grpu_mritchie_1/RachelLim/RheannonBlucher/trimmed1/21_1591_L1_combined.fastq",
                read_structure = read_structure,
                filter_settings = filter_settings,
                align_bam = "/stornext/General/data/user_managed/grpu_mritchie_1/RachelLim/RheannonBlucher/trimmed1/21_1591_L1_combined.fastq.subread.BAM", 
                genome_index = "refin", 
                map_bam = "/stornext/General/data/user_managed/grpu_mritchie_1/RachelLim/RheannonBlucher/trimmed1/21_1591_L1_exon.BAM",
                exon_anno = "/stornext/General/data/user_managed/grpu_mritchie_1/RachelLim/RheannonBlucher/trimmed1/Exon.txt", 
                stnd = TRUE, 
                fix_chr = FALSE, 
                barcode_anno = "/stornext/General/data/user_managed/grpu_mritchie_1/RachelLim/RheannonBlucher/trimmed1/bar_1.txt",
                max_mis = 1, 
                UMI_cor = 1, 
                gene_fl = FALSE, 
                organism, 
                gene_id_type))
  tmp <- readLines("/stornext/General/data/user_managed/grpu_mritchie_1/RachelLim/RheannonBlucher/trimmed1/demultiplex_1591_L1/report.Rmd")
  tmp <- c(tmp[1:161], "knitr::knit_exit()", tmp[162:length(tmp)])
  writeLines(tmp, "/stornext/General/data/user_managed/grpu_mritchie_1/RachelLim/RheannonBlucher/trimmed1/demultiplex_1591_L1/report.Rmd")
  knitr::wrap_rmd(file = "/stornext/General/data/user_managed/grpu_mritchie_1/RachelLim/RheannonBlucher/trimmed1/demultiplex_1591_L1/report.Rmd", width = 120, backup = NULL)
  rmarkdown::render(
    input = "/stornext/General/data/user_managed/grpu_mritchie_1/RachelLim/RheannonBlucher/trimmed1/demultiplex_1591_L1/report.Rmd",
    output_file = "/stornext/General/data/user_managed/grpu_mritchie_1/RachelLim/RheannonBlucher/trimmed1/demultiplex_1591_L1/report.html",
    knit_root_dir = ".")
}

# Gene counting non-deduped data -----------------------------------------------
geneCountingNoUMIDedup(outdir = "demultiplex_1591_L1", bc_anno = bc_anno)


#Set 1 Lane 2

# FASTQ reformatting -----------------------------------------------------------
data_dir="trimmed1"
sc_trim_barcode(
  outfq = file.path(data_dir, "21_1591_L2_combined.fastq"),
  r1 = "21-1591-610_S1_L002_R2_001.fastq.gz",
  r2 = "21-1591-610_S1_L002_R1_001.fastq.gz",
  read_structure = read_structure,
  filter_settings = filter_settings)

# Aligning reads to a reference genome -----------------------------------------
setwd("/stornext/General/data/user_managed/grpu_mritchie_1/RachelLim/RheannonBlucher/trimmed1")
Rsubread::align(
  index = "refin",
  readfile1 = "21_1591_L2_combined.fastq",
  nthreads = 3)

# Assigning reads to annotated exons -------------------------------------------

bam_tags <- list(am = "YE", ge = "GE", bc = "BC", mb = "OX")
annofn<-read.delim("Exon.txt")
bc_len <- 8
barcode_vector <- ""
UMI_len <- 8
stnd <- TRUE
fix_chr <- FALSE
sc_exon_mapping(
  inbam = "21_1591_L2_combined.fastq.subread.BAM",
  outbam="21_1591_L2_exon.BAM",
  annofn = annofn,
  bam_tags = bam_tags,
  bc_len = bc_len,
  barcode_vector = barcode_vector,
  UMI_len = UMI_len,
  stnd = stnd,
  fix_chr = fix_chr)

# De-multiplexing data ---------------------------------------------------------

max_mis <- 1
has_UMI <- TRUE
mito <- "chrM"
bc_anno<-"bar_1.txt"
sc_demultiplex(
  inbam = "21_1591_L2_exon.BAM",
  outdir="demultiplex_1591_L2",
  bc_anno = bc_anno,
  max_mis = max_mis,
  bam_tags = bam_tags,
  mito = mito,
  has_UMI = has_UMI)

# Gene counting deduped data ---------------------------------------------------

UMI_cor <- 1
gene_fl <- FALSE
sc_gene_counting(
  outdir = "demultiplex_1591_L2",
  bc_anno = bc_anno,
  UMI_cor = UMI_cor,
  gene_fl = gene_fl)

# Create and save deduped SingleCellExperiment ---------------------------------

bar<-read.delim("bar_1.txt")
pheno<-data.frame(bar$Sample.ID)

list_of_sce_1591_L2 <-create_sce_by_dir(
  datadir = "/stornext/General/data/user_managed/grpu_mritchie_1/RachelLim/RheannonBlucher/trimmed1/demultiplex_1591_L2",
  organism = organism,
  gene_id_type = gene_id_type,
  pheno_data = pheno,
  # NOTE: Create the report separately for more fine-grained control.
  report = FALSE)

saveRDS(list_of_sce_1591_L2,"list_of_sce_1591_L2.rds")


# Create QC report of deduped data----------------------------------------------

library(readr)
library(plotly)
library(DT)
library(scran)
library(Rtsne)
# NOTE: Needs a fix for https://github.com/LuyiTian/scPipe/issues/100.
dir.create(here("output", "scPipe"))

annofn<-read.delim("Exon.txt")

{try(
  create_report(sample_name="Set1_L2", 
                outdir="/stornext/General/data/user_managed/grpu_mritchie_1/RachelLim/RheannonBlucher/trimmed1/demultiplex_1591_L2", 
                r1 = "/stornext/General/data/user_managed/grpu_mritchie_1/RachelLim/RheannonBlucher/21-1591-610_S1_L002_R2_001.fastq.gz", 
                r2 = "/stornext/General/data/user_managed/grpu_mritchie_1/RachelLim/RheannonBlucher/21-1591-610_S1_L002_R1_001.fastq.gz", 
                outfq = "/stornext/General/data/user_managed/grpu_mritchie_1/RachelLim/RheannonBlucher/trimmed1/21_1591_L2_combined.fastq",
                read_structure = read_structure,
                filter_settings = filter_settings,
                align_bam = "/stornext/General/data/user_managed/grpu_mritchie_1/RachelLim/RheannonBlucher/trimmed1/21_1591_L2_combined.fastq.subread.BAM", 
                genome_index = "refin", 
                map_bam = "/stornext/General/data/user_managed/grpu_mritchie_1/RachelLim/RheannonBlucher/trimmed1/21_1591_L2_exon.BAM",
                exon_anno = "/stornext/General/data/user_managed/grpu_mritchie_1/RachelLim/RheannonBlucher/trimmed1/Exon.txt", 
                stnd = TRUE, 
                fix_chr = FALSE, 
                barcode_anno = "/stornext/General/data/user_managed/grpu_mritchie_1/RachelLim/RheannonBlucher/trimmed1/bar_1.txt",
                max_mis = 1, 
                UMI_cor = 1, 
                gene_fl = FALSE, 
                organism, 
                gene_id_type))
  tmp <- readLines("/stornext/General/data/user_managed/grpu_mritchie_1/RachelLim/RheannonBlucher/trimmed1/demultiplex_1591_L2/report.Rmd")
  tmp <- c(tmp[1:161], "knitr::knit_exit()", tmp[162:length(tmp)])
  writeLines(tmp, "/stornext/General/data/user_managed/grpu_mritchie_1/RachelLim/RheannonBlucher/trimmed1/demultiplex_1591_L2/report.Rmd")
  knitr::wrap_rmd(file = "/stornext/General/data/user_managed/grpu_mritchie_1/RachelLim/RheannonBlucher/trimmed1/demultiplex_1591_L2/report.Rmd", width = 120, backup = NULL)
  rmarkdown::render(
    input = "/stornext/General/data/user_managed/grpu_mritchie_1/RachelLim/RheannonBlucher/trimmed1/demultiplex_1591_L2/report.Rmd",
    output_file = "/stornext/General/data/user_managed/grpu_mritchie_1/RachelLim/RheannonBlucher/trimmed1/demultiplex_1591_L2/report.html",
    knit_root_dir = ".")
}


# Gene counting non-deduped data -----------------------------------------------
geneCountingNoUMIDedup(outdir = "demultiplex_1591_L2", bc_anno = bc_anno)


# Set 2 Lane 1
# FASTQ reformatting -----------------------------------------------------------
setwd("/stornext/General/data/user_managed/grpu_mritchie_1/RachelLim/RheannonBlucher")
data_dir="trimmed1"
sc_trim_barcode(
  outfq = file.path(data_dir, "21_1611_L1_combined.fastq"),
  r1 = "21-1611-30_S2_L001_R2_001.fastq.gz",
  r2 = "21-1611-30_S2_L001_R1_001.fastq.gz",
  read_structure = read_structure,
  filter_settings = filter_settings)

# Aligning reads to a reference genome -----------------------------------------
setwd("/stornext/General/data/user_managed/grpu_mritchie_1/RachelLim/RheannonBlucher/trimmed1")
Rsubread::align(
  index = "refin",
  readfile1 = "21_1611_L1_combined.fastq",
  nthreads = 3)

# Assigning reads to annotated exons -------------------------------------------

bam_tags <- list(am = "YE", ge = "GE", bc = "BC", mb = "OX")
annofn<-read.delim("Exon.txt")
bc_len <- 8
barcode_vector <- ""
UMI_len <- 8
stnd <- TRUE
fix_chr <- FALSE
sc_exon_mapping(
  inbam = "21_1611_L1_combined.fastq.subread.BAM",
  outbam="21_1611_L1_exon.BAM",
  annofn = annofn,
  bam_tags = bam_tags,
  bc_len = bc_len,
  barcode_vector = barcode_vector,
  UMI_len = UMI_len,
  stnd = stnd,
  fix_chr = fix_chr)

# De-multiplexing data ---------------------------------------------------------

max_mis <- 1
has_UMI <- TRUE
mito <- "chrM"
bc_anno<-"bar_2.txt"
sc_demultiplex(
  inbam = "21_1611_L1_exon.BAM",
  outdir="demultiplex_1611_L1",
  bc_anno = bc_anno,
  max_mis = max_mis,
  bam_tags = bam_tags,
  mito = mito,
  has_UMI = has_UMI)

# Gene counting deduped data ---------------------------------------------------

UMI_cor <- 1
gene_fl <- FALSE
sc_gene_counting(
  outdir = "demultiplex_1611_L1",
  bc_anno = bc_anno,
  UMI_cor = UMI_cor,
  gene_fl = gene_fl)

# Create and save deduped SingleCellExperiment ---------------------------------

bar<-read.delim("bar_2.txt")
pheno<-data.frame(bar$Sample.ID)

list_of_sce_1611_L1 <-create_sce_by_dir(
  datadir = "/stornext/General/data/user_managed/grpu_mritchie_1/RachelLim/RheannonBlucher/trimmed1/demultiplex_1611_L1",
  organism = organism,
  gene_id_type = gene_id_type,
  pheno_data = pheno,
  # NOTE: Create the report separately for more fine-grained control.
  report = FALSE)

saveRDS(list_of_sce_1611_L1,"list_of_sce_1611_L1.rds")


# Create QC report of deduped data----------------------------------------------

library(readr)
library(plotly)
library(DT)
library(scran)
library(Rtsne)
# NOTE: Needs a fix for https://github.com/LuyiTian/scPipe/issues/100.
dir.create(here("output", "scPipe"))

annofn<-read.delim("Exon.txt")

{try(
  create_report(sample_name="Set2_L1", 
                outdir="/stornext/General/data/user_managed/grpu_mritchie_1/RachelLim/RheannonBlucher/trimmed1/demultiplex_1611_L1", 
                r1 = "/stornext/General/data/user_managed/grpu_mritchie_1/RachelLim/RheannonBlucher/21-1611-30_S2_L001_R2_001.fastq.gz", 
                r2 = "/stornext/General/data/user_managed/grpu_mritchie_1/RachelLim/RheannonBlucher/21-1611-30_S2_L001_R1_001.fastq.gz", 
                outfq = "/stornext/General/data/user_managed/grpu_mritchie_1/RachelLim/RheannonBlucher/trimmed1/21_1611_L1_combined.fastq",
                read_structure = read_structure,
                filter_settings = filter_settings,
                align_bam = "/stornext/General/data/user_managed/grpu_mritchie_1/RachelLim/RheannonBlucher/trimmed1/21_1611_L1_combined.fastq.subread.BAM", 
                genome_index = "refin", 
                map_bam = "/stornext/General/data/user_managed/grpu_mritchie_1/RachelLim/RheannonBlucher/trimmed1/21_1611_L1_exon.BAM",
                exon_anno = "/stornext/General/data/user_managed/grpu_mritchie_1/RachelLim/RheannonBlucher/trimmed1/Exon.txt", 
                stnd = TRUE, 
                fix_chr = FALSE, 
                barcode_anno = "/stornext/General/data/user_managed/grpu_mritchie_1/RachelLim/RheannonBlucher/trimmed1/bar_2.txt",
                max_mis = 1, 
                UMI_cor = 1, 
                gene_fl = FALSE, 
                organism, 
                gene_id_type))
  tmp <- readLines("/stornext/General/data/user_managed/grpu_mritchie_1/RachelLim/RheannonBlucher/trimmed1/demultiplex_1611_L1/report.Rmd")
  tmp <- c(tmp[1:161], "knitr::knit_exit()", tmp[162:length(tmp)])
  writeLines(tmp, "/stornext/General/data/user_managed/grpu_mritchie_1/RachelLim/RheannonBlucher/trimmed1/demultiplex_1611_L1/report.Rmd")
  knitr::wrap_rmd(file = "/stornext/General/data/user_managed/grpu_mritchie_1/RachelLim/RheannonBlucher/trimmed1/demultiplex_1611_L1/report.Rmd", width = 120, backup = NULL)
  rmarkdown::render(
    input = "/stornext/General/data/user_managed/grpu_mritchie_1/RachelLim/RheannonBlucher/trimmed1/demultiplex_1611_L1/report.Rmd",
    output_file = "/stornext/General/data/user_managed/grpu_mritchie_1/RachelLim/RheannonBlucher/trimmed1/demultiplex_1611_L1/report.html",
    knit_root_dir = ".")
}

# Gene counting non-deduped data -----------------------------------------------
geneCountingNoUMIDedup(outdir = "demultiplex_1611_L1", bc_anno = bc_anno)


# Set 2 Lane 2
# FASTQ reformatting -----------------------------------------------------------
setwd("/stornext/General/data/user_managed/grpu_mritchie_1/RachelLim/RheannonBlucher")
data_dir="trimmed1"
sc_trim_barcode(
  outfq = file.path(data_dir, "21_1611_L2_combined.fastq"),
  r1 = "21-1611-30_S2_L002_R2_001.fastq.gz",
  r2 = "21-1611-30_S2_L002_R1_001.fastq.gz",
  read_structure = read_structure,
  filter_settings = filter_settings)

# Aligning reads to a reference genome -----------------------------------------
setwd("/stornext/General/data/user_managed/grpu_mritchie_1/RachelLim/RheannonBlucher/trimmed1")
Rsubread::align(
  index = "refin",
  readfile1 = "21_1611_L2_combined.fastq",
  nthreads = 3)

# Assigning reads to annotated exons -------------------------------------------

bam_tags <- list(am = "YE", ge = "GE", bc = "BC", mb = "OX")
annofn<-read.delim("Exon.txt")
bc_len <- 8
barcode_vector <- ""
UMI_len <- 8
stnd <- TRUE
fix_chr <- FALSE
sc_exon_mapping(
  inbam = "21_1611_L2_combined.fastq.subread.BAM",
  outbam="21_1611_L2_exon.BAM",
  annofn = annofn,
  bam_tags = bam_tags,
  bc_len = bc_len,
  barcode_vector = barcode_vector,
  UMI_len = UMI_len,
  stnd = stnd,
  fix_chr = fix_chr)

# De-multiplexing data ---------------------------------------------------------

max_mis <- 1
has_UMI <- TRUE
mito <- "chrM"
bc_anno<-"bar_2.txt"
sc_demultiplex(
  inbam = "21_1611_L2_exon.BAM",
  outdir="demultiplex_1611_L2",
  bc_anno = bc_anno,
  max_mis = max_mis,
  bam_tags = bam_tags,
  mito = mito,
  has_UMI = has_UMI)

# Gene counting deduped data ---------------------------------------------------

UMI_cor <- 1
gene_fl <- FALSE
sc_gene_counting(
  outdir = "demultiplex_1611_L2",
  bc_anno = bc_anno,
  UMI_cor = UMI_cor,
  gene_fl = gene_fl)

# Create and save deduped SingleCellExperiment ---------------------------------

bar<-read.delim("bar_2.txt")
pheno<-data.frame(bar$Sample.ID)

list_of_sce_1611_L2 <-create_sce_by_dir(
  datadir = "/stornext/General/data/user_managed/grpu_mritchie_1/RachelLim/RheannonBlucher/trimmed1/demultiplex_1611_L2",
  organism = organism,
  gene_id_type = gene_id_type,
  pheno_data = pheno,
  # NOTE: Create the report separately for more fine-grained control.
  report = FALSE)

saveRDS(list_of_sce_1611_L2,"list_of_sce_1611_L2.rds")


# Create QC report of deduped data----------------------------------------------

library(readr)
library(plotly)
library(DT)
library(scran)
library(Rtsne)
# NOTE: Needs a fix for https://github.com/LuyiTian/scPipe/issues/100.
dir.create(here("output", "scPipe"))

annofn<-read.delim("Exon.txt")

{try(
  create_report(sample_name="Set2_L2", 
                outdir="/stornext/General/data/user_managed/grpu_mritchie_1/RachelLim/RheannonBlucher/trimmed1/demultiplex_1611_L2", 
                r1 = "/stornext/General/data/user_managed/grpu_mritchie_1/RachelLim/RheannonBlucher/21-1611-30_S2_L002_R2_001.fastq.gz", 
                r2 = "/stornext/General/data/user_managed/grpu_mritchie_1/RachelLim/RheannonBlucher/21-1611-30_S2_L002_R1_001.fastq.gz", 
                outfq = "/stornext/General/data/user_managed/grpu_mritchie_1/RachelLim/RheannonBlucher/trimmed1/21_1611_L2_combined.fastq",
                read_structure = read_structure,
                filter_settings = filter_settings,
                align_bam = "/stornext/General/data/user_managed/grpu_mritchie_1/RachelLim/RheannonBlucher/trimmed1/21_1611_L2_combined.fastq.subread.BAM", 
                genome_index = "refin", 
                map_bam = "/stornext/General/data/user_managed/grpu_mritchie_1/RachelLim/RheannonBlucher/trimmed1/21_1611_L2_exon.BAM",
                exon_anno = "/stornext/General/data/user_managed/grpu_mritchie_1/RachelLim/RheannonBlucher/trimmed1/Exon.txt", 
                stnd = TRUE, 
                fix_chr = FALSE, 
                barcode_anno = "/stornext/General/data/user_managed/grpu_mritchie_1/RachelLim/RheannonBlucher/trimmed1/bar_2.txt",
                max_mis = 1, 
                UMI_cor = 1, 
                gene_fl = FALSE, 
                organism, 
                gene_id_type))
  tmp <- readLines("/stornext/General/data/user_managed/grpu_mritchie_1/RachelLim/RheannonBlucher/trimmed1/demultiplex_1611_L2/report.Rmd")
  tmp <- c(tmp[1:161], "knitr::knit_exit()", tmp[162:length(tmp)])
  writeLines(tmp, "/stornext/General/data/user_managed/grpu_mritchie_1/RachelLim/RheannonBlucher/trimmed1/demultiplex_1611_L2/report.Rmd")
  knitr::wrap_rmd(file = "/stornext/General/data/user_managed/grpu_mritchie_1/RachelLim/RheannonBlucher/trimmed1/demultiplex_1611_L2/report.Rmd", width = 120, backup = NULL)
  rmarkdown::render(
    input = "/stornext/General/data/user_managed/grpu_mritchie_1/RachelLim/RheannonBlucher/trimmed1/demultiplex_1611_L2/report.Rmd",
    output_file = "/stornext/General/data/user_managed/grpu_mritchie_1/RachelLim/RheannonBlucher/trimmed1/demultiplex_1611_L2/report.html",
    knit_root_dir = ".")
}

# Gene counting non-deduped data -----------------------------------------------
geneCountingNoUMIDedup(outdir = "demultiplex_1611_L2", bc_anno = bc_anno)


# Set 3 Lane 1
# FASTQ reformatting -----------------------------------------------------------
setwd("/stornext/General/data/user_managed/grpu_mritchie_1/RachelLim/RheannonBlucher")
data_dir="trimmed1"
sc_trim_barcode(
  outfq = file.path(data_dir, "21_1631_L1_combined.fastq"),
  r1 = "21-1631-50_S3_L001_R2_001.fastq.gz",
  r2 = "21-1631-50_S3_L001_R1_001.fastq.gz",
  read_structure = read_structure,
  filter_settings = filter_settings)

# Aligning reads to a reference genome -----------------------------------------
setwd("/stornext/General/data/user_managed/grpu_mritchie_1/RachelLim/RheannonBlucher/trimmed1")
Rsubread::align(
  index = "refin",
  readfile1 = "21_1631_L1_combined.fastq",
  nthreads = 3)

# Assigning reads to annotated exons -------------------------------------------

bam_tags <- list(am = "YE", ge = "GE", bc = "BC", mb = "OX")
annofn<-read.delim("Exon.txt")
bc_len <- 8
barcode_vector <- ""
UMI_len <- 8
stnd <- TRUE
fix_chr <- FALSE
sc_exon_mapping(
  inbam = "21_1631_L1_combined.fastq.subread.BAM",
  outbam="21_1631_L1_exon.BAM",
  annofn = annofn,
  bam_tags = bam_tags,
  bc_len = bc_len,
  barcode_vector = barcode_vector,
  UMI_len = UMI_len,
  stnd = stnd,
  fix_chr = fix_chr)

# De-multiplexing data ---------------------------------------------------------

max_mis <- 1
has_UMI <- TRUE
mito <- "chrM"
bc_anno<-"bar_3.txt"
sc_demultiplex(
  inbam = "21_1631_L1_exon.BAM",
  outdir="demultiplex_1631_L1",
  bc_anno = bc_anno,
  max_mis = max_mis,
  bam_tags = bam_tags,
  mito = mito,
  has_UMI = has_UMI)

# Gene counting deduped data ---------------------------------------------------

UMI_cor <- 1
gene_fl <- FALSE
sc_gene_counting(
  outdir = "demultiplex_1631_L1",
  bc_anno = bc_anno,
  UMI_cor = UMI_cor,
  gene_fl = gene_fl)

# Create and save deduped SingleCellExperiment ---------------------------------

bar<-read.delim("bar_3.txt")
pheno<-data.frame(bar$Sample.ID)

list_of_sce_1631_L1 <-create_sce_by_dir(
  datadir = "/stornext/General/data/user_managed/grpu_mritchie_1/RachelLim/RheannonBlucher/trimmed1/demultiplex_1631_L1",
  organism = organism,
  gene_id_type = gene_id_type,
  pheno_data = pheno,
  # NOTE: Create the report separately for more fine-grained control.
  report = FALSE)

saveRDS(list_of_sce_1631_L1,"list_of_sce_1631_L1.rds")


# Create QC report of deduped data----------------------------------------------

library(readr)
library(plotly)
library(DT)
library(scran)
library(Rtsne)
# NOTE: Needs a fix for https://github.com/LuyiTian/scPipe/issues/100.
dir.create(here("output", "scPipe"))

annofn<-read.delim("Exon.txt")

{try(
  create_report(sample_name="Set3_L1", 
                outdir="/stornext/General/data/user_managed/grpu_mritchie_1/RachelLim/RheannonBlucher/trimmed1/demultiplex_1631_L1", 
                r1 = "/stornext/General/data/user_managed/grpu_mritchie_1/RachelLim/RheannonBlucher/21-1631-50_S3_L001_R2_001.fastq.gz", 
                r2 = "/stornext/General/data/user_managed/grpu_mritchie_1/RachelLim/RheannonBlucher/21-1631-50_S3_L001_R1_001.fastq.gz", 
                outfq = "/stornext/General/data/user_managed/grpu_mritchie_1/RachelLim/RheannonBlucher/trimmed1/21_1631_L1_combined.fastq",
                read_structure = read_structure,
                filter_settings = filter_settings,
                align_bam = "/stornext/General/data/user_managed/grpu_mritchie_1/RachelLim/RheannonBlucher/trimmed1/21_1631_L1_combined.fastq.subread.BAM", 
                genome_index = "refin", 
                map_bam = "/stornext/General/data/user_managed/grpu_mritchie_1/RachelLim/RheannonBlucher/trimmed1/21_1631_L1_exon.BAM",
                exon_anno = "/stornext/General/data/user_managed/grpu_mritchie_1/RachelLim/RheannonBlucher/trimmed1/Exon.txt", 
                stnd = TRUE, 
                fix_chr = FALSE, 
                barcode_anno = "/stornext/General/data/user_managed/grpu_mritchie_1/RachelLim/RheannonBlucher/trimmed1/bar_3.txt",
                max_mis = 1, 
                UMI_cor = 1, 
                gene_fl = FALSE, 
                organism, 
                gene_id_type))
  tmp <- readLines("/stornext/General/data/user_managed/grpu_mritchie_1/RachelLim/RheannonBlucher/trimmed1/demultiplex_1631_L1/report.Rmd")
  tmp <- c(tmp[1:161], "knitr::knit_exit()", tmp[162:length(tmp)])
  writeLines(tmp, "/stornext/General/data/user_managed/grpu_mritchie_1/RachelLim/RheannonBlucher/trimmed1/demultiplex_1631_L1/report.Rmd")
  knitr::wrap_rmd(file = "/stornext/General/data/user_managed/grpu_mritchie_1/RachelLim/RheannonBlucher/trimmed1/demultiplex_1631_L1/report.Rmd", width = 120, backup = NULL)
  rmarkdown::render(
    input = "/stornext/General/data/user_managed/grpu_mritchie_1/RachelLim/RheannonBlucher/trimmed1/demultiplex_1631_L1/report.Rmd",
    output_file = "/stornext/General/data/user_managed/grpu_mritchie_1/RachelLim/RheannonBlucher/trimmed1/demultiplex_1631_L1/report.html",
    knit_root_dir = ".")
}

# Gene counting non-deduped data -----------------------------------------------
geneCountingNoUMIDedup(outdir = "demultiplex_1631_L1", bc_anno = bc_anno)


# Set 3 Lane 2
# FASTQ reformatting -----------------------------------------------------------
setwd("/stornext/General/data/user_managed/grpu_mritchie_1/RachelLim/RheannonBlucher")
data_dir="trimmed1"
sc_trim_barcode(
  outfq = file.path(data_dir, "21_1631_L2_combined.fastq"),
  r1 = "21-1631-50_S3_L002_R2_001.fastq.gz",
  r2 = "21-1631-50_S3_L002_R1_001.fastq.gz",
  read_structure = read_structure,
  filter_settings = filter_settings)

# Aligning reads to a reference genome -----------------------------------------
setwd("/stornext/General/data/user_managed/grpu_mritchie_1/RachelLim/RheannonBlucher/trimmed1")
Rsubread::align(
  index = "refin",
  readfile1 = "21_1631_L2_combined.fastq",
  nthreads = 3)

# Assigning reads to annotated exons -------------------------------------------

bam_tags <- list(am = "YE", ge = "GE", bc = "BC", mb = "OX")
annofn<-read.delim("Exon.txt")
bc_len <- 8
barcode_vector <- ""
UMI_len <- 8
stnd <- TRUE
fix_chr <- FALSE
sc_exon_mapping(
  inbam = "21_1631_L2_combined.fastq.subread.BAM",
  outbam="21_1631_L2_exon.BAM",
  annofn = annofn,
  bam_tags = bam_tags,
  bc_len = bc_len,
  barcode_vector = barcode_vector,
  UMI_len = UMI_len,
  stnd = stnd,
  fix_chr = fix_chr)

# De-multiplexing data ---------------------------------------------------------

max_mis <- 1
has_UMI <- TRUE
mito <- "chrM"
bc_anno<-"bar_3.txt"
sc_demultiplex(
  inbam = "21_1631_L2_exon.BAM",
  outdir="demultiplex_1631_L2",
  bc_anno = bc_anno,
  max_mis = max_mis,
  bam_tags = bam_tags,
  mito = mito,
  has_UMI = has_UMI)

# Gene counting deduped data ---------------------------------------------------

UMI_cor <- 1
gene_fl <- FALSE
sc_gene_counting(
  outdir = "demultiplex_1631_L2",
  bc_anno = bc_anno,
  UMI_cor = UMI_cor,
  gene_fl = gene_fl)

# Create and save deduped SingleCellExperiment ---------------------------------

bar<-read.delim("bar_3.txt")
pheno<-data.frame(bar$Sample.ID)

list_of_sce_1631_L2 <-create_sce_by_dir(
  datadir = "/stornext/General/data/user_managed/grpu_mritchie_1/RachelLim/RheannonBlucher/trimmed1/demultiplex_1631_L2",
  organism = organism,
  gene_id_type = gene_id_type,
  pheno_data = pheno,
  # NOTE: Create the report separately for more fine-grained control.
  report = FALSE)

saveRDS(list_of_sce_1631_L2,"list_of_sce_1631_L2.rds")


# Create QC report of deduped data----------------------------------------------

library(readr)
library(plotly)
library(DT)
library(scran)
library(Rtsne)
# NOTE: Needs a fix for https://github.com/LuyiTian/scPipe/issues/100.
dir.create(here("output", "scPipe"))

annofn<-read.delim("Exon.txt")

{try(
  create_report(sample_name="Set3_L2", 
                outdir="/stornext/General/data/user_managed/grpu_mritchie_1/RachelLim/RheannonBlucher/trimmed1/demultiplex_1631_L2", 
                r1 = "/stornext/General/data/user_managed/grpu_mritchie_1/RachelLim/RheannonBlucher/21-1631-50_S3_L002_R2_001.fastq.gz", 
                r2 = "/stornext/General/data/user_managed/grpu_mritchie_1/RachelLim/RheannonBlucher/21-1631-50_S3_L002_R1_001.fastq.gz", 
                outfq = "/stornext/General/data/user_managed/grpu_mritchie_1/RachelLim/RheannonBlucher/trimmed1/21_1631_L2_combined.fastq",
                read_structure = read_structure,
                filter_settings = filter_settings,
                align_bam = "/stornext/General/data/user_managed/grpu_mritchie_1/RachelLim/RheannonBlucher/trimmed1/21_1631_L2_combined.fastq.subread.BAM", 
                genome_index = "refin", 
                map_bam = "/stornext/General/data/user_managed/grpu_mritchie_1/RachelLim/RheannonBlucher/trimmed1/21_1631_L2_exon.BAM",
                exon_anno = "/stornext/General/data/user_managed/grpu_mritchie_1/RachelLim/RheannonBlucher/trimmed1/Exon.txt", 
                stnd = TRUE, 
                fix_chr = FALSE, 
                barcode_anno = "/stornext/General/data/user_managed/grpu_mritchie_1/RachelLim/RheannonBlucher/trimmed1/bar_3.txt",
                max_mis = 1, 
                UMI_cor = 1, 
                gene_fl = FALSE, 
                organism, 
                gene_id_type))
  tmp <- readLines("/stornext/General/data/user_managed/grpu_mritchie_1/RachelLim/RheannonBlucher/trimmed1/demultiplex_1631_L2/report.Rmd")
  tmp <- c(tmp[1:161], "knitr::knit_exit()", tmp[162:length(tmp)])
  writeLines(tmp, "/stornext/General/data/user_managed/grpu_mritchie_1/RachelLim/RheannonBlucher/trimmed1/demultiplex_1631_L2/report.Rmd")
  knitr::wrap_rmd(file = "/stornext/General/data/user_managed/grpu_mritchie_1/RachelLim/RheannonBlucher/trimmed1/demultiplex_1631_L2/report.Rmd", width = 120, backup = NULL)
  rmarkdown::render(
    input = "/stornext/General/data/user_managed/grpu_mritchie_1/RachelLim/RheannonBlucher/trimmed1/demultiplex_1631_L2/report.Rmd",
    output_file = "/stornext/General/data/user_managed/grpu_mritchie_1/RachelLim/RheannonBlucher/trimmed1/demultiplex_1631_L2/report.html",
    knit_root_dir = ".")
}

# Gene counting non-deduped data -----------------------------------------------
geneCountingNoUMIDedup(outdir = "demultiplex_1631_L2", bc_anno = bc_anno)


# Set 4 Lane 1
# FASTQ reformatting -----------------------------------------------------------
setwd("/stornext/General/data/user_managed/grpu_mritchie_1/RachelLim/RheannonBlucher")
data_dir="trimmed1"
sc_trim_barcode(
  outfq = file.path(data_dir, "21_1651_L1_combined.fastq"),
  r1 = "21-1651-70_S4_L001_R2_001.fastq.gz",
  r2 = "21-1651-70_S4_L001_R1_001.fastq.gz",
  read_structure = read_structure,
  filter_settings = filter_settings)

# Aligning reads to a reference genome -----------------------------------------
setwd("/stornext/General/data/user_managed/grpu_mritchie_1/RachelLim/RheannonBlucher/trimmed1")
Rsubread::align(
  index = "refin",
  readfile1 = "21_1651_L1_combined.fastq",
  nthreads = 3)

# Assigning reads to annotated exons -------------------------------------------

bam_tags <- list(am = "YE", ge = "GE", bc = "BC", mb = "OX")
annofn<-read.delim("Exon.txt")
bc_len <- 8
barcode_vector <- ""
UMI_len <- 8
stnd <- TRUE
fix_chr <- FALSE
sc_exon_mapping(
  inbam = "21_1651_L1_combined.fastq.subread.BAM",
  outbam="21_1651_L1_exon.BAM",
  annofn = annofn,
  bam_tags = bam_tags,
  bc_len = bc_len,
  barcode_vector = barcode_vector,
  UMI_len = UMI_len,
  stnd = stnd,
  fix_chr = fix_chr)

# De-multiplexing data ---------------------------------------------------------

max_mis <- 1
has_UMI <- TRUE
mito <- "chrM"
bc_anno<-"bar_4.txt"
sc_demultiplex(
  inbam = "21_1651_L1_exon.BAM",
  outdir="demultiplex_1651_L1",
  bc_anno = bc_anno,
  max_mis = max_mis,
  bam_tags = bam_tags,
  mito = mito,
  has_UMI = has_UMI)

# Gene counting deduped data ---------------------------------------------------

UMI_cor <- 1
gene_fl <- FALSE
sc_gene_counting(
  outdir = "demultiplex_1651_L1",
  bc_anno = bc_anno,
  UMI_cor = UMI_cor,
  gene_fl = gene_fl)

# Create and save deduped SingleCellExperiment ---------------------------------

bar<-read.delim("bar_4.txt")
pheno<-data.frame(bar$Sample.ID)

list_of_sce_1651_L1 <-create_sce_by_dir(
  datadir = "/stornext/General/data/user_managed/grpu_mritchie_1/RachelLim/RheannonBlucher/trimmed1/demultiplex_1651_L1",
  organism = organism,
  gene_id_type = gene_id_type,
  pheno_data = pheno,
  # NOTE: Create the report separately for more fine-grained control.
  report = FALSE)

saveRDS(list_of_sce_1651_L1,"list_of_sce_1651_L1.rds")


# Create QC report of deduped data----------------------------------------------

library(readr)
library(plotly)
library(DT)
library(scran)
library(Rtsne)
# NOTE: Needs a fix for https://github.com/LuyiTian/scPipe/issues/100.
dir.create(here("output", "scPipe"))

annofn<-read.delim("Exon.txt")

{try(
  create_report(sample_name="Set4_L1", 
                outdir="/stornext/General/data/user_managed/grpu_mritchie_1/RachelLim/RheannonBlucher/trimmed1/demultiplex_1651_L1", 
                r1 = "/stornext/General/data/user_managed/grpu_mritchie_1/RachelLim/RheannonBlucher/21-1651-70_S4_L001_R2_001.fastq.gz", 
                r2 = "/stornext/General/data/user_managed/grpu_mritchie_1/RachelLim/RheannonBlucher/21-1651-70_S4_L001_R1_001.fastq.gz", 
                outfq = "/stornext/General/data/user_managed/grpu_mritchie_1/RachelLim/RheannonBlucher/trimmed1/21_1651_L1_combined.fastq",
                read_structure = read_structure,
                filter_settings = filter_settings,
                align_bam = "/stornext/General/data/user_managed/grpu_mritchie_1/RachelLim/RheannonBlucher/trimmed1/21_1651_L1_combined.fastq.subread.BAM", 
                genome_index = "refin", 
                map_bam = "/stornext/General/data/user_managed/grpu_mritchie_1/RachelLim/RheannonBlucher/trimmed1/21_1651_L1_exon.BAM",
                exon_anno = "/stornext/General/data/user_managed/grpu_mritchie_1/RachelLim/RheannonBlucher/trimmed1/Exon.txt", 
                stnd = TRUE, 
                fix_chr = FALSE, 
                barcode_anno = "/stornext/General/data/user_managed/grpu_mritchie_1/RachelLim/RheannonBlucher/trimmed1/bar_4.txt",
                max_mis = 1, 
                UMI_cor = 1, 
                gene_fl = FALSE, 
                organism, 
                gene_id_type))
  tmp <- readLines("/stornext/General/data/user_managed/grpu_mritchie_1/RachelLim/RheannonBlucher/trimmed1/demultiplex_1651_L1/report.Rmd")
  tmp <- c(tmp[1:161], "knitr::knit_exit()", tmp[162:length(tmp)])
  writeLines(tmp, "/stornext/General/data/user_managed/grpu_mritchie_1/RachelLim/RheannonBlucher/trimmed1/demultiplex_1651_L1/report.Rmd")
  knitr::wrap_rmd(file = "/stornext/General/data/user_managed/grpu_mritchie_1/RachelLim/RheannonBlucher/trimmed1/demultiplex_1651_L1/report.Rmd", width = 120, backup = NULL)
  rmarkdown::render(
    input = "/stornext/General/data/user_managed/grpu_mritchie_1/RachelLim/RheannonBlucher/trimmed1/demultiplex_1651_L1/report.Rmd",
    output_file = "/stornext/General/data/user_managed/grpu_mritchie_1/RachelLim/RheannonBlucher/trimmed1/demultiplex_1651_L1/report.html",
    knit_root_dir = ".")
}


# Gene counting non-deduped data -----------------------------------------------
geneCountingNoUMIDedup(outdir = "demultiplex_1651_L1", bc_anno = bc_anno)


# Set 4 Lane 2
# FASTQ reformatting -----------------------------------------------------------
setwd("/stornext/General/data/user_managed/grpu_mritchie_1/RachelLim/RheannonBlucher")
data_dir="trimmed1"
sc_trim_barcode(
  outfq = file.path(data_dir, "21_1651_L2_combined.fastq"),
  r1 = "21-1651-70_S4_L002_R2_001.fastq.gz",
  r2 = "21-1651-70_S4_L002_R1_001.fastq.gz",
  read_structure = read_structure,
  filter_settings = filter_settings)

# Aligning reads to a reference genome -----------------------------------------
setwd("/stornext/General/data/user_managed/grpu_mritchie_1/RachelLim/RheannonBlucher/trimmed1")
Rsubread::align(
  index = "refin",
  readfile1 = "21_1651_L2_combined.fastq",
  nthreads = 3)

# Assigning reads to annotated exons -------------------------------------------

bam_tags <- list(am = "YE", ge = "GE", bc = "BC", mb = "OX")
annofn<-read.delim("Exon.txt")
bc_len <- 8
barcode_vector <- ""
UMI_len <- 8
stnd <- TRUE
fix_chr <- FALSE
sc_exon_mapping(
  inbam = "21_1651_L2_combined.fastq.subread.BAM",
  outbam="21_1651_L2_exon.BAM",
  annofn = annofn,
  bam_tags = bam_tags,
  bc_len = bc_len,
  barcode_vector = barcode_vector,
  UMI_len = UMI_len,
  stnd = stnd,
  fix_chr = fix_chr)

# De-multiplexing data ---------------------------------------------------------

max_mis <- 1
has_UMI <- TRUE
mito <- "chrM"
bc_anno<-"bar_4.txt"
sc_demultiplex(
  inbam = "21_1651_L2_exon.BAM",
  outdir="demultiplex_1651_L2",
  bc_anno = bc_anno,
  max_mis = max_mis,
  bam_tags = bam_tags,
  mito = mito,
  has_UMI = has_UMI)

# Gene counting deduped data ---------------------------------------------------

UMI_cor <- 1
gene_fl <- FALSE
sc_gene_counting(
  outdir = "demultiplex_1651_L2",
  bc_anno = bc_anno,
  UMI_cor = UMI_cor,
  gene_fl = gene_fl)

# Create and save deduped SingleCellExperiment ---------------------------------

bar<-read.delim("bar_4.txt")
pheno<-data.frame(bar$Sample.ID)

list_of_sce_1651_L2 <-create_sce_by_dir(
  datadir = "/stornext/General/data/user_managed/grpu_mritchie_1/RachelLim/RheannonBlucher/trimmed1/demultiplex_1651_L2",
  organism = organism,
  gene_id_type = gene_id_type,
  pheno_data = pheno,
  # NOTE: Create the report separately for more fine-grained control.
  report = FALSE)

saveRDS(list_of_sce_1651_L2,"list_of_sce_1651_L2.rds")


# Create QC report of deduped data----------------------------------------------

library(readr)
library(plotly)
library(DT)
library(scran)
library(Rtsne)
# NOTE: Needs a fix for https://github.com/LuyiTian/scPipe/issues/100.
dir.create(here("output", "scPipe"))

annofn<-read.delim("Exon.txt")

{try(
  create_report(sample_name="Set4_L2", 
                outdir="/stornext/General/data/user_managed/grpu_mritchie_1/RachelLim/RheannonBlucher/trimmed1/demultiplex_1651_L2", 
                r1 = "/stornext/General/data/user_managed/grpu_mritchie_1/RachelLim/RheannonBlucher/21-1651-70_S4_L002_R2_001.fastq.gz", 
                r2 = "/stornext/General/data/user_managed/grpu_mritchie_1/RachelLim/RheannonBlucher/21-1651-70_S4_L002_R1_001.fastq.gz", 
                outfq = "/stornext/General/data/user_managed/grpu_mritchie_1/RachelLim/RheannonBlucher/trimmed1/21_1651_L2_combined.fastq",
                read_structure = read_structure,
                filter_settings = filter_settings,
                align_bam = "/stornext/General/data/user_managed/grpu_mritchie_1/RachelLim/RheannonBlucher/trimmed1/21_1651_L2_combined.fastq.subread.BAM", 
                genome_index = "refin", 
                map_bam = "/stornext/General/data/user_managed/grpu_mritchie_1/RachelLim/RheannonBlucher/trimmed1/21_1651_L2_exon.BAM",
                exon_anno = "/stornext/General/data/user_managed/grpu_mritchie_1/RachelLim/RheannonBlucher/trimmed1/Exon.txt", 
                stnd = TRUE, 
                fix_chr = FALSE, 
                barcode_anno = "/stornext/General/data/user_managed/grpu_mritchie_1/RachelLim/RheannonBlucher/trimmed1/bar_4.txt",
                max_mis = 1, 
                UMI_cor = 1, 
                gene_fl = FALSE, 
                organism, 
                gene_id_type))
  tmp <- readLines("/stornext/General/data/user_managed/grpu_mritchie_1/RachelLim/RheannonBlucher/trimmed1/demultiplex_1651_L2/report.Rmd")
  tmp <- c(tmp[1:161], "knitr::knit_exit()", tmp[162:length(tmp)])
  writeLines(tmp, "/stornext/General/data/user_managed/grpu_mritchie_1/RachelLim/RheannonBlucher/trimmed1/demultiplex_1651_L2/report.Rmd")
  knitr::wrap_rmd(file = "/stornext/General/data/user_managed/grpu_mritchie_1/RachelLim/RheannonBlucher/trimmed1/demultiplex_1651_L2/report.Rmd", width = 120, backup = NULL)
  rmarkdown::render(
    input = "/stornext/General/data/user_managed/grpu_mritchie_1/RachelLim/RheannonBlucher/trimmed1/demultiplex_1651_L2/report.Rmd",
    output_file = "/stornext/General/data/user_managed/grpu_mritchie_1/RachelLim/RheannonBlucher/trimmed1/demultiplex_1651_L2/report.html",
    knit_root_dir = ".")
}

# Gene counting non-deduped data -----------------------------------------------
geneCountingNoUMIDedup(outdir = "demultiplex_1651_L2", bc_anno = bc_anno)


# Merge deduped gene counts of sets---------------------------------------------

sce_1591_L1<-readRDS("list_of_sce_1591_L1.rds")
sce_1591_L2<-readRDS("list_of_sce_1591_L2.rds")
sce_1611_L1<-readRDS("list_of_sce_1611_L1.rds")
sce_1611_L2<-readRDS("list_of_sce_1611_L2.rds")
sce_1631_L1<-readRDS("list_of_sce_1631_L1.rds")
sce_1631_L2<-readRDS("list_of_sce_1631_L2.rds")
sce_1651_L1<-readRDS("list_of_sce_1651_L1.rds")
sce_1651_L2<-readRDS("list_of_sce_1651_L2.rds")

a<-sce_1591_L1@assays@data@listData[["counts"]]
b<-sce_1591_L2@assays@data@listData[["counts"]]
a<-DataFrame(a)
b<-DataFrame(b)
dat<-combineCols(a,b)
dat<-as.matrix(dat)
set1<-t(rowsum(t(dat), group = colnames(dat), na.rm = TRUE))
set1<-DataFrame(set1)

a<-sce_1611_L1@assays@data@listData[["counts"]]
b<-sce_1611_L2@assays@data@listData[["counts"]]
a<-DataFrame(a)
b<-DataFrame(b)
dat2<-combineCols(a,b)
dat2<-as.matrix(dat2)
set2<-t(rowsum(t(dat2), group = colnames(dat2), na.rm = TRUE))
set2<-DataFrame(set2)

a<-sce_1631_L1@assays@data@listData[["counts"]]
b<-sce_1631_L2@assays@data@listData[["counts"]]
a<-DataFrame(a)
b<-DataFrame(b)
dat3<-combineCols(a,b)
dat3<-as.matrix(dat3)
set3<-t(rowsum(t(dat3), group = colnames(dat3), na.rm = TRUE))
set3<-DataFrame(set3)

a<-sce_1651_L1@assays@data@listData[["counts"]]
b<-sce_1651_L2@assays@data@listData[["counts"]]
a<-DataFrame(a)
b<-DataFrame(b)
dat3<-combineCols(a,b)
dat3<-as.matrix(dat3)
set4<-t(rowsum(t(dat3), group = colnames(dat3), na.rm = TRUE))
set4<-DataFrame(set4)

gene_count<-combineCols(set1,set2,set3,set4)
gene_count<-data.frame(gene_count)
gene_count[is.na(gene_count)] <- 0
saveRDS(gene_count,"gene_count.rds")
write.csv(gene_count,"gene_count.csv")


# Merge undeduped gene counts of sets--------------------------------------------

sce_1591_L1<-read_csv("demultiplex_1591_L1/gene_count_no_dedup.csv")
sce_1591_L2<-read_csv("demultiplex_1591_L2/gene_count_no_dedup.csv")
sce_1611_L1<-read_csv("demultiplex_1611_L1/gene_count_no_dedup.csv")
sce_1611_L2<-read_csv("demultiplex_1611_L2/gene_count_no_dedup.csv")
sce_1631_L1<-read_csv("demultiplex_1631_L1/gene_count_no_dedup.csv")
sce_1631_L2<-read_csv("demultiplex_1631_L2/gene_count_no_dedup.csv")
sce_1651_L1<-read_csv("demultiplex_1651_L1/gene_count_no_dedup.csv")
sce_1651_L2<-read_csv("demultiplex_1651_L2/gene_count_no_dedup.csv")

c<-sce_1591_L1
d<-sce_1591_L2
c<-DataFrame(c)
rownames(c)<-c$gene_id
c$gene_id<-NULL
d<-DataFrame(d)
rownames(d)<-d$gene_id
d$gene_id<-NULL
dat<-combineCols(c,d)
dat<-as.matrix(dat)
set1<-t(rowsum(t(dat), group = colnames(dat), na.rm = TRUE))
set1<-DataFrame(set1)

c<-sce_1611_L1
d<-sce_1611_L2
c<-DataFrame(c)
rownames(c)<-c$gene_id
c$gene_id<-NULL
d<-DataFrame(d)
rownames(d)<-d$gene_id
d$gene_id<-NULL
dat<-combineCols(c,d)
dat<-as.matrix(dat)
set2<-t(rowsum(t(dat), group = colnames(dat), na.rm = TRUE))
set2<-DataFrame(set2)

c<-sce_1631_L1
d<-sce_1631_L2
c<-DataFrame(c)
rownames(c)<-c$gene_id
c$gene_id<-NULL
d<-DataFrame(d)
rownames(d)<-d$gene_id
d$gene_id<-NULL
dat<-combineCols(c,d)
dat<-as.matrix(dat)
set3<-t(rowsum(t(dat), group = colnames(dat), na.rm = TRUE))
set3<-DataFrame(set3)

c<-sce_1651_L1
d<-sce_1651_L2
c<-DataFrame(c)
rownames(c)<-c$gene_id
c$gene_id<-NULL
d<-DataFrame(d)
rownames(d)<-d$gene_id
d$gene_id<-NULL
dat<-combineCols(c,d)
dat<-as.matrix(dat)
set4<-t(rowsum(t(dat), group = colnames(dat), na.rm = TRUE))
set4<-DataFrame(set4)

gene_count_no_dedup<-combineCols(set1,set2,set3,set4)
gene_count_no_dedup<-data.frame(gene_count_no_dedup)
gene_count_no_dedup[is.na(gene_count_no_dedup)] <- 0
saveRDS(gene_count_no_dedup,"gene_count_no_dedup.rds")
write.csv(gene_count_no_dedup,"gene_count_no_dedup.csv")


#RNAseq analysis workflow (https://bioconductor.org/packages/release/workflows/vignettes/RNAseq123/inst/doc/limmaWorkflow.html)

# Setup ------------------------------------------------------------------------
library(limma)
library(Glimma)
library(edgeR)
library(Mus.musculus) 
library(RColorBrewer)

# Create dge list using gene count matrix
gene_count<-readRDS("gene_count.rds")
dge<-DGEList(counts=gene_count)

# Load experimental design
design<-read.delim("design.txt")

# Add experimental design variables to dge list
celltype<-design$cell_type
celltype <- factor(celltype)
dge$samples$celltype <- celltype

treatment<-design$treatment
treatment <- factor(treatment)
dge$samples$treatment <- treatment

time<-design$time
time <- factor(time)
dge$samples$time <- time

treatment_time<-design$treatment_time
treatment_time <- factor(treatment_time)
dge$samples$treatment_time <- treatment_time

sex<-design$sex
sex <- factor(sex)
dge$samples$sex <- sex

set<-design$set
set <- factor(set)
dge$samples$set <- set

group<-design$group
group <- factor(group)
dge$samples$group <- group

# Save the dge list
saveRDS(dge,"dge.rds")


# Organizing gene annotations --------------------------------------------------
geneid <- rownames(dge)
geneid <- gsub("\\..*", "", geneid)
rownames(dge) <- geneid

genes <- select(Mus.musculus, keys=geneid, columns=c("SYMBOL", "TXCHROM", "ENTREZID"), keytype="ENSEMBL") 
genes <- genes[!duplicated(genes$ENSEMBL),]
dge$genes <- genes


#Data pre-processing 

# Transformations from the raw-scale -------------------------------------------
cpm <- cpm(dge)
lcpm <- cpm(dge, log=TRUE)

L <- mean(dge$samples$lib.size) * 1e-6
M <- median(dge$samples$lib.size) * 1e-6
c(L, M)
summary(lcpm) 

# Removing genes lowly expressed -----------------------------------------------
table(rowSums(dge$counts==0)==80)

keep.exprs <- filterByExpr(dge, group = design$group)
dge <- dge[keep.exprs,, keep.lib.sizes=FALSE]
dim(dge)

# Raw vs filtered data ---------------------------------------------------------
group <- design$group
lcpm.cutoff <- log2(10/M + 2/L)
nsamples <- ncol(dge)
col <- brewer.pal(nsamples, "Paired")
par(mfrow=c(1,2))
plot(density(lcpm[,1]), col=col[1], lwd=2, ylim=c(0,1), las=2, main="", xlab="")
title(main="A. Raw data", xlab="Log-cpm")
abline(v=lcpm.cutoff, lty=3)
for (i in 2:nsamples){
  den <- density(lcpm[,i])
  lines(den$x, den$y, col=col[i], lwd=2)
}
legend("topright", group, text.col=col, bty="n")
lcpm <- cpm(dge, log=TRUE)
plot(density(lcpm[,1]), col=col[1], lwd=2, ylim=c(0,1), las=2, main="", xlab="")
title(main="B. Filtered data", xlab="Log-cpm")
abline(v=lcpm.cutoff, lty=3)
for (i in 2:nsamples){
  den <- density(lcpm[,i])
  lines(den$x, den$y, col=col[i], lwd=2)
}
legend("topright", group, text.col=col, bty="n") 

# Normalizing gene expression distributions ------------------------------------
dge <- calcNormFactors(dge, method = "TMM")
dge$samples$norm.factors

# normalized v unnormalized data -----------------------------------------------
dge2 <- dge 
dge2$samples$norm.factors <- 1
dge2$counts[,1] <- ceiling(dge2$counts[,1]*0.5)
dge2$counts[,2] <- dge2$counts[,2]*5

par(mfrow=c(1,2))
lcpm_ <- cpm(dge2, log=TRUE)
boxplot(lcpm_, las=2, col=col, main="")
title(main="A. Unnormalised data",ylab="Log-cpm")
dge2 <- calcNormFactors(dge2)  
dge2$samples$norm.factors
lcpm_ <- cpm(dge2, log=TRUE)
boxplot(lcpm_, las=2, col=col, main="")
title(main="B. Normalised data",ylab="Log-cpm")

# Unsupervised clustering of samples -------------------------------------------
glimmaMDS(dge)

# Germ cell data 
germ_cell_groups <- dge[,dge$samples$celltype == "germ"]
glimmaMDS(germ_cell_groups)

germ_E12.5_MF_DMSO_24h_MF_DMSO_72h_MF <- dge[, dge$samples$group %in% c("germ_DMSO_0h_male","germ_DMSO_0h_female","germ_DMSO_24h_male", "germ_DMSO_24h_female", "germ_DMSO_72h_male","germ_DMSO_72h_female")]
glimmaMDS(germ_E12.5_MF_DMSO_24h_MF_DMSO_72h_MF)

germ_DMSO_MF_FGFRi_MEKi_24h <- dge[, dge$samples$group %in% c("germ_DMSO_24h_male", "germ_DMSO_24h_female", "germ_FGFRi_24h_male","germ_MEKi_24h_male")]
glimmaMDS(germ_DMSO_MF_FGFRi_MEKi_24h)

germ_DMSO_MF_FGFRi_MEKi_72h <- dge[, dge$samples$group %in% c("germ_DMSO_72h_male", "germ_DMSO_72h_female", "germ_FGFRi_72h_male","germ_MEKi_72h_male")]
glimmaMDS(germ_DMSO_MF_FGFRi_MEKi_72h)


# Differential expression matrix and analysis

# Design matrix and contrasts --------------------------------------------------
design_matrix <- model.matrix(~0+group)
colnames(design_matrix) <- gsub("group", "", colnames(design_matrix))

contr.matrix <- makeContrasts(
  germ_initial_male_specific_genes = germ_DMSO_0h_male-germ_DMSO_0h_female,
  germ_initial_female_specific_genes = germ_DMSO_0h_female-germ_DMSO_0h_male,
  germ_early_male_differentiation_genes = germ_DMSO_24h_male-germ_DMSO_0h_male,
  germ_early_female_differentiation_genes = germ_DMSO_24h_female-germ_DMSO_0h_female,
  germ_early_male_specific_genes = germ_DMSO_24h_male-germ_DMSO_24h_female,
  germ_early_female_specific_genes = germ_DMSO_24h_female-germ_DMSO_24h_male,
  germ_early_FGF_dependent_genes = germ_FGFRi_24h_male-germ_DMSO_24h_male,
  germ_early_MEK_dependent_genes = germ_MEKi_24h_male-germ_DMSO_24h_male,
  germ_late_male_differentiation_genes = germ_DMSO_72h_male-germ_DMSO_0h_male,
  germ_late_female_differentiation_genes = germ_DMSO_72h_female-germ_DMSO_0h_female,
  germ_late_male_specific_genes = germ_DMSO_72h_male-germ_DMSO_72h_female,
  germ_late_female_specific_genes = germ_DMSO_72h_female-germ_DMSO_72h_male,
  germ_late_FGF_dependent_genes = germ_FGFRi_72h_male-germ_DMSO_72h_male,
  germ_late_MEK_dependent_genes = germ_MEKi_72h_male-germ_DMSO_72h_male,
  somatic_initial_male_specific_genes = somatic_DMSO_0h_male-somatic_DMSO_0h_female,
  somatic_initial_female_specific_genes = somatic_DMSO_0h_female-somatic_DMSO_0h_male,
  somatic_early_male_differentiation_genes = somatic_DMSO_24h_male-somatic_DMSO_0h_male,
  somatic_early_female_differentiation_genes = somatic_DMSO_24h_female-somatic_DMSO_0h_female,
  somatic_early_male_specific_genes = somatic_DMSO_24h_male-somatic_DMSO_24h_female,
  somatic_early_female_specific_genes = somatic_DMSO_24h_female-somatic_DMSO_24h_male,
  somatic_early_FGF_dependent_genes = somatic_FGFRi_24h_male-somatic_DMSO_24h_male,
  somatic_early_MEK_dependent_genes = somatic_MEKi_24h_male-somatic_DMSO_24h_male,
  somatic_late_male_differentiation_genes = somatic_DMSO_72h_male-somatic_DMSO_0h_male,
  somatic_late_female_differentiation_genes = somatic_DMSO_72h_female-somatic_DMSO_0h_female,
  somatic_late_male_specific_genes = somatic_DMSO_72h_male-somatic_DMSO_72h_female,
  somatic_late_female_specific_genes = somatic_DMSO_72h_female-somatic_DMSO_72h_male,
  somatic_late_FGF_dependent_genes = somatic_FGFRi_72h_male-somatic_DMSO_72h_male,
  somatic_late_MEK_dependent_genes = somatic_MEKi_72h_male-somatic_DMSO_72h_male,
  levels = colnames(design_matrix)
) 
colnames(contr.matrix)

# Removing heteroscedascity from count data ------------------------------------

v <- voomWithQualityWeights(dge, design_matrix, plot = TRUE)
vfit <- lmFit(v, design_matrix)
vfit <-contrasts.fit(vfit, contrasts = contr.matrix)
efit <- eBayes(vfit)
plotSA(efit)

# Applying log fold change cuttoff of 0.585 (fold change 1.5) ------------------
tfit0.585 <- treat(vfit, lfc = 0.585)
dt0.585 <- decideTests(tfit0.585)
summary(dt0.585) 

# DEG summary ------------------------------------------------------------------
write.table(x = summary(dt0.585), 
            file = "results/summary.tsv", 
            sep = "\t",
            row.names = TRUE, 
            col.names = TRUE)

# DEG plots --------------------------------------------------------------------

# Germ cell data
colnames(contr.matrix)

glimmaMA(tfit0.585, 
         germ_cell_groups, 
         width = 1200,
         height = 1200,
         coef=13, 
         main = "Germ cells: Late FGF dependent genes",
)

glimmaMA(tfit0.585, 
         germ_cell_groups, 
         width = 1200,
         height = 1200,
         coef=14, 
         main = "Germ cells: Late MEK1/2 dependent genes",
)

glimmaMA(tfit0.585, 
         germ_cell_groups, 
         width = 1200,
         height = 1200,
         coef=7, 
         main = "Germ cells: Early FGFR dependent genes",
)

glimmaMA(tfit0.585, 
         germ_cell_groups, 
         width = 1200,
         height = 1200,
         coef=8, 
         main = "Germ cells: Early MEK1/2 dependent genes",
)

# DEG lists --------------------------------------------------------------------

# Germ cell data
colnames(contr.matrix)

germ_initial_male_specific_genes <- topTreat(tfit0.585, coef = 1, n = Inf) 
write.table(x = germ_initial_male_specific_genes, 
            file = "results/1_germ_DMSO_0h_male_v_germ_DMSO_0h_female.tsv", 
            sep = "\t",
            row.names = FALSE, 
            col.names = TRUE
)

germ_initial_female_specific_genes <- topTreat(tfit0.585, coef = 2, n = Inf)
write.table(x = germ_initial_female_specific_genes, 
            file = "results/2_germ_DMSO_0h_female_v_germ_DMSO_0h_male.tsv", 
            sep = "\t",
            row.names = FALSE, 
            col.names = TRUE
)

germ_early_male_differentiation_genes <- topTreat(tfit0.585, coef = 3, n = Inf)
write.table(x = germ_early_male_differentiation_genes, 
            file = "results/3_germ_DMSO_24h_male_v_germ_DMSO_0h_male.tsv", 
            sep = "\t",
            row.names = FALSE, 
            col.names = TRUE
)

germ_early_female_differentiation_genes <- topTreat(tfit0.585, coef = 4, n = Inf)
write.table(x = germ_early_female_differentiation_genes, 
            file = "results/4_germ_DMSO_24h_female_v_germ_DMSO_0h_female.tsv", 
            sep = "\t",
            row.names = FALSE, 
            col.names = TRUE
)

germ_early_male_specific_genes <- topTreat(tfit0.585, coef = 5, n = Inf)
write.table(x = germ_early_male_specific_genes, 
            file = "results/5_germ_DMSO_24h_male_v_germ_DMSO_24h_female.tsv", 
            sep = "\t",
            row.names = FALSE, 
            col.names = TRUE
)

germ_early_female_specific_genes <- topTreat(tfit0.585, coef = 6, n = Inf)
write.table(x = germ_early_female_specific_genes, 
            file = "results/6_germ_DMSO_24h_female_v_germ_DMSO_24h_male.tsv", 
            sep = "\t",
            row.names = FALSE, 
            col.names = TRUE
)

germ_early_FGF_dependent_genes <- topTreat(tfit0.585, coef = 7, n = Inf)
write.table(x = germ_early_FGF_dependent_genes, 
            file = "results/7_germ_FGFRi_24h_male_v_germ_DMSO_24h_male.tsv", 
            sep = "\t",
            row.names = FALSE, 
            col.names = TRUE
)

germ_early_MEK_dependent_genes <- topTreat(tfit0.585, coef = 8, n = Inf)
write.table(x = germ_early_MEK_dependent_genes, 
            file = "results/8_germ_MEKi_24h_male_v_germ_DMSO_24h_male.tsv", 
            sep = "\t",
            row.names = FALSE, 
            col.names = TRUE
)

germ_late_male_differentiation_genes <- topTreat(tfit0.585, coef = 9, n = Inf)
write.table(x = germ_late_male_differentiation_genes, 
            file = "results/9_germ_DMSO_72h_male_v_germ_DMSO_0h_male.tsv", 
            sep = "\t",
            row.names = FALSE, 
            col.names = TRUE
)

germ_late_female_differentiation_genes <- topTreat(tfit0.585, coef = 10, n = Inf)
write.table(x = germ_late_female_differentiation_genes, 
            file = "results/10_germ_DMSO_72h_female_v_germ_DMSO_0h_female.tsv", 
            sep = "\t",
            row.names = FALSE, 
            col.names = TRUE
)

germ_late_male_specific_genes <- topTreat(tfit0.585, coef = 11, n = Inf)
write.table(x = germ_late_male_specific_genes, 
            file = "results/11_germ_DMSO_72h_male_v_germ_DMSO_72h_female.tsv", 
            sep = "\t",
            row.names = FALSE, 
            col.names = TRUE
)

germ_late_female_specific_genes <- topTreat(tfit0.585, coef = 12, n = Inf)
write.table(x = germ_late_female_specific_genes, 
            file = "results/12_germ_DMSO_72h_female_v_germ_DMSO_72h_male.tsv", 
            sep = "\t",
            row.names = FALSE, 
            col.names = TRUE
)

germ_late_FGF_dependent_genes <- topTreat(tfit0.585, coef = 13, n = Inf)
write.table(x = germ_late_FGF_dependent_genes, 
            file = "results/13_germ_FGFRi_72h_male_v_germ_DMSO_72h_male.tsv", 
            sep = "\t",
            row.names = FALSE, 
            col.names = TRUE
)

germ_late_MEK_dependent_genes <- topTreat(tfit0.585, coef = 14, n = Inf)
write.table(x = germ_late_MEK_dependent_genes, 
            file = "results/14_germ_MEKi_72h_male_v_germ_DMSO_72h_male.tsv", 
            sep = "\t",
            row.names = FALSE, 
            col.names = TRUE
)


# Heatmaps 

# Germ cell data

# FGFRi 24h DEGs v MEKi 24h DEGs -----------------------------------------------
# NOTE: Common DEGs were identified with InteractiVenn based on ENSEMBL ID (http://www.interactivenn.net/)
v_germ_cell_groups <- v[,v$targets$celltype == "germ"]
germ_cell_group_names <- germ_cell_groups$samples$group
lcpm_germ_cells_24h_MEKi_FGFRi_common <- lcpm[, c(13:16, 21:24,17:20)] 
germ_24h_MEKi_FGFRi_common_pvalue <- germ_early_MEK_dependent_genes[
  germ_early_MEK_dependent_genes$ENSEMBL %in% c(
    "ENSMUSG00000017724", "ENSMUSG00000026305", "ENSMUSG00000006494", 
    "ENSMUSG00000024521", "ENSMUSG00000004151", "ENSMUSG00000030110", 
    "ENSMUSG00000032494", "ENSMUSG00000006056", "ENSMUSG00000000253"),1]
i_germ_24h_MEKi_FGFRi_common_pvalue <- which(v_germ_cell_groups$genes$ENSEMBL %in% germ_24h_MEKi_FGFRi_common_pvalue)

write.table(cbind(
  "SYMBOL"= v_germ_cell_groups$genes$SYMBOL[i_germ_24h_MEKi_FGFRi_common_pvalue],
  lcpm_germ_cells_24h_MEKi_FGFRi_common[i_germ_24h_MEKi_FGFRi_common_pvalue,]),
  file="heatmaps/lcpm_germ_24h_MEKi_FGFRi_common_pvalue_SYMBOLID.txt", 
  sep = "\t",
  row.names = FALSE, 
  quote = FALSE) # NOTE: table was imported into Clustvis (https://biit.cs.ut.ee/clustvis/) to generate heatmap

# 72h Genes of interest: Male germline markers, DNA methylation/piRNA pathway, cell cycle markers, female germline/meiosis markers, Nodal signalling genes,,SSC genes ---- 
v_germ_cell_groups <- v[,v$targets$celltype == "germ"]
germ_cell_group_names <- germ_cell_groups$samples$group
lcpm_germ_cells_late_MEK_dependent_genes <- lcpm[, c(5:8,29:32, 33:36, 37:40)] 
interesting_genes_for_heatmap <- germ_late_MEK_dependent_genes[
  germ_late_MEK_dependent_genes$ENSEMBL %in% c(
    "ENSMUSG00000009941", "ENSMUSG00000051965", "ENSMUSG00000058550",
    "ENSMUSG00000044595", "ENSMUSG00000029279", "ENSMUSG00000054003", 
    "ENSMUSG00000060985", "ENSMUSG00000025081", "ENSMUSG00000028784", 
    "ENSMUSG00000036912", "ENSMUSG00000029423", "ENSMUSG00000045662", 
    "ENSMUSG00000000730", "ENSMUSG00000020661", "ENSMUSG00000027342", 
    "ENSMUSG00000031004", "ENSMUSG00000028212", "ENSMUSG00000002068", 
    "ENSMUSG00000070348", "ENSMUSG00000031734", "ENSMUSG00000031737", 
    "ENSMUSG00000048450", "ENSMUSG00000034218", "ENSMUSG00000032409", 
    "ENSMUSG00000051592", "ENSMUSG00000041431", "ENSMUSG00000051455", 
    "ENSMUSG00000032113", "ENSMUSG00000060445", "ENSMUSG00000020059", 
    "ENSMUSG00000029848", "ENSMUSG00000049932", "ENSMUSG00000028023", 
    "ENSMUSG00000066652", "ENSMUSG00000038793", "ENSMUSG00000037171", 
    "ENSMUSG00000032494", "ENSMUSG00000045179", "ENSMUSG00000053909", 
    "ENSMUSG00000012396", "ENSMUSG00000017724", "ENSMUSG00000003382", 
    "ENSMUSG00000024837", "ENSMUSG00000074637", "ENSMUSG00000024406"),1]
i_interesting_genes_for_heatmap <- 
  which(v_germ_cell_groups$genes$ENSEMBL %in% interesting_genes_for_heatmap)

write.table(cbind(
  "SYMBOL"= v_germ_cell_groups$genes$SYMBOL[i_interesting_genes_for_heatmap],
  lcpm_germ_cells_late_MEK_dependent_genes[i_interesting_genes_for_heatmap,]),
  file="heatmaps/lcpm_interesting_genes_for_heatmap_SYMBOLID.txt", 
  sep = "\t",row.names = FALSE, 
  quote = FALSE) # NOTE: table was organised into gene groups in excel and imported into Clustvis (https://biit.cs.ut.ee/clustvis/) to generate heatmap

# MEKi up genes in XX DMSO 72h and E12.5 XY ------------------------------------
# NOTE: Common DEGs were identified with InteractiVenn based on ENSEMBL ID (http://www.interactivenn.net/)
v_germ_cell_groups <- v[,v$targets$celltype == "germ"]
germ_cell_group_names <- germ_cell_groups$samples$group
lcpm_germ_cells_MEKi_upreg_XX_specific_genes <- lcpm[, c(5:8,29:32, 33:36, 37:40)] 
germ_MEKi_upreg_XX_specific_genes_all <- germ_late_MEK_dependent_genes[
  germ_late_MEK_dependent_genes$ENSEMBL %in% c(
    "ENSMUSG00000026020", "ENSMUSG00000048076", "ENSMUSG00000021771", "ENSMUSG00000080893", "ENSMUSG00000021111", "ENSMUSG00000086922", "ENSMUSG00000029840", "ENSMUSG00000030704", "ENSMUSG00000032412", "ENSMUSG00000002741", "ENSMUSG00000028800", "ENSMUSG00000022884", "ENSMUSG00000058443", "ENSMUSG00000042719", "ENSMUSG00000026155", "ENSMUSG00000032397", "ENSMUSG00000019370", "ENSMUSG00000033938", "ENSMUSG00000007880", "ENSMUSG00000027326", "ENSMUSG00000042386", "ENSMUSG00000042606", "ENSMUSG00000034723", "ENSMUSG00000030059", "ENSMUSG00000032096", "ENSMUSG00000017707", "ENSMUSG00000016541", "ENSMUSG00000017550", "ENSMUSG00000018666", "ENSMUSG00000037474", "ENSMUSG00000009596", "ENSMUSG00000006818", "ENSMUSG00000057626", "ENSMUSG00000009291", "ENSMUSG00000080859", "ENSMUSG00000030654", "ENSMUSG00000027469", "ENSMUSG00000069302", "ENSMUSG00000021928", "ENSMUSG00000028309", "ENSMUSG00000003814", "ENSMUSG00000028703", "ENSMUSG00000020307", "ENSMUSG00000020458", "ENSMUSG00000048349", "ENSMUSG00000063480", "ENSMUSG00000031107", "ENSMUSG00000029687", "ENSMUSG00000049164", "ENSMUSG00000113625",
    "ENSMUSG00000008690", "ENSMUSG00000033237", "ENSMUSG00000052298", "ENSMUSG00000104463", "ENSMUSG00000074748", "ENSMUSG00000002835", "ENSMUSG00000032387", "ENSMUSG00000030203", "ENSMUSG00000022337", "ENSMUSG00000025354", "ENSMUSG00000024841", "ENSMUSG00000084830", "ENSMUSG00000003824", "ENSMUSG00000070713", "ENSMUSG00000021156", "ENSMUSG00000021938", "ENSMUSG00000024425", "ENSMUSG00000062115", "ENSMUSG00000027342", "ENSMUSG00000056531", "ENSMUSG00000021610", "ENSMUSG00000026238", "ENSMUSG00000028879", "ENSMUSG00000083854", "ENSMUSG00000031904", "ENSMUSG00000007850", "ENSMUSG00000032113", "ENSMUSG00000032314", "ENSMUSG00000061306", "ENSMUSG00000022698", "ENSMUSG00000028447", "ENSMUSG00000068101", "ENSMUSG00000037910", "ENSMUSG00000038070", "ENSMUSG00000021377", "ENSMUSG00000024758", "ENSMUSG00000116640", "ENSMUSG00000015290", "ENSMUSG00000003038", "ENSMUSG00000033728", "ENSMUSG00000037242", "ENSMUSG00000071528", "ENSMUSG00000050608", "ENSMUSG00000066150", "ENSMUSG00000028790", "ENSMUSG00000032575", "ENSMUSG00000021870", "ENSMUSG00000048833", "ENSMUSG00000022378", "ENSMUSG00000028889",
    "ENSMUSG00000037514", "ENSMUSG00000055065", "ENSMUSG00000045896", "ENSMUSG00000038467", "ENSMUSG00000015961", "ENSMUSG00000031931", "ENSMUSG00000026385", "ENSMUSG00000079509", "ENSMUSG00000030120", "ENSMUSG00000005470", "ENSMUSG00000033933", "ENSMUSG00000036430", "ENSMUSG00000022200", "ENSMUSG00000008763", "ENSMUSG00000032320", "ENSMUSG00000022750", "ENSMUSG00000022797", "ENSMUSG00000052676", "ENSMUSG00000028134", "ENSMUSG00000004642", "ENSMUSG00000035455", "ENSMUSG00000062519", "ENSMUSG00000002833", "ENSMUSG00000029705", "ENSMUSG00000045799", "ENSMUSG00000034311", "ENSMUSG00000024947", "ENSMUSG00000071647", "ENSMUSG00000050890", "ENSMUSG00000067768", "ENSMUSG00000028560", "ENSMUSG00000017716", "ENSMUSG00000029290", "ENSMUSG00000030335", "ENSMUSG00000051159", "ENSMUSG00000036902", "ENSMUSG00000074102", "ENSMUSG00000022551", "ENSMUSG00000028945", "ENSMUSG00000111220", "ENSMUSG00000021877", "ENSMUSG00000025728", "ENSMUSG00000028961", "ENSMUSG00000024925", "ENSMUSG00000020472", "ENSMUSG00000027306", "ENSMUSG00000096210", "ENSMUSG00000031751", "ENSMUSG00000052656", "ENSMUSG00000069301",
    "ENSMUSG00000026027", "ENSMUSG00000023832", "ENSMUSG00000044927", "ENSMUSG00000042043", "ENSMUSG00000040687", "ENSMUSG00000022292", "ENSMUSG00000075232", "ENSMUSG00000081967", "ENSMUSG00000048429", "ENSMUSG00000027523", "ENSMUSG00000031703", "ENSMUSG00000106695", "ENSMUSG00000043866", "ENSMUSG00000116251", "ENSMUSG00000038507", "ENSMUSG00000025474", "ENSMUSG00000032854", "ENSMUSG00000052949", "ENSMUSG00000025731", "ENSMUSG00000028587", "ENSMUSG00000026425", "ENSMUSG00000062797", "ENSMUSG00000027239", "ENSMUSG00000074746", "ENSMUSG00000061062", "ENSMUSG00000031362", "ENSMUSG00000044573", "ENSMUSG00000028675", "ENSMUSG00000069272", "ENSMUSG00000030760", "ENSMUSG00000061838", "ENSMUSG00000021774", "ENSMUSG00000053436", "ENSMUSG00000049600", "ENSMUSG00000020647", "ENSMUSG00000041354", "ENSMUSG00000001175", "ENSMUSG00000033543", "ENSMUSG00000026281", "ENSMUSG00000032050", "ENSMUSG00000058351", "ENSMUSG00000041308", "ENSMUSG00000031821", "ENSMUSG00000084304", "ENSMUSG00000033813", "ENSMUSG00000047090", "ENSMUSG00000023021", "ENSMUSG00000067869", "ENSMUSG00000007589", "ENSMUSG00000000605",
    "ENSMUSG00000037664", "ENSMUSG00000027597", "ENSMUSG00000043262", "ENSMUSG00000095865", "ENSMUSG00000049106", "ENSMUSG00000013593", "ENSMUSG00000029110", "ENSMUSG00000027229", "ENSMUSG00000063953", "ENSMUSG00000024099", "ENSMUSG00000027679", "ENSMUSG00000025271", "ENSMUSG00000034566", "ENSMUSG00000059970", "ENSMUSG00000020419", "ENSMUSG00000062170", "ENSMUSG00000039748", "ENSMUSG00000097086", "ENSMUSG00000047674", "ENSMUSG00000057497", "ENSMUSG00000006715", "ENSMUSG00000071652", "ENSMUSG00000096472", "ENSMUSG00000027207", "ENSMUSG00000031392", "ENSMUSG00000002109", "ENSMUSG00000019773", "ENSMUSG00000042709", "ENSMUSG00000054074", "ENSMUSG00000109032", "ENSMUSG00000068706", "ENSMUSG00000090115", "ENSMUSG00000030036", "ENSMUSG00000025026", "ENSMUSG00000035021", "ENSMUSG00000101609", "ENSMUSG00000027298", "ENSMUSG00000044340", "ENSMUSG00000003308", "ENSMUSG00000038718", "ENSMUSG00000046591", "ENSMUSG00000026683", "ENSMUSG00000063954", "ENSMUSG00000034883", "ENSMUSG00000055943", "ENSMUSG00000025103", "ENSMUSG00000045538", "ENSMUSG00000049755", "ENSMUSG00000061607", "ENSMUSG00000057691",
    "ENSMUSG00000054717", "ENSMUSG00000048878", "ENSMUSG00000081671", "ENSMUSG00000053560", "ENSMUSG00000031432", "ENSMUSG00000024155", "ENSMUSG00000037089", "ENSMUSG00000015312", "ENSMUSG00000003382", "ENSMUSG00000035772", "ENSMUSG00000057246", "ENSMUSG00000050148", "ENSMUSG00000060096", "ENSMUSG00000098188", "ENSMUSG00000006373", "ENSMUSG00000118241", "ENSMUSG00000050229", "ENSMUSG00000112808", "ENSMUSG00000038181", "ENSMUSG00000097200", "ENSMUSG00000045031", "ENSMUSG00000050796", "ENSMUSG00000044030", "ENSMUSG00000072295", "ENSMUSG00000111476", "ENSMUSG00000050035", "ENSMUSG00000033722", "ENSMUSG00000052525", "ENSMUSG00000049932", "ENSMUSG00000015053", "ENSMUSG00000074211", "ENSMUSG00000073411", "ENSMUSG00000029128", "ENSMUSG00000028212", "ENSMUSG00000022829", "ENSMUSG00000068329", "ENSMUSG00000016427", "ENSMUSG00000028618", "ENSMUSG00000025470", "ENSMUSG00000039396", "ENSMUSG00000035585", "ENSMUSG00000097436", "ENSMUSG00000116215", "ENSMUSG00000061232", "ENSMUSG00000000563", "ENSMUSG00000058773", "ENSMUSG00000050197", "ENSMUSG00000022429", "ENSMUSG00000097164", "ENSMUSG00000043998",
    "ENSMUSG00000057982", "ENSMUSG00000043683", "ENSMUSG00000106972", "ENSMUSG00000055707", "ENSMUSG00000042340", "ENSMUSG00000051502", "ENSMUSG00000063320", "ENSMUSG00000084279", "ENSMUSG00000071151", "ENSMUSG00000022769", "ENSMUSG00000062190", "ENSMUSG00000096225", "ENSMUSG00000089917", "ENSMUSG00000012017", "ENSMUSG00000073062", "ENSMUSG00000049091", "ENSMUSG00000081731", "ENSMUSG00000037001", "ENSMUSG00000051977", "ENSMUSG00000083912", "ENSMUSG00000021763", "ENSMUSG00000074476", "ENSMUSG00000005802", "ENSMUSG00000037818", "ENSMUSG00000017485", "ENSMUSG00000031168", "ENSMUSG00000059540", "ENSMUSG00000087211", "ENSMUSG00000030041", "ENSMUSG00000020649", "ENSMUSG00000069310", "ENSMUSG00000072893", "ENSMUSG00000016239", "ENSMUSG00000091775", "ENSMUSG00000067561", "ENSMUSG00000107599", "ENSMUSG00000031004", "ENSMUSG00000044751", "ENSMUSG00000038180", "ENSMUSG00000040913", "ENSMUSG00000031737", "ENSMUSG00000102101", "ENSMUSG00000059791", "ENSMUSG00000069265", "ENSMUSG00000039095", "ENSMUSG00000029999", "ENSMUSG00000053012", "ENSMUSG00000075502", "ENSMUSG00000027168", "ENSMUSG00000024905",
    "ENSMUSG00000063652", "ENSMUSG00000074449", "ENSMUSG00000057054", "ENSMUSG00000049539", "ENSMUSG00000051455", "ENSMUSG00000062554", "ENSMUSG00000117975", "ENSMUSG00000030055", "ENSMUSG00000048277", "ENSMUSG00000070462", "ENSMUSG00000042826", "ENSMUSG00000052616", "ENSMUSG00000020299", "ENSMUSG00000031734", "ENSMUSG00000087165", "ENSMUSG00000002068", "ENSMUSG00000113636", "ENSMUSG00000035566", "ENSMUSG00000033488", "ENSMUSG00000107701", "ENSMUSG00000048155", "ENSMUSG00000082467", "ENSMUSG00000029848", "ENSMUSG00000067562", "ENSMUSG00000054727", "ENSMUSG00000027794", "ENSMUSG00000070803", "ENSMUSG00000079578", "ENSMUSG00000047143", "ENSMUSG00000000440", "ENSMUSG00000026787", "ENSMUSG00000046295"),1]
i_germ_MEKi_upreg_XX_specific_genes_all <- which(v_germ_cell_groups$genes$ENSEMBL %in% germ_MEKi_upreg_XX_specific_genes_all)

write.table(cbind(
  "SYMBOL"= v_germ_cell_groups$genes$SYMBOL[i_germ_MEKi_upreg_XX_specific_genes_all],
  lcpm_germ_cells_MEKi_upreg_XX_specific_genes[i_germ_MEKi_upreg_XX_specific_genes_all,]),
  file="heatmaps/lcpm_heatmap_MEKiup_XX_72h_up_SYMBOLID.txt", 
  sep = "\t",
  row.names = FALSE, 
  quote = FALSE) # NOTE: Table was imported into Clustvis (https://biit.cs.ut.ee/clustvis/) to generate heatmap


# ROAST ------------------------------------------------------------------------

# Germ cell data

# FGFRi MEKi 24h DEGs ----------------------------------------------------------
colnames(contr.matrix)
dt_tfit0.585 <- decideTests(tfit0.585)
selFGF24hDEGs <- dt_tfit0.585[,7] !=0 

selFGFMEKi24hDEGs <- dt_tfit0.585[,7] !=0 & dt_tfit0.585[,8] !=0 
sum(selFGFMEKi24hDEGs)
selFGFMEKi24hDEGswt <- tfit0.585$t[selFGFMEKi24hDEGs,7]  
set.seed(90) 
earlyFGFRinMEKi9gene <- roast(v, 
                              index = selFGFMEKi24hDEGs, 
                              design_matrix, 
                              contr.matrix[,8], 
                              gene.weights = selFGFMEKi24hDEGswt
)
earlyFGFRinMEKi9gene
