# Supplementary material for: FGF-independent MEK1/2 signalling in the developing foetal testis is essential for male germline differentiation in mice
Source: BMC Biol. 2023 Dec 5;21:281. doi: 10.1186/s12915-023-01777-x (PMC10696798; doi:10.1186/s12915-023-01777-x)
Supplement: Supplementary file 12 — Additional file 12. design.txt. File containing the labels for RNA sequencing data to be applied to the DGE list. [file 12915_2023_1777_MOESM12_ESM.txt]

sample_ID	cell_type	treatment_time	time	treatment	sex	group	set
Germ_0h_F2	germ	DMSO_0h	0h	DMSO	female	germ_DMSO_0h_female	set1
Germ_0h_F3	germ	DMSO_0h	0h	DMSO	female	germ_DMSO_0h_female	set1
Germ_0h_F4	germ	DMSO_0h	0h	DMSO	female	germ_DMSO_0h_female	set1
Germ_0h_F5	germ	DMSO_0h	0h	DMSO	female	germ_DMSO_0h_female	set1
Germ_0h_M2	germ	DMSO_0h	0h	DMSO	male	germ_DMSO_0h_male	set1
Germ_0h_M3	germ	DMSO_0h	0h	DMSO	male	germ_DMSO_0h_male	set1
Germ_0h_M5	germ	DMSO_0h	0h	DMSO	male	germ_DMSO_0h_male	set1
Germ_0h_M6	germ	DMSO_0h	0h	DMSO	male	germ_DMSO_0h_male	set1
Germ_24h_DMSO_F4	germ	DMSO_24h	24h	DMSO	female	germ_DMSO_24h_female	set1
Germ_24h_DMSO_F5	germ	DMSO_24h	24h	DMSO	female	germ_DMSO_24h_female	set1
Germ_24h_DMSO_F6	germ	DMSO_24h	24h	DMSO	female	germ_DMSO_24h_female	set1
Germ_24h_DMSO_F9	germ	DMSO_24h	24h	DMSO	female	germ_DMSO_24h_female	set1
Germ_24h_DMSO_M2	germ	DMSO_24h	24h	DMSO	male	germ_DMSO_24h_male	set1
Germ_24h_DMSO_M3	germ	DMSO_24h	24h	DMSO	male	germ_DMSO_24h_male	set1
Germ_24h_DMSO_M4	germ	DMSO_24h	24h	DMSO	male	germ_DMSO_24h_male	set1
Germ_24h_DMSO_M5	germ	DMSO_24h	24h	DMSO	male	germ_DMSO_24h_male	set1
Germ_24h_PD500_M1	germ	PD500_24h	24h	PD500	male	germ_MEKi_24h_male	set1
Germ_24h_PD500_M2	germ	PD500_24h	24h	PD500	male	germ_MEKi_24h_male	set1
Germ_24h_PD500_M4	germ	PD500_24h	24h	PD500	male	germ_MEKi_24h_male	set1
Germ_24h_PD500_M6	germ	PD500_24h	24h	PD500	male	germ_MEKi_24h_male	set1
Germ_24h_BGJ500_M1	germ	BGJ500_24h	24h	BGJ500	male	germ_FGFRi_24h_male	set2
Germ_24h_BGJ500_M3	germ	BGJ500_24h	24h	BGJ500	male	germ_FGFRi_24h_male	set2
Germ_24h_BGJ500_M4	germ	BGJ500_24h	24h	BGJ500	male	germ_FGFRi_24h_male	set2
Germ_24h_BGJ500_M5	germ	BGJ500_24h	24h	BGJ500	male	germ_FGFRi_24h_male	set2
Germ_72h_BGJ500_M2	germ	BGJ500_72h	72h	BGJ500	male	germ_FGFRi_72h_male	set2
Germ_72h_BGJ500_M4	germ	BGJ500_72h	72h	BGJ500	male	germ_FGFRi_72h_male	set2
Germ_72h_BGJ500_M5	germ	BGJ500_72h	72h	BGJ500	male	germ_FGFRi_72h_male	set2
Germ_72h_BGJ500_M6	germ	BGJ500_72h	72h	BGJ500	male	germ_FGFRi_72h_male	set2
Germ_72h_DMSO_F11	germ	DMSO_72h	72h	DMSO	female	germ_DMSO_72h_female	set2
Germ_72h_DMSO_F4	germ	DMSO_72h	72h	DMSO	female	germ_DMSO_72h_female	set2
Germ_72h_DMSO_F7	germ	DMSO_72h	72h	DMSO	female	germ_DMSO_72h_female	set2
Germ_72h_DMSO_F8	germ	DMSO_72h	72h	DMSO	female	germ_DMSO_72h_female	set2
Germ_72h_DMSO_M2	germ	DMSO_72h	72h	DMSO	male	germ_DMSO_72h_male	set2
Germ_72h_DMSO_M4	germ	DMSO_72h	72h	DMSO	male	germ_DMSO_72h_male	set2
Germ_72h_DMSO_M5	germ	DMSO_72h	72h	DMSO	male	germ_DMSO_72h_male	set2
Germ_72h_DMSO_M6	germ	DMSO_72h	72h	DMSO	male	germ_DMSO_72h_male	set2
Germ_72h_PD500_M2	germ	PD500_72h	72h	PD500	male	germ_MEKi_72h_male	set2
Germ_72h_PD500_M3	germ	PD500_72h	72h	PD500	male	germ_MEKi_72h_male	set2
Germ_72h_PD500_M4	germ	PD500_72h	72h	PD500	male	germ_MEKi_72h_male	set2
Germ_72h_PD500_M5	germ	PD500_72h	72h	PD500	male	germ_MEKi_72h_male	set2
Som_0h_F2	somatic	DMSO_0h	0h	DMSO	female	somatic_DMSO_0h_female	set3
Som_0h_F3	somatic	DMSO_0h	0h	DMSO	female	somatic_DMSO_0h_female	set3
Som_0h_F4	somatic	DMSO_0h	0h	DMSO	female	somatic_DMSO_0h_female	set3
Som_0h_F5	somatic	DMSO_0h	0h	DMSO	female	somatic_DMSO_0h_female	set3
Som_0h_M2	somatic	DMSO_0h	0h	DMSO	male	somatic_DMSO_0h_male	set3
Som_0h_M3	somatic	DMSO_0h	0h	DMSO	male	somatic_DMSO_0h_male	set3
Som_0h_M5	somatic	DMSO_0h	0h	DMSO	male	somatic_DMSO_0h_male	set3
Som_0h_M6	somatic	DMSO_0h	0h	DMSO	male	somatic_DMSO_0h_male	set3
Som_24h_DMSO_F4	somatic	DMSO_24h	24h	DMSO	female	somatic_DMSO_24h_female	set3
Som_24h_DMSO_F5	somatic	DMSO_24h	24h	DMSO	female	somatic_DMSO_24h_female	set3
Som_24h_DMSO_F6	somatic	DMSO_24h	24h	DMSO	female	somatic_DMSO_24h_female	set3
Som_24h_DMSO_F9	somatic	DMSO_24h	24h	DMSO	female	somatic_DMSO_24h_female	set3
Som_24h_DMSO_M2	somatic	DMSO_24h	24h	DMSO	male	somatic_DMSO_24h_male	set3
Som_24h_DMSO_M3	somatic	DMSO_24h	24h	DMSO	male	somatic_DMSO_24h_male	set3
Som_24h_DMSO_M4	somatic	DMSO_24h	24h	DMSO	male	somatic_DMSO_24h_male	set3
Som_24h_DMSO_M5	somatic	DMSO_24h	24h	DMSO	male	somatic_DMSO_24h_male	set3
Som_24h_PD500_M1	somatic	PD500_24h	24h	PD500	male	somatic_MEKi_24h_male	set3
Som_24h_PD500_M2	somatic	PD500_24h	24h	PD500	male	somatic_MEKi_24h_male	set3
Som_24h_PD500_M4	somatic	PD500_24h	24h	PD500	male	somatic_MEKi_24h_male	set3
Som_24h_PD500_M6	somatic	PD500_24h	24h	PD500	male	somatic_MEKi_24h_male	set3
Som_24h_BGJ500_M1	somatic	BGJ500_24h	24h	BGJ500	male	somatic_FGFRi_24h_male	set4
Som_24h_BGJ500_M3	somatic	BGJ500_24h	24h	BGJ500	male	somatic_FGFRi_24h_male	set4
Som_24h_BGJ500_M4	somatic	BGJ500_24h	24h	BGJ500	male	somatic_FGFRi_24h_male	set4
Som_24h_BGJ500_M5	somatic	BGJ500_24h	24h	BGJ500	male	somatic_FGFRi_24h_male	set4
Som_72h_BGJ500_M2	somatic	BGJ500_72h	72h	BGJ500	male	somatic_FGFRi_72h_male	set4
Som_72h_BGJ500_M4	somatic	BGJ500_72h	72h	BGJ500	male	somatic_FGFRi_72h_male	set4
Som_72h_BGJ500_M5	somatic	BGJ500_72h	72h	BGJ500	male	somatic_FGFRi_72h_male	set4
Som_72h_BGJ500_M6	somatic	BGJ500_72h	72h	BGJ500	male	somatic_FGFRi_72h_male	set4
Som_72h_DMSO_F11	somatic	DMSO_72h	72h	DMSO	female	somatic_DMSO_72h_female	set4
Som_72h_DMSO_F4	somatic	DMSO_72h	72h	DMSO	female	somatic_DMSO_72h_female	set4
Som_72h_DMSO_F7	somatic	DMSO_72h	72h	DMSO	female	somatic_DMSO_72h_female	set4
Som_72h_DMSO_F8	somatic	DMSO_72h	72h	DMSO	female	somatic_DMSO_72h_female	set4
Som_72h_DMSO_M2	somatic	DMSO_72h	72h	DMSO	male	somatic_DMSO_72h_male	set4
Som_72h_DMSO_M4	somatic	DMSO_72h	72h	DMSO	male	somatic_DMSO_72h_male	set4
Som_72h_DMSO_M5	somatic	DMSO_72h	72h	DMSO	male	somatic_DMSO_72h_male	set4
Som_72h_DMSO_M6	somatic	DMSO_72h	72h	DMSO	male	somatic_DMSO_72h_male	set4
Som_72h_PD500_M2	somatic	PD500_72h	72h	PD500	male	somatic_MEKi_72h_male	set4
Som_72h_PD500_M3	somatic	PD500_72h	72h	PD500	male	somatic_MEKi_72h_male	set4
Som_72h_PD500_M4	somatic	PD500_72h	72h	PD500	male	somatic_MEKi_72h_male	set4
Som_72h_PD500_M5	somatic	PD500_72h	72h	PD500	male	somatic_MEKi_72h_male	set4
