# Supplementary material for: FGF-independent MEK1/2 signalling in the developing foetal testis is essential for male germline differentiation in mice
Source: BMC Biol. 2023 Dec 5;21:281. doi: 10.1186/s12915-023-01777-x (PMC10696798; doi:10.1186/s12915-023-01777-x)
Supplement: Supplementary file 13 — Additional file 13. Individual data values. Individual data values for experiments with n < 6. [file 12915_2023_1777_MOESM13_ESM.xlsx]

## Sheet: Fig. 1Dii
DMSO	MEKi 125 nM	MEKi 250 nM	MEKi 500 nM	MEKi 1000 nM
29.8	27.1	23.6	17.7	14.4
28.7	18.1	16.5	14.9	9.68
21.1	20.9	11.9	18	9.88
24.8	24.8	13.8	20.6
33.8	25.8	23.6	11.6
29.9	20.9	21.6	14.8
27.8	28	18.4	8.52
37.8	34.4	19.8	11.9
35	33.1		22.4
28.4	25.8		16.1
37.3	35.7		15.4
			12.4
			14.5
			17
			17.3
			15.3

## Sheet: Fig. 1Eii
DMSO	MEKi 125 nM	MEKi 250 nM	MEKi 500 nM	MEKi 1000 nM
2.11	11	8.63	16	28
0.84	10.8	11.2	15.9	19.2
4.25	7.57	10.8	11.7	21.3
4.62	12.8	11.5	12.5
1.66	8.91	12.7	16.6
1.93	8.59	10.3	13.9
1.55	6.82	15.8	13.9
4.31	7.5	13.5	11.4
2.24	7.06		23.6
3.85	10.4		21.2
2.37	12.9		18.8
			8.39
			11
			16.4
			16.5
			19.9

## Sheet: Fig. 1F
DMSO	MEKi 500 nM
50.3	22.1
42	31.5
48.8	22.8

## Sheet: Fig. 1G
DMSO	MEKi 500 nM
0.43	6.12
0.49	4.11
0.47	6.86

## Sheet: Fig. 3B
XY E12.5	XX DMSO	XY DMSO	XY FGFRi 500 nM	XY MEKi 500 nM
0.501174	0.0273763	0.975047	1.1074	0.652037
0.363223	0.0240116	0.871259	0.990422	0.649891
0.448804	0.0372664	1.04429	1.08021	0.506979
0.432716	0.0423135	1.10941	1.17027	0.472043
	0.0180073	1.01879	0.88323	0.58413
	0.016326	0.91601	0.980806	0.524279
	0.0577382	1.017	0.893171	0.529683
	0.0204849	1.0482	0.928093	0.553593
	0.0758548	0.941996	0.815503	0.523095
	0.0489672	0.943501	1.01372	0.670914
	0.0412375	1.09026	0.973586	0.614901
	0.0699373	1.02425	1.13742	0.473365
		1.05472	1.07169	0.416961
		0.945282	0.988257	0.366477

## Sheet: Fig. 3D
DMSO	FGFRi 125 nM	FGFRi 500 nM	MEKi 125 nM	MEKi 500 nM
79.8	88.3	66.5	55.4	24.1
69.1	46.4	78.4	37.1	6.82
67.1	76.8	64.5	42.9	15.9
79.5	78.4	76.1	20.7	16.1
76.4		60.9		25
53.7		62.3		26.7
51.3		65.3		17
53.6		73.4		8.44
63.6

## Sheet: Fig. 3E
DMSO	FGFRi 125 nM	FGFRi 500 nM	MEKi 125 nM	MEKi 500 nM
1.37791	1.22714	0.563833	0.439825	0.295298
0.720403	0.504059	0.965296	0.310465	0.0156124
0.769471	0.830137	0.712374	0.3689	0.231064
1.07726	1.37925	1.11562	0.330092	0.287269
1.05496		1.1879		0.318215
0.920086		1.12023		0.351332
0.791937		1.07127		0.185745
0.897048		1.38085		0.100792
1.39093

## Sheet: Fig. S1A
DMSO	AZD4547 125 nM	AZD4547 250 nM	AZD4547 500 nM
43.6	23.8	21.8	23.3
39.8	23.7	23	23.7
34.1	26.4	23.7	26.1
41.2	15.8	20.4	28.6

## Sheet: Fig. S1B
DMSO	AZD4547 125 nM	AZD4547 250 nM	AZD4547 500 nM
3.52	3.87	2.37	1.42
3.4	4.84	5.33	4.17
3.09	3.26	4.72	1.19
2.32	3.68	3.72	1.27

## Sheet: Fig. S1C
DMSO	Ralimetinib dimesylate	PF-04691502
34	35.6	38.1
38.8	31.8	30.9
31.2	32.7	31.9
34.6	34.4	37

[truncated: 9 more sheets: Fig. S1D, Fig. S1E, Fig. S1F, Fig. S1Gi, Fig. S2Bii, Fig. S7B, Fig. S7C, Fig. S7D, Fig. S7E]
